# Supplementary material for: Translation inhibitory elements from Hoxa3 and Hoxa11 mRNAs use uORFs for translation inhibition
Source: eLife. 2021 Jun 2;10:e66369. doi: 10.7554/eLife.66369 (PMC8172242; doi:10.7554/eLife.66369)
Supplement: Supplementary file 1. [file elife-66369-supp1.xls]

## Sheet: Description
NEW ANALYSIS SUBMISSION FORM - Proteomics Platform
Date			17/07/2018
Name			Fatima Alghoul
Group leader			G.Eriani
Institute or UPR number			UPR9002
email address
Telephone number
Samples
	Sample format										Staining method
			1D SDS-PAGE spot										Colloidal Coomassie Blue
			2D spot										Coomassie Blue (R250)
			non-denaturing gel spot										Silver staining
			1D SDS PAGE entire lane										Sypro ruby
													other staining. Specify.
			Dried sample : quantity of protein and optimal buffer composition required
			Liquid sample : concentration of protein and buffer composition required
			any other. Specify
Description of the experiment
	1st round ?
	Type of analysis
			1D band or 2D spot characterisation (protein identifications)
			Recombinant protein's quality control (the default enzyme is Trypsin)
			Recombinant protein's quality control with any other enzyme. Specify
			Targeted analysis (protein's accession number to be specified)
			Structural analysis (interaction site, post-translational modification, chemical adduct, etc.)
			Differential analysis (IP, DIGE, etc.) Negatives control(s) are necessary
			Intact mass measurement
					by MALDI-TOF
					by ESI-Q-TOF
	2nd round ? (samples are stored for a month and can be analysed again under new conditions (targeted analysis for exemple). Please ask in due time if further analysis are required)
Bioinformatics analysis
			Default analysis			Uniprot/all
									Sequenced organism : Rabit (Uniprot)
									closest sequenced Organism :
			Home-made database : xxx
			(Please send the fasta file)
			For the recombinant protein's quality control (or for any other analysis requiring a special protein sequence), please paste below the sequence + Tag of the protein
Quality Control:
17/7/2018	QExactive+:		Sample		A3_1	A3_2	A3_3		A11_1	A11_2	A11_3		globin_1	globin_2	globin_3
	160min		.dat file (Trypin/P, Rabit_UP): 20180827/		F010344	F010345	F010346		F010347	F010348	F010349		F010350	F010351	F010352

## Sheet: Invoice
Invoice - Plateforme Proteomique Strasbourg Esplanade
Contacts : Philippe Hammann: p.hammann@ibmc-cnrs.unistra.fr Lauriane Kuhn: l.kuhn@ibmc-cnrs.unistra.fr Philippe Wolff: p.wolff@ibmc-cnrs.unistra.fr Johana Chicher : j.chicher@ibmc-cnrs.unistra.fr					Adress : PLATEFORME PROTEOMIQUE STRASBOURG ESPLANADE IBMC FRC1589 CNRS 15, rue René Descartes, 67084 Strasbourg cedex Tél: 03 88 41 70 03 Fax : 03 88 60 22 36
Name of the applicant	Date of analysis	Plate code	Number of analyses		Price U. € exclusive of tax	Description
Laboratory
F.Alghoul	17/07/2018	2018_S29	9		75	9 in solution trypsin digestion
G.Eriani UPR9002						9 LC-MS/MS with a 160 mn nanoLC gradient (150 EHT/run)
Total :					675	Facturé au tarif partenaire (50% sur le tarif injection 90min)
Price exclusive of tax
Analyses	Price	Analysis code	Analysis code	Quantity	Total
Identification of proteins		CNRS	Private
MALDI
Sequenced Organisms
MALDI analysis quantity<=16	25	2672	2671			price function of the number of analyses
Analyse MALDI haut débit 16<quantité<=32	20	2672	2671			Database : choose
MALDI analysis quantity>32	15	2672	2671			MASCOT research algorythm
						Validation following MASCOT publication's "guidelines"
Non-sequenced organisms
De novo sequencing, logiciel peaks	75	2693	2692
ESI MSMS
LC MS MS analysis-30 minutes	50	2684	2682			price function of the chromatographic gradient's lenght
LC MS MS analysis-1hour	100	2685	2683			Protein mixture : complexity increases : longer gradient
LC MS MS analysis-90 minutes	150
Bio-informatics
Home-made database	50	2695	2694			Creation of your own database in MASCOT
						( .fasta format)
Recombinant protein quality control
Quality control Trypsine	50	2689	2688			Sequence vs spectra : maximum sequence recovery
Quality control other enzyme	75	2691	2690			Sequence vs spectra : maximum sequence recovery
Intact protein analysis	200	2701	2700			ESI MS direct injection : full mass analysis
ELECTROPHORESIS
automatic cutting of spots	2 E per spot	2704	2703
IEF Equipement(1-2 days) 7cm	15	2706	2705
IEF Equipement(1-2 days) 17cm	20	2708	2707
IEF Equipement(1-2 days), Big gel (17 cm)	15	2710	2709
SDS PAGE 4-12 % MES buffer 8cm	20	2712	2711
Colloïdal blue staining 7cm	10	2714	2713
Colloïdal blue staining 17cm	15	2716	2715
Silver Staining 7cm	10	2718	2717
Coloration Argent 17cm	15	2720	2719
DIGE buffers : 400 pmol Cy3, Cy5, Cy2	100	2724	2723
proQ diamond : 100 ml	50	2722	2721
Total
In-House Training
The day	300	2737	2736
Platform comment	Order form creation :				Order form reception :

## Sheet: COMPARE
nanoLC-MSMS RESULTS: proteins
Validation at FDR<1% (False-Discovery Rate)
LEGEND:		Score				Mascot Score: Mascot is the algorithm used for database searching (probability score: the higher it is, the more probable is the presence of a given protein in the sample)
		Proteins				Number of protein accessions that are identified for this set of peptide (sameset, subset). Samesets are accessions that share all the peptides identified. Subsets are accessions that share some peptides only
		is validated				TRUE= passes the False positive rate filter
		Peptides				Number of peptides identified for this protein. One sequence with and one sequence without modification count for 2 different peptides
		#peptide_matches				Spectral count
		Spectral Count				Number of fragmentation MS/MS spectra observed for a given protein (MS/MS spectra are those on which you can read the amino acids sequence of a given peptide)
						Needed for "Spectral Count" quantification: this method gives you an idea about how a given protein is abundant in your mixture (the higher the number of spectra is, the most abundant your protein is)
		#specific_peptide_matches				Number of spectra not shared with another protein from the database
		#sequences				a peptidic sequence : only the aminoacid sequence matters (One sequence with and one sequence without modification count for 1)
		# spectra (BASIC Spectral Count)				= 1 spectrum
		# spectra (BASIC Spectral Count)				= 2-5 spectra
		# spectra (BASIC Spectral Count)				= 6-10 spectra
		# spectra (BASIC Spectral Count)				= 11-30 spectra
		# spectra (BASIC Spectral Count)				>= 31 spectra
Total number of identified proteins:
				2018_S29
Sample				A3_1					A3_2					A3_3					A11_1					A11_2					A11_3					Globin_1					Globin_2					Globin_3
Total number of proteins identified by Mascot in Uniprot_RABIT and validated at FDR<1% by Proline (ProFI consortium)						550					369					406					409					375					550					352					331					281
Total number of spectra identified by Mascot in Uniprot_RABIT and validated at FDR<1% by Proline (ProFI consortium)						12176					10790					12591					12249					12114					12176					14375					12468					13737
contaminants
sp|P02769|ALBU_BOVIN		sp|P02769|ALBU_BOVIN		Typical	37	138	123	137.783	Typical	37	166	140	165.457	Typical	29	182	162	181.553	Typical	35	221	196	220.607	Typical	29	184	163	183.592	Typical	19	103	89	102.744	Typical	44	358	309	356.939	Typical	28	200	184	199.775	Typical	27	220	206	219.885
sp|P00761|TRYP_PIG		sp|P00761|TRYP_PIG		Typical	8	43	43	43	Typical	9	63	63	63	Typical	4	50	50	50	Typical	7	70	70	70	Typical	6	69	69	69	Typical	4	20	20	20	Typical	5	68	68	68	Typical	7	85	85	85	Typical	5	94	94	94
Proteins identified with FDR<1%:
				2018_S29
				Basic Spectral Counting
Accession	ProtRibosomale ?	Description		A3_1					A3_2					A3_3					A11_1					A11_2					A11_3					Globin_1					Globin_2					Globin_3
Protein Set		Overview		Status F010344_a3_1_Rabbit	Peptides Count F010344_a3_1_Rabbit	Basic SC F010344_a3_1_Rabbit	Specific SC F010344_a3_1_Rabbit	Weighted SC F010344_a3_1_Rabbit	Status F010345_a3_2_Rabbit	Peptides Count F010345_a3_2_Rabbit	Basic SC F010345_a3_2_Rabbit	Specific SC F010345_a3_2_Rabbit	Weighted SC F010345_a3_2_Rabbit	Status F010346_a3_3_Rabbit	Peptides Count F010346_a3_3_Rabbit	Basic SC F010346_a3_3_Rabbit	Specific SC F010346_a3_3_Rabbit	Weighted SC F010346_a3_3_Rabbit	Status F010347_all_1_Rabbit	Peptides Count F010347_all_1_Rabbit	Basic SC F010347_all_1_Rabbit	Specific SC F010347_all_1_Rabbit	Weighted SC F010347_all_1_Rabbit	Status F010348_all_2_Rabbit	Peptides Count F010348_all_2_Rabbit	Basic SC F010348_all_2_Rabbit	Specific SC F010348_all_2_Rabbit	Weighted SC F010348_all_2_Rabbit	Status F010349_all_3_Rabbit	Peptides Count F010349_all_3_Rabbit	Basic SC F010349_all_3_Rabbit	Specific SC F010349_all_3_Rabbit	Weighted SC F010349_all_3_Rabbit	Status F010350_globin_1_Rabbit	Peptides Count F010350_globin_1_Rabbit	Basic SC F010350_globin_1_Rabbit	Specific SC F010350_globin_1_Rabbit	Weighted SC F010350_globin_1_Rabbit	Status F010351_globin_2_Rabbit	Peptides Count F010351_globin_2_Rabbit	Basic SC F010351_globin_2_Rabbit	Specific SC F010351_globin_2_Rabbit	Weighted SC F010351_globin_2_Rabbit	Status F010352_globin_3_Rabbit	Peptides Count F010352_globin_3_Rabbit	Basic SC F010352_globin_3_Rabbit	Specific SC F010352_globin_3_Rabbit	Weighted SC F010352_globin_3_Rabbit
tr|G1SS70|G1SS70_RABIT	RPS3A	40S ribosomal protein S3a OS=Oryctolagus cuniculus (Rabbit) GN=RPS3A PE=1 SV=1		Typical	30	119	59	114.441	Typical	31	160	92	154.833	Typical	25	163	100	158.213	Typical	24	181	107	175.377	Typical	23	193	118	187.301	Typical	15	122	93	119.796	Typical	18	162	95	156.909	Typical	19	185	111	179.377	Typical	18	221	137	214.617
tr|G1TK17|G1TK17_RABIT	RPS4	40S ribosomal protein S4 OS=Oryctolagus cuniculus (Rabbit) GN=RPS4X PE=1 SV=1		Typical	20	94	2	24.1111	Sameset	18	122	0	26.6111	Subset	19	164	0	35.5556	Typical	18	128	1	33.5556	Sameset	17	123	0	29.5	Sameset	14	104	0	7.66667	Subset	14	157	0	49.3333	Sameset	14	120	0	35	Sameset	14	120	0	38.7778
tr|G1TA47|G1TA47_RABIT	RPS4X	40S ribosomal protein S4 OS=Oryctolagus cuniculus (Rabbit) PE=3 SV=2		Typical	21	95	0	0	Typical	18	122	0	0	Typical	21	167	0	0	Subset	17	127	0	0	Typical	17	123	0	0	Typical	14	104	0	0	Typical	16	160	0	0	Typical	14	120	0	0	Typical	14	120	0	0
tr|G1TN62|G1TN62_RABIT	RPS19 (InterPro)	Uncharacterized protein OS=Oryctolagus cuniculus (Rabbit) GN=LOC100345774 PE=1 SV=1		Typical	12	75	56	74.2902	Typical	13	104	85	103.29	Typical	12	107	80	105.991	Typical	12	134	95	132.543	Typical	12	133	92	131.468	Typical	8	65	63	64.9253	Typical	11	106	79	104.991	Typical	13	130	97	128.767	Typical	12	158	126	156.804
tr|G1TTD6|G1TTD6_RABIT	RPS4	40S ribosomal protein S4 OS=Oryctolagus cuniculus (Rabbit) GN=LOC100355379 PE=3 SV=1		Typical	21	82	5	77.8889	Typical	17	105	4	99.3889	Typical	21	149	10	141.444	Typical	16	104	4	98.4444	Typical	16	106	7	100.5	Typical	14	109	7	103.333	Typical	15	122	5	115.667	Typical	13	95	5	90	Typical	12	90	4	85.2222
tr|G1TUT9|G1TUT9_RABIT	RPS5 (InterPro)	Uncharacterized protein OS=Oryctolagus cuniculus (Rabbit) GN=RPS2 PE=1 SV=1		Typical	14	65	12	58.3708	Typical	17	92	22	82.842	Typical	14	112	30	102.058	Typical	17	116	28	104.249	Typical	16	132	34	119.643	Typical	10	64	32	57.8493	Typical	11	109	45	101.084	Typical	14	117	24	105.535	Typical	14	142	30	128.82
tr|G1TU13|G1TU13_RABIT	RPS17	Uncharacterized protein OS=Oryctolagus cuniculus (Rabbit) GN=RPS17 PE=1 SV=1		Typical	15	86	86	86	Typical	15	94	94	94	Typical	14	94	94	94	Typical	14	113	113	113	Typical	15	102	102	102	Typical	13	85	85	85	Typical	11	105	105	105	Typical	13	96	96	96	Typical	16	118	118	118
tr|G1TM55|G1TM55_RABIT	RPS6	40S ribosomal protein S6 OS=Oryctolagus cuniculus (Rabbit) GN=LOC100339133 PE=1 SV=1		Typical	14	71	71	71	Typical	11	83	83	83	Typical	12	93	93	93	Typical	13	119	119	119	Typical	12	115	115	115	Typical	7	58	58	58	Typical	11	102	102	102	Typical	11	109	109	109	Typical	12	137	137	137
tr|G1TFM5|G1TFM5_RABIT	RPS5	Uncharacterized protein OS=Oryctolagus cuniculus (Rabbit) GN=RPS5 PE=1 SV=1		Typical	23	90	90	90	Typical	22	80	80	80	Typical	20	95	95	95	Typical	19	77	77	77	Typical	19	90	90	90	Typical	14	74	74	74	Typical	13	103	103	103	Typical	19	104	104	104	Typical	19	108	108	108
tr|G1TNM3|G1TNM3_RABIT	RPS3	Uncharacterized protein OS=Oryctolagus cuniculus (Rabbit) PE=1 SV=2		Typical	28	100	100	100	Typical	24	88	88	88	Typical	23	116	116	116	Typical	21	85	85	85	Typical	19	80	80	80	Typical	15	59	59	59	Typical	20	111	111	111	Typical	19	91	91	91	Typical	17	114	114	114
tr|G1TPG3|G1TPG3_RABIT	RPS13 (InterPro)	Uncharacterized protein OS=Oryctolagus cuniculus (Rabbit) GN=LOC100356144 PE=1 SV=1		Typical	17	71	71	71	Typical	16	68	68	68	Typical	16	87	87	87	Typical	14	74	74	74	Typical	11	75	75	75	Typical	13	74	74	74	Typical	12	96	96	96	Typical	11	77	77	77	Typical	11	97	97	97
tr|G1SFR8|G1SFR8_RABIT	RPS12	40S ribosomal protein S12 OS=Oryctolagus cuniculus (Rabbit) GN=RPS12 PE=1 SV=1		Typical	15	75	75	75	Typical	12	66	66	66	Typical	9	83	83	83	Typical	12	88	88	88	Typical	10	84	84	84	Typical	5	36	36	36	Typical	7	97	97	97	Typical	8	68	68	68	Typical	10	98	98	98
tr|G1U482|G1U482_RABIT	RPS3A	40S ribosomal protein S3a OS=Oryctolagus cuniculus (Rabbit) GN=LOC100352147 PE=3 SV=1		Typical	16	66	6	10.5593	Typical	18	80	12	17.1672	Typical	14	78	15	19.7872	Typical	13	84	10	15.6231	Typical	13	82	7	12.6991	Typical	9	38	9	11.2036	Typical	10	73	6	11.0912	Typical	10	79	5	10.6231	Typical	10	89	5	11.383
tr|G1TRM4|G1TRM4_RABIT	RPS11	Uncharacterized protein OS=Oryctolagus cuniculus (Rabbit) GN=RPS11 PE=1 SV=1		Typical	17	61	61	61	Typical	14	72	72	72	Typical	15	70	70	70	Typical	15	72	72	72	Typical	13	71	71	71	Typical	9	47	47	47	Typical	13	79	79	79	Typical	14	79	79	79	Typical	11	77	77	77
tr|G1U2Z9|G1U2Z9_RABIT	RPS5 (InterPro)	Uncharacterized protein OS=Oryctolagus cuniculus (Rabbit) PE=1 SV=2		Subset	9	45	0	2.77717	Typical	12	59	3	6.43778	Typical	10	73	2	6.3998	Typical	12	73	2	6.3404	Typical	12	85	2	7.11596	Typical	6	24	2	3.22222	Typical	8	56	3	6.28101	Typical	10	80	2	6.82828	Typical	10	97	2	7.92121
tr|G1SGX4|G1SGX4_RABIT	RPS16	Uncharacterized protein OS=Oryctolagus cuniculus (Rabbit) GN=RPS16 PE=1 SV=1		Typical	14	57	57	57	Typical	15	68	68	68	Typical	15	92	92	92	Typical	14	68	68	68	Typical	13	67	67	67	Typical	9	33	33	33	Typical	12	43	43	43	Typical	13	95	95	95	Typical	13	107	107	107
tr|G1SVB0|G1SVB0_RABIT	RPS7	Uncharacterized protein OS=Oryctolagus cuniculus (Rabbit) GN=RPS7 PE=1 SV=1		Typical	14	34	34	34	Typical	10	39	39	39	Typical	13	62	62	62	Typical	10	53	53	53	Typical	9	50	50	50	Typical	9	52	52	52	Typical	9	59	59	59	Typical	9	55	55	55	Typical	8	56	56	56
tr|G1T3D9|G1T3D9_RABIT	RPS8	40S ribosomal protein S8 OS=Oryctolagus cuniculus (Rabbit) PE=3 SV=1		Typical	21	77	77	77	Typical	20	76	76	76	Typical	19	91	91	91	Typical	16	70	70	70	Typical	11	58	58	58	Typical	7	24	24	24	Typical	15	81	81	81	Typical	12	63	63	63	Typical	10	68	68	68
tr|G1SIZ2|G1SIZ2_RABIT	RPS10 (InterPro)	Uncharacterized protein OS=Oryctolagus cuniculus (Rabbit) GN=LOC100354063 PE=1 SV=1		Typical	9	55	55	55	Typical	7	50	50	50	Typical	6	48	48	48	Typical	8	63	63	63	Typical	6	54	54	54	Typical	3	35	35	35	Typical	5	57	57	57	Typical	8	64	64	64	Typical	6	75	75	75
tr|B7NZS8|B7NZS8_RABIT	RPS9	Ribosomal protein S9 (Predicted) OS=Oryctolagus cuniculus (Rabbit) GN=RPS9 PE=1 SV=1		Typical	19	75	75	75	Typical	14	69	69	69	Typical	16	96	96	96	Typical	14	58	58	58	Typical	11	57	57	57	Typical	10	35	35	35	Typical	12	40	40	40	Typical	9	32	32	32	Typical	10	47	47	47
tr|G1T1F0|G1T1F0_RABIT	RPS14	Uncharacterized protein OS=Oryctolagus cuniculus (Rabbit) GN=LOC100337691 PE=1 SV=1		Typical	9	46	46	46	Typical	11	53	53	53	Typical	9	57	57	57	Typical	8	55	55	55	Typical	8	55	55	55	Typical	6	38	38	38	Typical	7	58	58	58	Typical	7	62	62	62	Typical	7	82	82	82
tr|G1SWM1|G1SWM1_RABIT	RPS5 (InterPro)	Uncharacterized protein OS=Oryctolagus cuniculus (Rabbit) PE=1 SV=1		Typical	12	30	5	8.85203	Typical	14	41	4	9.72022	Typical	11	40	4	9.5423	Typical	15	54	6	13.4105	Typical	14	55	8	15.2415	Typical	9	37	5	9.92847	Typical	9	33	3	7.63489	Typical	12	51	8	14.6365	Typical	12	53	6	13.2593
tr|G1SZ47|G1SZ47_RABIT	RPS23	Uncharacterized protein OS=Oryctolagus cuniculus (Rabbit) GN=RPS23 PE=1 SV=1		Typical	15	67	67	67	Typical	11	40	40	40	Typical	10	71	71	71	Typical	8	51	51	51	Typical	7	50	50	50	Typical	7	34	34	34	Typical	5	37	37	37	Typical	6	45	45	45	Typical	6	39	39	39
tr|G1SP51|G1SP51_RABIT	RPS13	Uncharacterized protein OS=Oryctolagus cuniculus (Rabbit) GN=RPS13 PE=1 SV=1		Typical	11	36	36	36	Typical	11	37	37	37	Typical	11	68	68	68	Typical	11	49	49	49	Typical	7	30	30	30	Typical	8	44	44	44	Typical	7	48	48	48	Typical	7	30	30	30	Typical	5	32	32	32
tr|G1TGI6|G1TGI6_RABIT	RPSA	Uncharacterized protein OS=Oryctolagus cuniculus (Rabbit) PE=1 SV=1		Sameset	12	45	0	0	Sameset	10	48	0	0	Typical	11	42	0	0	Sameset	10	53	0	0	Sameset	10	49	0	0	Sameset	7	21	0	0	Sameset	6	27	0	0	Sameset	9	40	0	0	Sameset	9	39	0	0
tr|G1TDB3|G1TDB3_RABIT	RPS25	Uncharacterized protein OS=Oryctolagus cuniculus (Rabbit) GN=RPS25 PE=1 SV=1		Typical	10	44	44	44	Typical	8	38	38	38	Typical	7	36	36	36	Typical	8	46	46	46	Typical	8	54	54	54	Typical	4	17	17	17	Typical	6	48	48	48	Typical	8	63	63	63	Typical	7	82	82	82
tr|G1TQM9|G1TQM9_RABIT	RPSA	40S ribosomal protein SA OS=Oryctolagus cuniculus (Rabbit) GN=RPSA PE=3 SV=2		Typical	12	42	0	0	Typical	11	45	0	0	Typical	11	39	0	0	Typical	9	49	0	0	Typical	9	44	0	0	Typical	6	23	0	0	Typical	6	29	0	0	Typical	8	37	0	0	Typical	8	35	0	0
tr|G1TM82|G1TM82_RABIT	RPS21	40S ribosomal protein S21 OS=Oryctolagus cuniculus (Rabbit) GN=RPS21 PE=1 SV=1		Typical	7	23	23	23	Typical	4	25	25	25	Typical	4	27	27	27	Typical	4	34	34	34	Typical	3	36	36	36	Typical	4	36	36	36	Typical	3	20	20	20	Typical	3	26	26	26	Typical	3	19	19	19
tr|G1TIB4|G1TIB4_RABIT	RPS28 (InterPro)	Uncharacterized protein OS=Oryctolagus cuniculus (Rabbit) GN=RPS28 PE=1 SV=1		Typical	10	37	37	37	Typical	9	36	36	36	Typical	7	36	36	36	Typical	9	47	47	47	Typical	7	48	48	48	Typical	3	8	8	8	Typical	6	42	42	42	Typical	9	37	37	37	Typical	8	42	42	42
tr|G1TRV4|G1TRV4_RABIT	RPS19 (InterPro)	Uncharacterized protein OS=Oryctolagus cuniculus (Rabbit) GN=RPS19 PE=4 SV=1		Typical	4	22	3	3.70984	Typical	5	21	2	2.70984	Typical	5	30	3	4.00872	Typical	5	41	2	3.45704	Typical	4	43	2	3.53176	Typical	3	7	5	5.07472	Typical	5	34	7	8.00872	Typical	6	35	2	3.23288	Typical	6	36	4	5.19552
tr|G1TWL4|G1TWL4_RABIT	RPSA	40S ribosomal protein SA OS=Oryctolagus cuniculus (Rabbit) GN=LOC100340199 PE=1 SV=2		Typical	6	32	0	0	Typical	7	36	0	0	Typical	8	31	0	0	Typical	6	38	0	0	Typical	6	35	0	0	Typical	4	13	0	0	Typical	4	21	0	0	Typical	6	30	0	0	Typical	5	26	0	0
tr|G1TG89|G1TG89_RABIT	RPS15A	Uncharacterized protein OS=Oryctolagus cuniculus (Rabbit) GN=RPS15A PE=1 SV=1		Typical	10	38	38	38	Typical	7	31	31	31	Typical	7	37	37	37	Typical	6	34	34	34	Typical	7	39	39	39	Typical	3	9	9	9	Typical	7	31	31	31	Typical	6	36	36	36	Typical	7	23	23	23
tr|G1T3D8|G1T3D8_RABIT	RPS24	40S ribosomal protein S24 OS=Oryctolagus cuniculus (Rabbit) GN=RPS24 PE=1 SV=1		Typical	9	26	26	26	Typical	11	40	40	40	Typical	9	42	42	42	Typical	7	25	25	25	Typical	8	27	27	27	Typical	5	18	18	18	Typical	5	19	19	19	Typical	5	26	26	26	Typical	5	27	27	27
tr|G1U7M4|G1U7M4_RABIT	RPS29	Uncharacterized protein OS=Oryctolagus cuniculus (Rabbit) GN=LOC100337712 PE=1 SV=1		Typical	4	13	13	13	Typical	4	36	36	36	Typical	2	11	11	11	Typical	3	15	15	15	Typical	4	16	16	16	Typical	1	29	29	29	Typical	3	15	15	15	Typical	3	14	14	14	Typical	2	11	11	11
tr|G1U0Q2|G1U0Q2_RABIT	RPS19 (InterPro)	Uncharacterized protein OS=Oryctolagus cuniculus (Rabbit) GN=LOC103349305 PE=1 SV=1		Typical	3	12	12	12	Typical	3	8	8	8	Typical	4	16	16	16	Typical	3	16	16	16	Typical	3	18	18	18	Typical	2	10	10	10	Typical	3	15	15	15	Typical	3	16	16	16	Typical	3	17	17	17
tr|G1TZ76|G1TZ76_RABIT	RPS27	40S ribosomal protein S27 OS=Oryctolagus cuniculus (Rabbit) GN=RPS27 PE=1 SV=1		Typical	6	19	19	19	Sameset	5	16	16	16	Typical	4	15	15	15	Sameset	4	18	18	18	Sameset	3	13	13	13	Sameset	2	6	6	6	Sameset	2	18	18	18	Sameset	2	14	14	14	Sameset	2	19	19	19
tr|G1T8A2|G1T8A2_RABIT	RPS30 FAU	Uncharacterized protein OS=Oryctolagus cuniculus (Rabbit) GN=FAU PE=1 SV=1		Typical	3	12	12	12	Typical	2	12	12	12	Typical	3	17	17	17	Typical	2	11	11	11	Typical	2	16	16	16		0	0	0	0	Typical	2	12	12	12	Typical	2	15	15	15	Typical	2	21	21	21
tr|G1T168|G1T168_RABIT	RPS10	Uncharacterized protein OS=Oryctolagus cuniculus (Rabbit) PE=1 SV=2		Typical	9	30	30	30	Typical	4	5	5	5	Typical	9	38	38	38	Typical	3	10	10	10	Typical	3	8	8	8	Typical	4	6	6	6	Typical	5	22	22	22	Typical	3	8	8	8	Typical	3	11	11	11
tr|G1TFE8|G1TFE8_RABIT	RPS26	Uncharacterized protein OS=Oryctolagus cuniculus (Rabbit) GN=RPS26 PE=1 SV=1		Typical	1	3	3	3	Typical	1	3	3	3	Typical	1	5	5	5	Typical	1	4	4	4	Typical	1	4	4	4	Typical	1	6	6	6	Typical	1	7	7	7	Typical	1	4	4	4	Typical	1	6	6	6
tr|G1T139|G1T139_RABIT	RPS5 (InterPro)	Uncharacterized protein OS=Oryctolagus cuniculus (Rabbit) GN=TRAP1 PE=4 SV=2		Typical	1	2	2	2	Typical	1	1	1	1	Typical	1	3	3	3	Typical	1	4	4	4	Typical	1	4	4	4		0	0	0	0	Typical	1	4	4	4	Typical	1	5	5	5	Typical	1	4	4	4
tr|G1T373|G1T373_RABIT	PRPS1	Uncharacterized protein OS=Oryctolagus cuniculus (Rabbit) GN=PRPS1 PE=3 SV=1		Typical	1	3	3	3		0	0	0	0	Typical	1	1	1	1		0	0	0	0		0	0	0	0		0	0	0	0		0	0	0	0		0	0	0	0		0	0	0	0
tr|G1TL06|G1TL06_RABIT	RPL3	Uncharacterized protein OS=Oryctolagus cuniculus (Rabbit) GN=RPL3 PE=1 SV=1		Typical	24	65	65	65	Typical	23	91	91	91	Typical	21	91	91	91	Typical	23	119	119	119	Typical	21	122	122	122	Typical	19	113	113	113	Typical	17	104	104	104	Typical	20	127	127	127	Typical	22	163	163	163
tr|G1SVW5|G1SVW5_RABIT	RPL4	Uncharacterized protein OS=Oryctolagus cuniculus (Rabbit) GN=RPL4 PE=1 SV=2		Typical	30	113	113	113	Typical	28	114	114	114	Typical	24	123	123	123	Typical	27	130	130	130	Typical	19	135	135	135	Typical	14	72	72	72	Typical	24	228	228	228	Typical	24	187	187	187	Typical	26	223	223	223
tr|G1SYJ6|G1SYJ6_RABIT	RPL5	60S ribosomal protein L5 OS=Oryctolagus cuniculus (Rabbit) GN=RPL5 PE=1 SV=1		Typical	22	73	73	73	Typical	16	59	59	59	Typical	18	107	107	107	Typical	15	93	93	93	Typical	13	85	85	85	Typical	11	63	63	63	Typical	14	144	144	144	Typical	14	99	99	99	Typical	16	163	163	163
tr|G1TT27|G1TT27_RABIT	RPL8	Uncharacterized protein OS=Oryctolagus cuniculus (Rabbit) GN=RPL8 PE=1 SV=1		Typical	13	54	54	54	Typical	13	78	78	78	Typical	11	87	87	87	Typical	11	90	90	90	Typical	10	87	87	87	Typical	9	58	58	58	Typical	12	128	128	128	Typical	12	110	110	110	Typical	13	134	134	134
tr|G1TPV0|G1TPV0_RABIT	RPL13	60S ribosomal protein L13 OS=Oryctolagus cuniculus (Rabbit) GN=LOC100352571 PE=3 SV=1		Typical	12	46	46	46	Typical	11	56	56	56	Typical	13	68	68	68	Typical	15	84	84	84	Typical	14	79	79	79	Sameset	11	62	62	62	Typical	14	131	131	131	Typical	14	111	111	111	Typical	14	134	134	134
tr|B7NZQ2|B7NZQ2_RABIT	RPL10	Ribosomal protein L10 (Predicted) OS=Oryctolagus cuniculus (Rabbit) GN=RPL10 PE=1 SV=1		Typical	15	49	49	49	Typical	13	63	63	63	Typical	13	49	49	49	Typical	13	75	75	75	Typical	9	64	64	64	Typical	9	40	40	40	Typical	7	44	44	44	Typical	9	63	63	63	Typical	10	81	81	81
tr|G1STW0|G1STW0_RABIT	RPL7 (InterPro)	Uncharacterized protein OS=Oryctolagus cuniculus (Rabbit) PE=1 SV=1		Typical	12	52	32	43.3752	Typical	12	56	30	44.7878	Typical	11	54	28	42.7878	Typical	12	65	38	53.3565	Typical	10	65	30	49.9066	Typical	7	44	19	33.219	Typical	13	72	40	58.2003	Typical	12	94	50	75.0255	Typical	12	123	68	99.2818
tr|G1TUB8|G1TUB8_RABIT	RPL11	Uncharacterized protein OS=Oryctolagus cuniculus (Rabbit) GN=RPL11 PE=1 SV=2		Typical	10	49	49	49	Typical	10	47	47	47	Typical	8	51	51	51	Typical	10	75	75	75	Typical	10	64	64	64	Typical	6	29	29	29	Typical	7	36	36	36	Typical	8	53	53	53	Typical	9	70	70	70
tr|G1U7L1|G1U7L1_RABIT	RPL28 (InterPro)	Uncharacterized protein OS=Oryctolagus cuniculus (Rabbit) GN=LOC100358162 PE=1 SV=1		Typical	14	54	54	54	Typical	10	49	49	49	Typical	10	58	58	58	Typical	10	65	65	65	Typical	10	52	52	52	Typical	8	42	42	42	Typical	9	57	57	57	Typical	11	67	67	67	Typical	10	92	92	92
tr|G1TH09|G1TH09_RABIT	RPL7/8 (InterPro)	Uncharacterized protein OS=Oryctolagus cuniculus (Rabbit) GN=LOC100341006 PE=4 SV=1		Typical	12	44	24	32.6248	Typical	9	44	18	29.2122	Typical	10	55	29	40.2122	Typical	11	52	25	36.6435	Typical	10	55	20	35.0934	Typical	9	47	22	32.781	Typical	10	76	44	57.7997	Typical	10	76	32	50.9745	Typical	11	95	40	63.7182
tr|G1SV32|G1SV32_RABIT	RPL7	Uncharacterized protein OS=Oryctolagus cuniculus (Rabbit) GN=RPL7 PE=3 SV=1		Typical	13	37	7	34.6596	Typical	13	43	11	40.5035	Typical	17	70	19	66.0213	Typical	9	52	12	48.8794	Typical	10	51	12	47.9574	Typical	7	43	8	40.2695	Typical	12	67	16	63.0213	Typical	9	80	19	75.2411	Typical	12	104	26	97.9149
tr|G1SZ12|G1SZ12_RABIT	RPL14	Uncharacterized protein OS=Oryctolagus cuniculus (Rabbit) GN=RPL14 PE=4 SV=1		Typical	11	32	32	32	Typical	8	35	35	35	Typical	8	37	37	37	Typical	9	51	51	51	Typical	9	48	48	48	Typical	9	43	43	43	Typical	9	37	37	37	Typical	9	53	53	53	Typical	12	93	93	93
tr|Q0QEW4|Q0QEW4_RABIT	RPL18	Ribosomal protein L18 OS=Oryctolagus cuniculus (Rabbit) GN=RPL18 PE=2 SV=1		Typical	11	55	32	52.4385	Typical	9	52	31	49.6613	Typical	8	39	29	37.8863	Typical	9	53	43	51.8863	Typical	7	54	43	52.7749	Typical	6	24	15	22.9977	Typical	6	51	34	49.1067	Typical	10	88	72	86.2181	Typical	10	108	84	105.327
tr|G1SKZ8|G1SKZ8_RABIT	RPL10A	Ribosomal protein OS=Oryctolagus cuniculus (Rabbit) GN=RPL10A PE=3 SV=2		Typical	10	51	51	51	Typical	11	41	41	41	Typical	9	76	76	76	Typical	10	57	57	57	Typical	8	51	51	51	Typical	4	22	22	22	Typical	10	100	100	100	Typical	9	82	82	82	Typical	11	157	157	157
tr|G1T0C1|G1T0C1_RABIT	RPL15	Ribosomal protein L15 OS=Oryctolagus cuniculus (Rabbit) GN=RPL15 PE=1 SV=1		Sameset	9	54	54	54	Sameset	10	62	62	62	Typical	11	58	58	58	Sameset	7	56	56	56	Sameset	6	36	36	36	Sameset	6	35	35	35	Sameset	6	49	49	49	Sameset	7	73	73	73	Sameset	7	82	82	82
tr|G1SQH0|G1SQH0_RABIT	RPL26	Uncharacterized protein OS=Oryctolagus cuniculus (Rabbit) GN=RPL26 PE=1 SV=1		Typical	8	42	20	41.4527	Typical	7	37	22	36.6269	Typical	6	45	26	44.5274	Typical	7	48	24	47.403	Typical	5	53	30	52.4279	Typical	3	26	8	25.5522	Typical	3	19	15	18.9005	Typical	5	40	16	39.403	Typical	6	70	35	69.1294
tr|G1SKF7|G1SKF7_RABIT	RPL6	60S ribosomal protein L6 OS=Oryctolagus cuniculus (Rabbit) GN=RPL6 PE=3 SV=1		Typical	18	57	6	54.45	Typical	15	50	3	47.65	Typical	16	71	8	67.85	Typical	13	61	6	58.25	Typical	7	40	3	38.15	Typical	5	19	1	18.1	Typical	13	57	4	54.35	Typical	10	46	4	43.9	Typical	10	78	3	74.25
tr|G1TVS8|G1TVS8_RABIT	RPL13 (InterPro)	Uncharacterized protein OS=Oryctolagus cuniculus (Rabbit) GN=RPL13A PE=4 SV=1		Typical	12	39	34	38.9596	Typical	10	38	33	37.9596	Typical	8	32	31	31.9919	Typical	9	48	39	47.9272	Typical	8	46	38	45.9353	Typical	5	26	26	26	Typical	6	27	27	27	Typical	8	76	64	75.903	Typical	9	88	76	87.903
tr|G1TUB1|G1TUB1_RABIT	RPL30 (InterPro)	Uncharacterized protein OS=Oryctolagus cuniculus (Rabbit) GN=RPL7 PE=4 SV=1		Subset	10	30	0	2.34043	Typical	12	33	1	3.49645	Typical	15	52	1	4.97872	Typical	8	41	1	4.12057	Typical	9	40	1	4.04255	Typical	7	37	2	4.7305	Typical	11	52	1	4.97872	Typical	8	62	1	5.75887	Typical	10	81	3	9.08511
tr|G1TSW0|G1TSW0_RABIT	RPL6E (Interpro)	60S ribosomal protein L6 OS=Oryctolagus cuniculus (Rabbit) GN=LOC100347632 PE=3 SV=1		Typical	16	52	1	3.55	Typical	14	48	1	3.35	Subset	12	63	0	3.15	Subset	10	55	0	2.75	Subset	6	37	0	1.85	Subset	4	18	0	0.9	Subset	11	53	0	2.65	Subset	8	42	0	2.1	Subset	8	75	0	3.75
tr|G1SHQ2|G1SHQ2_RABIT	RPL21 (InterPro)	Uncharacterized protein OS=Oryctolagus cuniculus (Rabbit) GN=RPL21 PE=1 SV=1		Typical	7	34	34	34	Typical	7	32	32	32	Typical	6	49	49	49	Typical	7	51	51	51	Typical	4	45	45	45	Typical	4	14	14	14	Typical	5	64	64	64	Typical	5	50	50	50	Typical	8	94	94	94
tr|G1SE28|G1SE28_RABIT	RPL24	Uncharacterized protein OS=Oryctolagus cuniculus (Rabbit) GN=RPL24 PE=4 SV=1		Typical	10	29	29	29	Typical	8	34	34	34	Typical	6	23	23	23	Typical	7	50	50	50	Typical	8	49	49	49	Typical	4	11	11	11	Typical	4	29	29	29	Typical	8	49	49	49	Typical	10	77	77	77
tr|G1TTY7|G1TTY7_RABIT	RPL18A	Uncharacterized protein OS=Oryctolagus cuniculus (Rabbit) GN=RPL18A PE=3 SV=1		Typical	8	19	19	19	Typical	7	36	36	36	Typical	8	57	57	57	Typical	9	47	47	47	Typical	6	41	41	41	Typical	5	18	18	18	Typical	8	52	52	52	Typical	8	56	56	56	Typical	9	105	105	105
tr|G1T6D1|G1T6D1_RABIT	RPL14 (InterPro)	Uncharacterized protein OS=Oryctolagus cuniculus (Rabbit) GN=RPL23 PE=1 SV=1		Typical	9	23	23	23	Typical	7	30	30	30	Typical	7	33	33	33	Typical	7	49	49	49	Typical	5	45	45	45	Typical	3	7	7	7	Typical	6	37	37	37	Typical	6	41	41	41	Typical	7	56	56	56
tr|G1SMR7|G1SMR7_RABIT	RPL12	Uncharacterized protein OS=Oryctolagus cuniculus (Rabbit) GN=RPL12 PE=1 SV=1		Typical	12	39	39	39	Typical	10	47	47	47	Typical	8	49	49	49	Typical	10	41	41	41	Typical	9	33	33	33	Typical	6	25	25	25	Typical	10	79	79	79	Typical	10	44	44	44	Typical	10	61	61	61
tr|G1U6N2|G1U6N2_RABIT	RPLP0	60S acidic ribosomal protein P0 OS=Oryctolagus cuniculus (Rabbit) GN=RPLP0 PE=1 SV=1		Typical	13	35	6	27.2195	Typical	12	45	6	34.5366	Typical	10	45	10	35.6098	Typical	12	38	8	29.9512	Typical	10	37	11	30.0244	Typical	6	24	5	18.9024	Typical	12	83	12	63.9512	Typical	13	62	17	49.9268	Typical	11	62	15	49.3902
tr|G1SHG0|G1SHG0_RABIT	RPL31	Uncharacterized protein OS=Oryctolagus cuniculus (Rabbit) GN=RPL31 PE=1 SV=1		Typical	9	22	22	22	Typical	8	18	18	18	Typical	5	22	22	22	Typical	8	34	34	34	Typical	8	38	38	38	Typical	7	26	26	26	Typical	4	10	10	10	Typical	7	20	20	20	Typical	7	25	25	25
tr|G1SPK4|G1SPK4_RABIT	RPLP0	60S acidic ribosomal protein P0 OS=Oryctolagus cuniculus (Rabbit) GN=RPLP0 PE=3 SV=2		Typical	12	32	3	10.7805	Typical	11	42	3	13.4634	Typical	9	38	3	12.3902	Typical	10	33	3	11.0488	Typical	8	28	2	8.97561	Typical	6	23	4	9.09756	Typical	12	77	6	25.0488	Typical	11	49	4	16.0732	Typical	10	52	5	17.6098
tr|G1SCJ6|G1SCJ6_RABIT	RPL22 (InterPro)	Uncharacterized protein OS=Oryctolagus cuniculus (Rabbit) GN=RPL17 PE=3 SV=1		Typical	9	44	44	44	Typical	12	51	51	51	Typical	9	38	38	38	Typical	9	30	30	30	Typical	7	16	16	16	Typical	5	34	34	34	Typical	4	10	10	10	Typical	6	14	14	14	Typical	6	20	20	20
tr|G1U945|G1U945_RABIT	RPL34 (InterPro)	Uncharacterized protein OS=Oryctolagus cuniculus (Rabbit) GN=LOC100354714 PE=1 SV=1		Typical	6	11	11	11	Typical	6	20	20	20	Typical	8	22	22	22	Typical	7	24	24	24	Typical	6	25	25	25	Typical	7	25	25	25	Typical	7	29	29	29	Typical	8	42	42	42	Typical	8	52	52	52
tr|G1TDL2|G1TDL2_RABIT	RPL30 (InterPro)	Uncharacterized protein OS=Oryctolagus cuniculus (Rabbit) GN=RPL30 PE=3 SV=1		Typical	10	44	44	44	Typical	9	35	35	35	Typical	7	48	48	48	Typical	7	31	31	31	Typical	7	27	27	27	Typical	3	13	13	13	Typical	8	44	44	44	Typical	9	33	33	33	Typical	10	56	56	56
tr|G1SHU8|G1SHU8_RABIT	RPL32	Uncharacterized protein OS=Oryctolagus cuniculus (Rabbit) GN=RPL32 PE=4 SV=1		Typical	6	24	24	24	Typical	6	26	26	26	Typical	5	37	37	37	Typical	4	31	31	31	Typical	4	21	21	21	Typical	3	19	19	19	Typical	2	17	17	17	Typical	4	29	29	29	Typical	3	33	33	33
tr|G1TXF6|G1TXF6_RABIT	RPL27	60S ribosomal protein L27 OS=Oryctolagus cuniculus (Rabbit) GN=LOC100356974 PE=1 SV=1		Typical	5	17	17	17	Typical	6	20	20	20	Typical	5	28	28	28	Typical	3	31	31	31	Typical	3	23	23	23	Typical	2	17	17	17	Typical	5	37	37	37	Typical	3	40	40	40	Typical	4	64	64	64
tr|G1U8P2|G1U8P2_RABIT	RPL19	Ribosomal protein L19 OS=Oryctolagus cuniculus (Rabbit) PE=3 SV=1		Typical	6	22	9	18.0698	Typical	4	18	10	15.5814	Typical	5	17	10	14.8837	Typical	6	32	10	25.3488	Typical	4	28	13	23.4651	Subset	3	7	0	4.88372	Typical	2	6	5	5.69767	Typical	5	22	14	19.5814	Typical	5	26	19	23.8837
tr|G1TU00|G1TU00_RABIT	RPL26L1	Uncharacterized protein OS=Oryctolagus cuniculus (Rabbit) GN=RPL26L1 PE=3 SV=2		Typical	7	25	3	3.54726	Typical	6	17	2	2.37313	Subset	4	19	0	0.472637	Subset	5	24	0	0.597015	Subset	3	23	0	0.572139	Subset	2	18	0	0.447761	Subset	1	4	0	0.0995025	Subset	3	24	0	0.597015	Subset	4	35	0	0.870647
tr|G1TYL6|G1TYL6_RABIT	RPL19	Ribosomal protein L19 OS=Oryctolagus cuniculus (Rabbit) GN=RPL19 PE=3 SV=1		Typical	7	18	5	8.93023	Typical	3	10	2	4.41861	Typical	4	10	3	5.11628	Typical	6	26	4	10.6512	Typical	4	21	6	10.5349	Typical	4	10	3	5.11628	Sameset	2	3	2	2.30233	Typical	5	14	6	8.4186	Typical	5	15	8	10.1163
tr|G1TTQ5|G1TTQ5_RABIT	RPL36E (Interpro)	60S ribosomal protein L36 OS=Oryctolagus cuniculus (Rabbit) GN=LOC100348796 PE=1 SV=1		Sameset	8	21	21	21	Typical	5	9	9	9	Sameset	7	33	33	33	Typical	8	27	27	27	Sameset	8	17	17	17	Sameset	3	12	12	12	Sameset	4	24	24	24	Typical	9	27	27	27	Typical	9	33	33	33
tr|G1SIT5|G1SIT5_RABIT	RPL35	Uncharacterized protein OS=Oryctolagus cuniculus (Rabbit) GN=RPL35 PE=1 SV=1		Typical	4	10	10	10	Typical	5	16	16	16	Typical	4	22	22	22	Typical	5	20	20	20	Typical	4	16	16	16	Typical	4	16	16	16	Typical	3	22	22	22	Typical	4	22	22	22	Typical	4	24	24	24
sp|P19943|RLA2_RABIT	RPLP2	60S acidic ribosomal protein P2 OS=Oryctolagus cuniculus (Rabbit) GN=RPLP2 PE=1 SV=1		Typical	4	14	14	14	Typical	4	12	12	12	Typical	4	18	18	18	Typical	5	17	17	17	Typical	4	17	17	17	Typical	3	11	11	11	Typical	3	28	28	28	Typical	4	27	27	27	Typical	4	34	34	34
tr|G1SE76|G1SE76_RABIT	RPL23 (InterPro)	Uncharacterized protein OS=Oryctolagus cuniculus (Rabbit) GN=RPL23A PE=1 SV=1		Typical	5	11	11	11	Typical	4	8	8	8	Typical	6	18	18	18	Typical	6	16	16	16	Typical	4	15	15	15	Typical	4	14	14	14	Typical	4	13	13	13	Typical	4	15	15	15	Typical	4	18	18	18
tr|G1SY53|G1SY53_RABIT	RPL37 (InterPro)	Uncharacterized protein OS=Oryctolagus cuniculus (Rabbit) GN=RPL37A PE=1 SV=1		Typical	4	18	18	18	Typical	4	12	12	12	Typical	4	19	19	19	Typical	4	22	22	22	Typical	3	8	8	8	Typical	2	13	13	13	Typical	1	2	2	2	Typical	2	9	9	9	Typical	4	25	25	25
tr|G1TX70|G1TX70_RABIT	RPL18 (InterPro)	Uncharacterized protein OS=Oryctolagus cuniculus (Rabbit) GN=RPL18 PE=4 SV=1		Typical	5	26	3	5.56149	Typical	4	25	4	6.33875	Typical	4	19	9	10.1137	Typical	4	16	6	7.11369	Typical	3	17	6	7.22506	Subset	2	9	0	1.00232	Typical	3	27	10	11.8933	Typical	5	21	5	6.7819	Typical	5	29	5	7.67285
tr|G1SNY0|G1SNY0_RABIT	RPL27A	Uncharacterized protein OS=Oryctolagus cuniculus (Rabbit) GN=LOC100350771 PE=1 SV=1		Typical	5	14	14	14	Typical	7	25	25	25	Typical	6	18	18	18	Typical	5	13	13	13	Typical	4	10	10	10	Typical	5	18	18	18	Typical	6	17	17	17	Typical	5	20	20	20	Typical	5	29	29	29
tr|G1SF08|G1SF08_RABIT	RPL35A	Uncharacterized protein OS=Oryctolagus cuniculus (Rabbit) GN=RPL35A PE=1 SV=1		Typical	7	12	12	12	Typical	6	16	16	16	Typical	7	21	21	21	Typical	8	20	20	20	Typical	4	17	17	17	Typical	2	4	4	4	Typical	5	20	20	20	Typical	6	29	29	29	Typical	4	25	25	25
tr|G1SWI6|G1SWI6_RABIT	RPL9	Uncharacterized protein OS=Oryctolagus cuniculus (Rabbit) PE=4 SV=1		Typical	8	24	24	24	Typical	6	20	20	20	Typical	6	30	30	30	Typical	6	18	18	18	Typical	3	15	15	15	Typical	1	4	4	4	Typical	5	20	20	20	Typical	4	23	23	23	Typical	4	21	21	21
tr|G1T040|G1T040_RABIT	RPL44E (Interpro)	Uncharacterized protein OS=Oryctolagus cuniculus (Rabbit) GN=RPL36A-HNRNPH2 PE=1 SV=1		Typical	2	5	5	5	Typical	3	8	8	8	Typical	2	9	9	9	Typical	1	13	13	13	Typical	2	13	13	13	Typical	1	10	10	10	Typical	2	15	15	15	Typical	2	12	12	12	Typical	2	17	17	17
tr|G1TSG1|G1TSG1_RABIT	RPL22	Uncharacterized protein OS=Oryctolagus cuniculus (Rabbit) GN=RPL22 PE=4 SV=1		Typical	4	9	9	9	Typical	3	6	6	6	Typical	3	13	13	13	Typical	3	10	10	10	Typical	3	16	16	16	Typical	2	8	8	8	Typical	2	4	4	4	Typical	4	17	17	17	Typical	3	11	11	11
tr|G1SGR6|G1SGR6_RABIT	RPL29	Uncharacterized protein OS=Oryctolagus cuniculus (Rabbit) GN=RPL29 PE=1 SV=2		Typical	1	2	2	2	Typical	2	6	6	6	Typical	1	6	6	6	Typical	2	10	10	10	Typical	2	10	10	10	Typical	2	7	7	7	Typical	3	6	6	6	Typical	4	15	15	15	Typical	3	19	19	19
tr|G1T8P4|G1T8P4_RABIT	RPLP1	Uncharacterized protein OS=Oryctolagus cuniculus (Rabbit) GN=RPLP1 PE=3 SV=1		Typical	4	6	6	6	Typical	3	7	7	7	Typical	3	4	4	4	Typical	2	4	4	4	Typical	3	5	5	5	Typical	3	8	8	8	Typical	4	15	15	15	Typical	4	7	7	7	Typical	3	8	8	8
tr|G1TP80|G1TP80_RABIT	RPL13 (InterPro)	Uncharacterized protein OS=Oryctolagus cuniculus (Rabbit) PE=3 SV=1		Subset	2	5	0	0.0404313	Subset	1	5	0	0.0404313	Typical	2	4	3	3.00809	Subset	1	9	0	0.0727763	Subset	1	8	0	0.06469		0	0	0	0		0	0	0	0	Subset	1	12	0	0.097035	Subset	1	12	0	0.097035
tr|G1U001|G1U001_RABIT	RPL38 (InterPro)	Uncharacterized protein OS=Oryctolagus cuniculus (Rabbit) GN=LOC100352574 PE=3 SV=1		Typical	1	4	4	4	Typical	1	3	3	3	Typical	1	7	7	7	Typical	1	5	5	5		0	0	0	0	Typical	1	7	7	7		0	0	0	0		0	0	0	0		0	0	0	0
tr|U3KPD5|U3KPD5_RABIT	RPL37	Ribosomal protein L37 OS=Oryctolagus cuniculus (Rabbit) GN=RPL37 PE=1 SV=1			0	0	0	0		0	0	0	0	Typical	2	2	2	2	Typical	1	3	3	3	Typical	1	3	3	3	Typical	2	5	5	5	Typical	1	4	4	4	Typical	1	5	5	5	Typical	1	5	5	5
tr|G1T8F8|G1T8F8_RABIT	RPL22L1	Uncharacterized protein OS=Oryctolagus cuniculus (Rabbit) GN=RPL22L1 PE=4 SV=1		Typical	1	1	1	1	Typical	1	2	2	2	Typical	2	3	3	3	Typical	3	5	5	5	Typical	1	2	2	2	Typical	3	3	3	3	Typical	2	5	5	5	Typical	1	1	1	1	Typical	1	1	1	1
tr|G1SYU7|G1SYU7_RABIT	RPL39 (InterPro)	Uncharacterized protein OS=Oryctolagus cuniculus (Rabbit) PE=1 SV=1			0	0	0	0	Typical	2	5	5	5		0	0	0	0	Typical	1	1	1	1	Typical	1	1	1	1	Typical	1	1	1	1		0	0	0	0	Typical	1	1	1	1		0	0	0	0
sp|P29562|IF4A1_RABIT	EIF4A1	Eukaryotic initiation factor 4A-I OS=Oryctolagus cuniculus (Rabbit) GN=EIF4A1 PE=1 SV=2		Typical	27	98	63	92.8042	Typical	16	80	53	75.9918	Typical	16	105	65	99.062	Typical	19	109	71	103.359	Typical	17	116	74	109.765	Typical	13	79	61	76.3279	Typical	16	93	50	86.6166	Typical	16	89	48	82.9135	Typical	12	72	37	66.8042
tr|G1T5H8|G1T5H8_RABIT	EIF4B	Uncharacterized protein OS=Oryctolagus cuniculus (Rabbit) GN=EIF4B PE=4 SV=2		Typical	19	55	55	55	Typical	18	51	51	51	Typical	18	50	50	50	Typical	20	55	55	55	Typical	20	76	76	76	Typical	17	77	77	77	Typical	18	65	65	65	Typical	11	44	44	44	Typical	8	28	28	28
tr|G1SN05|G1SN05_RABIT	EIF4A2	Uncharacterized protein OS=Oryctolagus cuniculus (Rabbit) GN=EIF4A2 PE=3 SV=1		Typical	19	57	22	27.1958	Typical	9	38	11	15.0082	Typical	9	46	6	11.938	Typical	11	49	11	16.6411	Typical	10	51	9	15.2349	Typical	8	32	14	16.6721	Typical	10	50	7	13.3834	Typical	8	48	7	13.0865	Typical	6	39	4	9.19576
tr|G1SQ93|G1SQ93_RABIT	AGO2 EIF2C2	Protein argonaute-2 OS=Oryctolagus cuniculus (Rabbit) GN=AGO2 PE=3 SV=1		Typical	19	45	3	31.3043	Typical	11	34	4	24.2174	Typical	13	30	1	20.5435	Typical	12	43	4	30.2826	Typical	12	45	5	31.9565	Subset	4	15	0	10.1087	Typical	12	45	5	31.9565	Typical	11	41	4	28.9348	Typical	8	35	5	25.2174
sp|O77503|AGO2_RABIT	AGO2 EIF2C2	Protein argonaute-2 OS=Oryctolagus cuniculus (Rabbit) GN=AGO2 PE=1 SV=2		Typical	19	43	1	14.6957	Typical	11	31	1	10.7826	Typical	13	31	2	11.4565	Typical	12	40	1	13.7174	Typical	12	42	2	15.0435	Typical	5	17	2	6.89131	Typical	12	42	2	15.0435	Typical	11	39	2	14.0652	Typical	8	32	2	11.7826
tr|G1SQD1|G1SQD1_RABIT	EIF4G1	Eukaryotic translation initiation factor 4 gamma 1 OS=Oryctolagus cuniculus (Rabbit) GN=EIF4G1 PE=4 SV=2		Typical	32	71	60	70.9397	Typical	15	39	34	38.9681	Typical	23	59	49	58.9362	Typical	14	35	30	34.9611	Typical	11	35	27	34.9434	Sameset	8	26	22	25.9858	Typical	15	38	31	37.968	Sameset	8	22	17	21.9611	Sameset	4	11	10	10.9894
sp|P10160|IF5A1_RABIT	EIF5A	Eukaryotic translation initiation factor 5A-1 OS=Oryctolagus cuniculus (Rabbit) GN=EIF5A PE=1 SV=2		Typical	10	41	41	41	Typical	5	8	8	8	Typical	5	7	7	7	Typical	8	14	14	14	Typical	6	13	13	13	Typical	4	8	8	8	Typical	3	4	4	4	Typical	4	8	8	8	Typical	4	7	7	7
tr|G1ST95|G1ST95_RABIT	EIF3H	Eukaryotic translation initiation factor 3 subunit H OS=Oryctolagus cuniculus (Rabbit) GN=EIF3H PE=1 SV=2		Typical	8	23	23	23	Typical	4	14	14	14	Typical	5	14	14	14	Typical	4	13	13	13	Typical	4	10	10	10	Typical	3	8	8	8	Typical	5	14	14	14	Typical	3	13	13	13	Typical	3	10	10	10
sp|Q5IH81|EIF3I_RABIT	EIF3I	Eukaryotic translation initiation factor 3 subunit I OS=Oryctolagus cuniculus (Rabbit) GN=EIF3I PE=2 SV=1		Typical	8	22	22	22	Typical	6	10	10	10	Typical	8	16	16	16	Typical	8	13	13	13	Typical	5	8	8	8	Typical	5	8	8	8	Typical	6	23	23	23	Typical	5	9	9	9	Typical	4	5	5	5
tr|G1TAW7|G1TAW7_RABIT	EIF2A	Eukaryotic translation initiation factor 2 subunit 1 OS=Oryctolagus cuniculus (Rabbit) GN=EIF2A PE=4 SV=1		Typical	8	16	16	16	Typical	4	6	6	6	Typical	6	11	11	11	Typical	3	8	8	8	Typical	3	6	6	6	Typical	3	4	4	4	Typical	3	5	5	5	Typical	1	2	2	2		0	0	0	0
tr|B7NZI5|B7NZI5_RABIT	EIF6 ITGB4BP	Eukaryotic translation initiation factor 6 OS=Oryctolagus cuniculus (Rabbit) GN=EIF6 PE=3 SV=1		Typical	6	12	12	12	Typical	4	6	6	6	Typical	3	7	7	7	Typical	4	6	6	6	Typical	3	5	5	5	Typical	3	6	6	6	Typical	4	8	8	8	Typical	2	3	3	3	Typical	3	5	5	5
tr|G1SJS2|G1SJS2_RABIT	EIF2B1	Uncharacterized protein OS=Oryctolagus cuniculus (Rabbit) GN=EIF2B1 PE=3 SV=1		Typical	7	11	11	11	Typical	3	5	5	5	Typical	6	11	11	11	Typical	4	6	6	6	Typical	2	4	4	4	Typical	2	5	5	5	Typical	3	6	6	6	Typical	1	2	2	2	Typical	1	2	2	2
tr|G1SNT1|G1SNT1_RABIT	EIF3J	Uncharacterized protein OS=Oryctolagus cuniculus (Rabbit) GN=EIF3J PE=3 SV=1		Typical	4	6	6	6		0	0	0	0	Typical	1	1	1	1	Typical	3	5	5	5	Typical	3	6	6	6	Typical	1	3	3	3		0	0	0	0		0	0	0	0		0	0	0	0
sp|P29338|IF4E_RABIT	EIF4E	Eukaryotic translation initiation factor 4E OS=Oryctolagus cuniculus (Rabbit) GN=EIF4E PE=1 SV=1		Typical	4	12	12	12	Typical	3	8	8	8	Typical	5	20	20	20	Typical	2	6	6	6	Typical	1	1	1	1	Typical	1	5	5	5	Typical	2	12	12	12		0	0	0	0		0	0	0	0
tr|G1TE76|G1TE76_RABIT	EIF4H	Uncharacterized protein OS=Oryctolagus cuniculus (Rabbit) GN=EIF4H PE=4 SV=1		Typical	5	12	12	12	Typical	5	6	6	6	Typical	4	12	12	12	Typical	2	2	2	2	Typical	4	6	6	6	Typical	3	4	4	4	Typical	9	21	21	21	Typical	4	6	6	6		0	0	0	0
tr|G1SRA8|G1SRA8_RABIT	EIF2S3	Eukaryotic translation initiation factor 2 subunit 3 OS=Oryctolagus cuniculus (Rabbit) GN=EIF2S3 PE=4 SV=2		Typical	6	9	9	9	Typical	1	1	1	1	Typical	3	4	4	4	Typical	3	4	4	4	Typical	2	4	4	4	Typical	1	3	3	3	Typical	3	5	5	5	Typical	3	4	4	4	Typical	2	3	3	3
tr|G1SUC8|G1SUC8_RABIT	EIF3E	Eukaryotic translation initiation factor 3 subunit E OS=Oryctolagus cuniculus (Rabbit) GN=EIF3E PE=1 SV=2		Typical	11	17	17	17	Typical	4	7	7	7	Typical	6	13	13	13	Typical	3	3	3	3	Typical	3	5	5	5	Typical	1	2	2	2	Typical	3	4	4	4	Typical	2	6	6	6	Typical	2	4	4	4
tr|G1U971|G1U971_RABIT	EIF3C	Eukaryotic translation initiation factor 3 subunit C OS=Oryctolagus cuniculus (Rabbit) GN=EIF3C PE=1 SV=1		Typical	9	13	13	13	Typical	3	3	3	3	Typical	2	5	5	5	Typical	5	8	8	8	Typical	2	2	2	2		0	0	0	0	Typical	5	6	6	6	Typical	4	6	6	6		0	0	0	0
tr|G1TR97|G1TR97_RABIT	EIF4G3	Uncharacterized protein OS=Oryctolagus cuniculus (Rabbit) GN=EIF4G3 PE=4 SV=2		Subset	5	8	0	0.0284697	Subset	1	3	0	0.0106762	Typical	3	7	1	1.02135	Subset	1	2	0	0.00711744	Subset	1	4	0	0.0142349	Subset	1	4	0	0.0142349	Subset	2	6	0	0.0213523	Subset	1	2	0	0.00711744		0	0	0	0
tr|G1SLW8|G1SLW8_RABIT	EIF3M	Eukaryotic translation initiation factor 3 subunit M OS=Oryctolagus cuniculus (Rabbit) GN=EIF3M PE=1 SV=2		Typical	4	8	8	8	Typical	2	3	3	3	Typical	3	4	4	4	Typical	3	4	4	4	Typical	2	3	3	3	Typical	2	3	3	3	Typical	3	4	4	4	Typical	3	3	3	3	Typical	1	1	1	1
tr|G1T2G4|G1T2G4_RABIT	EIF2S1	Eukaryotic translation initiation factor 2 subunit 1 OS=Oryctolagus cuniculus (Rabbit) GN=EIF2S1 PE=4 SV=1		Typical	6	12	12	12	Typical	4	6	6	6	Typical	5	6	6	6	Typical	1	2	2	2	Typical	2	2	2	2	Typical	3	5	5	5	Typical	4	6	6	6	Typical	2	3	3	3	Typical	1	2	2	2
tr|Q6EVH7|Q6EVH7_RABIT	eIF4GI	eIF4GI protein OS=Oryctolagus cuniculus (Rabbit) GN=eIF4GI PE=2 SV=1		Subset	3	3	0	0.0318021	Subset	1	2	0	0.0212014	Typical	3	5	1	1.0424	Typical	2	4	1	1.0318	Subset	1	4	0	0.0424028	Typical	1	1	1	1	Subset	1	1	0	0.0106007	Subset	1	3	0	0.0318021	Subset	1	1	0	0.0106007
tr|G1SMZ5|G1SMZ5_RABIT	EIF3A	Eukaryotic translation initiation factor 3 subunit A OS=Oryctolagus cuniculus (Rabbit) GN=EIF3A PE=1 SV=2		Typical	9	13	13	13	Typical	1	1	1	1	Typical	4	5	5	5	Typical	2	3	3	3	Typical	2	3	3	3		0	0	0	0		0	0	0	0		0	0	0	0		0	0	0	0
tr|G1SQV5|G1SQV5_RABIT	EIF3D	Eukaryotic translation initiation factor 3 subunit D OS=Oryctolagus cuniculus (Rabbit) GN=EIF3D PE=3 SV=1		Typical	8	12	12	12	Typical	1	2	2	2	Typical	5	5	5	5	Typical	2	4	4	4	Typical	1	2	2	2		0	0	0	0	Typical	1	1	1	1	Typical	1	1	1	1		0	0	0	0
sp|P0CL18|EIF2D_RABIT	EIF2D	Eukaryotic translation initiation factor 2D OS=Oryctolagus cuniculus (Rabbit) GN=EIF2D PE=1 SV=1		Typical	12	25	25	25	Typical	7	8	8	8	Typical	6	12	12	12	Typical	2	3	3	3	Typical	1	2	2	2		0	0	0	0		0	0	0	0		0	0	0	0		0	0	0	0
tr|G1SSL4|G1SSL4_RABIT	EIF2AK2 eIF2aK2	Uncharacterized protein OS=Oryctolagus cuniculus (Rabbit) GN=EIF2AK2 PE=3 SV=1		Typical	1	1	1	1		0	0	0	0		0	0	0	0	Typical	2	2	2	2	Typical	2	2	2	2		0	0	0	0	Typical	1	1	1	1		0	0	0	0		0	0	0	0
sp|P47814|IF1A_RABIT	EIF1A	Eukaryotic translation initiation factor 1A OS=Oryctolagus cuniculus (Rabbit) GN=EIF1A PE=1 SV=2		Typical	4	16	1	9.5	Typical	4	12	1	10.5	Typical	4	14	4	10.5	Typical	1	1	0	1		0	0	0	0	Typical	2	2	0	1.5	Typical	2	4	2	3	Typical	1	1	0	0.5		0	0	0	0
tr|G1T5U2|G1T5U2_RABIT	EIF1A (InterPro)	Uncharacterized protein OS=Oryctolagus cuniculus (Rabbit) GN=LOC100345822 PE=3 SV=1		Typical	4	17	0	0	Subset	3	11	0	0	Typical	4	13	0	0	Sameset	1	1	0	0		0	0	0	0	Sameset	2	2	0	0	Subset	1	2	0	0	Sameset	1	1	0	0		0	0	0	0
tr|U3KNL5|U3KNL5_RABIT	EIF3F	Eukaryotic translation initiation factor 3 subunit F OS=Oryctolagus cuniculus (Rabbit) GN=EIF3F PE=1 SV=1		Typical	7	8	8	8	Typical	2	4	4	4	Typical	3	5	5	5	Typical	1	2	2	2		0	0	0	0		0	0	0	0	Typical	2	4	4	4		0	0	0	0		0	0	0	0
sp|P47823|EI2BE_RABIT	EIF2B5	Translation initiation factor eIF-2B subunit epsilon OS=Oryctolagus cuniculus (Rabbit) GN=EIF2B5 PE=1 SV=1		Typical	2	2	2	2		0	0	0	0	Typical	1	2	2	2		0	0	0	0	Typical	2	2	2	2		0	0	0	0		0	0	0	0	Typical	1	1	1	1		0	0	0	0
sp|P41111|EI2BD_RABIT	EIF2B4	Translation initiation factor eIF-2B subunit delta OS=Oryctolagus cuniculus (Rabbit) GN=EIF2B4 PE=2 SV=2		Typical	1	2	2	2		0	0	0	0		0	0	0	0	Typical	1	1	1	1	Typical	1	1	1	1		0	0	0	0		0	0	0	0		0	0	0	0		0	0	0	0
tr|G1SYS4|G1SYS4_RABIT	EIF1A (InterPro)	Uncharacterized protein OS=Oryctolagus cuniculus (Rabbit) GN=EIF1AX PE=3 SV=1		Subset	3	15	0	8.5	Typical	2	4	1	2.5	Typical	4	15	5	11.5		0	0	0	0		0	0	0	0	Subset	1	1	0	0.5	Typical	2	4	2	3	Sameset	1	1	0	0.5		0	0	0	0
tr|G1SED9|G1SED9_RABIT	EIF3L	Uncharacterized protein OS=Oryctolagus cuniculus (Rabbit) GN=EIF3L PE=1 SV=1		Typical	5	6	6	6	Typical	1	1	1	1	Typical	2	2	2	2	Typical	1	1	1	1		0	0	0	0		0	0	0	0	Typical	1	1	1	1		0	0	0	0		0	0	0	0
sp|P41035|IF2B_RABIT	EIF2S2	Eukaryotic translation initiation factor 2 subunit 2 OS=Oryctolagus cuniculus (Rabbit) GN=EIF2S2 PE=1 SV=1		Typical	2	3	3	3		0	0	0	0	Typical	1	1	1	1		0	0	0	0		0	0	0	0	Typical	1	1	1	1		0	0	0	0	Typical	1	1	1	1		0	0	0	0
tr|U3KLT5|U3KLT5_RABIT	EIF5B	Uncharacterized protein OS=Oryctolagus cuniculus (Rabbit) GN=EIF5B PE=4 SV=1		Typical	4	7	7	7	Typical	1	2	2	2	Typical	2	2	2	2		0	0	0	0		0	0	0	0		0	0	0	0	Typical	1	2	2	2		0	0	0	0		0	0	0	0
tr|G1T573|G1T573_RABIT	EIF4G2	Eukaryotic translation initiation factor 4 gamma 2 OS=Oryctolagus cuniculus (Rabbit) GN=EIF4G2 PE=4 SV=1		Typical	5	7	7	7		0	0	0	0		0	0	0	0		0	0	0	0		0	0	0	0		0	0	0	0		0	0	0	0	Typical	1	1	1	1		0	0	0	0
tr|G1T3H5|G1T3H5_RABIT	EIF2B3	Uncharacterized protein OS=Oryctolagus cuniculus (Rabbit) GN=EIF2B3 PE=4 SV=1		Typical	3	4	4	4		0	0	0	0	Typical	2	2	2	2		0	0	0	0		0	0	0	0		0	0	0	0	Typical	1	1	1	1		0	0	0	0		0	0	0	0
tr|G1TGW1|G1TGW1_RABIT	EIF5	Uncharacterized protein OS=Oryctolagus cuniculus (Rabbit) GN=EIF5 PE=4 SV=1		Typical	3	4	4	4	Typical	1	1	1	1		0	0	0	0		0	0	0	0		0	0	0	0		0	0	0	0		0	0	0	0		0	0	0	0		0	0	0	0
sp|Q28690|EI2BB_RABIT	EIF2B2	Translation initiation factor eIF-2B subunit beta OS=Oryctolagus cuniculus (Rabbit) GN=EIF2B2 PE=1 SV=1		Typical	2	2	2	2		0	0	0	0	Typical	1	2	2	2		0	0	0	0		0	0	0	0		0	0	0	0	Typical	1	2	2	2		0	0	0	0		0	0	0	0
tr|G1SZ03|G1SZ03_RABIT	EIF3B	Eukaryotic translation initiation factor 3 subunit B OS=Oryctolagus cuniculus (Rabbit) GN=EIF3B PE=1 SV=1		Typical	2	4	4	4		0	0	0	0		0	0	0	0		0	0	0	0		0	0	0	0		0	0	0	0	Typical	1	1	1	1		0	0	0	0		0	0	0	0
tr|G1SJT0|G1SJT0_RABIT	EIF4EBP2	Uncharacterized protein OS=Oryctolagus cuniculus (Rabbit) GN=EIF4EBP2 PE=4 SV=1		Typical	1	2	2	2		0	0	0	0		0	0	0	0		0	0	0	0		0	0	0	0		0	0	0	0		0	0	0	0		0	0	0	0		0	0	0	0
tr|G1T3L2|G1T3L2_RABIT	EIF3K	Eukaryotic translation initiation factor 3 subunit K OS=Oryctolagus cuniculus (Rabbit) GN=EIF3K PE=1 SV=1		Typical	1	1	1	1		0	0	0	0		0	0	0	0		0	0	0	0		0	0	0	0		0	0	0	0		0	0	0	0		0	0	0	0		0	0	0	0
sp|P43348|TCTP_RABIT	TPT1	Translationally-controlled tumor protein OS=Oryctolagus cuniculus (Rabbit) GN=TPT1 PE=2 SV=2		Typical	4	12	12	12	Typical	1	2	2	2	Typical	4	12	12	12	Typical	2	4	4	4	Typical	2	2	2	2	Typical	2	2	2	2		0	0	0	0		0	0	0	0		0	0	0	0
tr|G1TQS9|G1TQS9_RABIT	RRBP1	Uncharacterized protein OS=Oryctolagus cuniculus (Rabbit) GN=RRBP1 PE=4 SV=1			0	0	0	0	Typical	1	1	1	1	Typical	2	3	3	3	Typical	2	3	3	3		0	0	0	0	Typical	1	1	1	1	Typical	1	4	4	4	Typical	1	1	1	1		0	0	0	0
tr|G1T1M9|G1T1M9_RABIT	HBS1L	Uncharacterized protein OS=Oryctolagus cuniculus (Rabbit) GN=HBS1L PE=4 SV=1		Typical	5	8	8	8	Typical	3	4	4	4	Typical	2	2	2	2		0	0	0	0		0	0	0	0		0	0	0	0		0	0	0	0		0	0	0	0		0	0	0	0
tr|G1U383|G1U383_RABIT	DHX29	Uncharacterized protein OS=Oryctolagus cuniculus (Rabbit) GN=DHX29 PE=4 SV=1		Typical	10	16	16	16	Typical	7	9	9	9	Typical	9	13	13	13	Typical	3	3	3	3	Typical	1	1	1	1	Typical	3	3	3	3	Typical	2	2	2	2	Typical	3	4	4	4	Typical	2	3	3	3
sp|Q9BDY9|RBM4_RABIT	RBM4	RNA-binding protein 4 OS=Oryctolagus cuniculus (Rabbit) GN=RBM4 PE=2 SV=1		Typical	2	2	1	1.2381	Typical	2	2	1	1.2381	Subset	1	2	0	0.47619	Typical	2	3	1	1.47619	Subset	1	1	0	0.238095	Typical	2	2	0	0.47619	Subset	1	2	0	0.47619	Typical	2	2	1	1.2381	Typical	2	2	1	1.2381
tr|G1SRL2|G1SRL2_RABIT	NCBP2	Uncharacterized protein OS=Oryctolagus cuniculus (Rabbit) GN=NCBP2 PE=4 SV=1		Typical	1	2	2	2		0	0	0	0		0	0	0	0		0	0	0	0		0	0	0	0		0	0	0	0		0	0	0	0		0	0	0	0		0	0	0	0
tr|G1STX4|G1STX4_RABIT	SRP54	Uncharacterized protein OS=Oryctolagus cuniculus (Rabbit) GN=SRP54 PE=3 SV=1			0	0	0	0		0	0	0	0	Typical	1	1	1	1		0	0	0	0		0	0	0	0		0	0	0	0	Typical	1	1	1	1	Typical	1	1	1	1		0	0	0	0
sp|P68105|EF1A1_RABIT	EEF1A1	Elongation factor 1-alpha 1 OS=Oryctolagus cuniculus (Rabbit) GN=EEF1A1 PE=1 SV=1		Typical	23	135	135	135	Typical	21	97	97	97	Typical	23	187	187	187	Typical	22	136	136	136	Typical	21	139	139	139	Typical	20	133	133	133	Typical	23	308	308	308	Typical	22	168	168	168	Typical	23	176	176	176
sp|P62497|ERF1_RABIT	ETF1 ERF1 RF1	Eukaryotic peptide chain release factor subunit 1 OS=Oryctolagus cuniculus (Rabbit) GN=ETF1 PE=1 SV=3		Typical	3	5	5	5		0	0	0	0	Typical	1	1	1	1	Typical	1	1	1	1		0	0	0	0		0	0	0	0		0	0	0	0		0	0	0	0		0	0	0	0
sp|Q28618|YBOX1_RABIT	YBX1 NSEP1 YB1	Nuclease-sensitive element-binding protein 1 OS=Oryctolagus cuniculus (Rabbit) GN=YBX1 PE=1 SV=3		Typical	16	81	8	45.5371	Typical	18	144	14	80.7043	Typical	17	115	7	62.4933	Typical	14	68	1	35.3559	Subset	8	60	0	31.1321	Subset	7	25	0	12.9717	Typical	13	144	3	75.1397	Typical	15	107	18	63.771	Typical	13	58	4	31.7467
tr|G1U6X4|G1U6X4_RABIT	METAP2	Methionine aminopeptidase 2 OS=Oryctolagus cuniculus (Rabbit) GN=METAP2 PE=3 SV=1		Typical	4	16	16	16	Typical	1	6	6	6	Typical	2	10	10	10	Typical	1	10	10	10	Typical	2	10	10	10	Typical	1	7	7	7		0	0	0	0	Typical	1	2	2	2		0	0	0	0
sp|O62695|H2AV_RABIT	H2AFV H2AV	Histone H2A.V OS=Oryctolagus cuniculus (Rabbit) GN=H2AFV PE=2 SV=3			0	0	0	0	Typical	1	1	1	1		0	0	0	0	Typical	1	2	2	2	Typical	1	1	1	1		0	0	0	0		0	0	0	0		0	0	0	0		0	0	0	0
tr|G1TVY8|G1TVY8_RABIT	PELO	Protein pelota homolog OS=Oryctolagus cuniculus (Rabbit) GN=PELO PE=3 SV=1		Typical	1	1	1	1		0	0	0	0		0	0	0	0	Typical	1	1	1	1		0	0	0	0		0	0	0	0		0	0	0	0		0	0	0	0		0	0	0	0
sp|O77768|HNRPC_RABIT	HNRNPC	Heterogeneous nuclear ribonucleoprotein C OS=Oryctolagus cuniculus (Rabbit) GN=HNRNPC PE=2 SV=1		Typical	2	4	4	4	Typical	1	3	3	3		0	0	0	0		0	0	0	0		0	0	0	0		0	0	0	0	Typical	1	1	1	1	Typical	1	3	3	3	Typical	1	5	5	5
tr|G1T0T3|G1T0T3_RABIT	GEMIN5	Uncharacterized protein OS=Oryctolagus cuniculus (Rabbit) GN=GEMIN5 PE=4 SV=1		Typical	1	1	1	1	Typical	1	2	2	2	Typical	1	2	2	2		0	0	0	0		0	0	0	0	Typical	1	1	1	1		0	0	0	0		0	0	0	0		0	0	0	0
tr|G1TGK9|G1TGK9_RABIT	DHX9	Uncharacterized protein OS=Oryctolagus cuniculus (Rabbit) GN=DHX9 PE=4 SV=1		Typical	22	38	38	38	Typical	17	35	35	35	Typical	17	40	40	40	Typical	11	27	27	27	Typical	12	26	26	26	Typical	4	7	7	7	Typical	3	8	8	8	Typical	10	21	21	21	Typical	8	12	12	12
tr|G1SMW3|G1SMW3_RABIT	LARP4B	Uncharacterized protein OS=Oryctolagus cuniculus (Rabbit) GN=LARP4B PE=4 SV=2		Typical	7	10	10	10	Typical	3	4	4	4	Typical	3	5	5	5	Typical	3	4	4	4	Typical	4	6	6	6	Typical	2	3	3	3	Typical	4	5	5	5	Typical	4	5	5	5	Typical	1	1	1	1
tr|G1T4N4|G1T4N4_RABIT	LARP1	Uncharacterized protein OS=Oryctolagus cuniculus (Rabbit) GN=LARP1 PE=4 SV=1		Typical	20	47	46	46.9861	Typical	13	29	27	28.9721	Typical	17	41	34	40.9025	Typical	13	41	41	41	Typical	13	39	39	39	Typical	8	24	24	24	Typical	18	67	58	66.8747	Typical	13	42	42	42	Typical	12	43	43	43
tr|G1TI02|G1TI02_RABIT	PYM1	Uncharacterized protein OS=Oryctolagus cuniculus (Rabbit) GN=WIBG PE=4 SV=2		Typical	6	10	10	10	Typical	2	3	3	3	Typical	2	5	5	5	Typical	1	3	3	3	Typical	1	4	4	4		0	0	0	0	Typical	3	4	4	4	Typical	3	5	5	5	Typical	2	2	2	2
tr|G1T9V7|G1T9V7_RABIT	SRP19	Uncharacterized protein OS=Oryctolagus cuniculus (Rabbit) GN=LOC100345569 PE=4 SV=1		Typical	1	2	2	2	Typical	1	1	1	1	Typical	1	2	2	2	Typical	1	2	2	2		0	0	0	0	Typical	1	1	1	1	Typical	1	2	2	2	Typical	1	1	1	1	Typical	2	2	2	2
tr|G1T7S6|G1T7S6_RABIT	FMR1	Uncharacterized protein OS=Oryctolagus cuniculus (Rabbit) GN=FMR1 PE=4 SV=1			0	0	0	0	Typical	1	1	1	1		0	0	0	0		0	0	0	0	Subset	1	2	0	0.0952381		0	0	0	0	Subset	1	2	0	0.0952381	Subset	1	2	0	0.0952381		0	0	0	0
tr|G1T0F6|G1T0F6_RABIT	SRP68	Signal recognition particle subunit SRP68 OS=Oryctolagus cuniculus (Rabbit) GN=SRP68 PE=3 SV=1			0	0	0	0		0	0	0	0		0	0	0	0		0	0	0	0		0	0	0	0		0	0	0	0		0	0	0	0	Typical	1	1	1	1		0	0	0	0
sp|P01948|HBA_RABIT	HBB1/2	Hemoglobin subunit alpha-1/2 OS=Oryctolagus cuniculus (Rabbit) PE=1 SV=2		Typical	20	426	80	411.161	Typical	17	339	68	330.376	Typical	14	266	36	257.135	Typical	19	467	114	453.896	Typical	18	490	142	477.281	Typical	15	258	58	248.798	Typical	13	488	41	473.354	Typical	16	373	104	362.69	Typical	15	329	88	319.461
tr|G1T0U5|G1T0U5_RABIT	TIA1	Uncharacterized protein OS=Oryctolagus cuniculus (Rabbit) GN=TIA1 PE=4 SV=1		Typical	8	18	8	10.5668	Typical	6	15	7	9.05348	Typical	6	18	6	9.08021	Typical	5	18	5	8.3369	Typical	5	18	5	8.3369	Typical	5	16	2	5.59358	Subset	4	13	0	3.3369	Typical	6	20	7	10.3369	Typical	5	22	8	11.5936
tr|G1TQX1|G1TQX1_RABIT	SRP14	Uncharacterized protein OS=Oryctolagus cuniculus (Rabbit) GN=SRP14 PE=4 SV=1		Typical	3	11	11	11	Typical	4	12	12	12	Typical	5	24	24	24	Typical	2	6	6	6	Typical	2	7	7	7	Typical	1	3	3	3	Typical	4	27	27	27	Typical	4	22	22	22	Typical	3	22	22	22
tr|G1SZZ2|G1SZZ2_RABIT	SRP9	Signal recognition particle 9 kDa protein OS=Oryctolagus cuniculus (Rabbit) GN=SRP9 PE=3 SV=1		Typical	3	7	7	7	Typical	2	6	6	6	Typical	3	11	11	11	Typical	1	7	7	7	Typical	1	9	9	9		0	0	0	0	Typical	2	14	14	14	Typical	1	12	12	12	Typical	1	13	13	13
tr|G1T2I4|G1T2I4_RABIT	EPRS	Uncharacterized protein OS=Oryctolagus cuniculus (Rabbit) GN=EPRS PE=3 SV=1		Typical	8	11	11	11	Typical	3	4	4	4	Typical	5	7	7	7	Typical	2	3	3	3	Typical	2	4	4	4	Typical	2	3	3	3	Typical	1	3	3	3	Typical	1	2	2	2		0	0	0	0
tr|G1SF95|G1SF95_RABIT	HNRNPD	Uncharacterized protein OS=Oryctolagus cuniculus (Rabbit) GN=HNRNPD PE=4 SV=1			0	0	0	0	Typical	1	2	2	2	Typical	1	4	4	4	Typical	1	3	3	3	Typical	1	4	4	4	Typical	1	3	3	3	Typical	2	5	5	5	Typical	1	3	3	3		0	0	0	0
tr|G1SME4|G1SME4_RABIT	RBM4	Uncharacterized protein OS=Oryctolagus cuniculus (Rabbit) GN=LOC100355015 PE=4 SV=1		Typical	3	5	4	4.7619	Typical	2	2	1	1.7619	Typical	2	4	2	3.52381	Typical	2	3	1	2.52381	Typical	3	4	3	3.7619	Sameset	2	2	0	1.52381	Typical	2	4	2	3.52381	Typical	2	3	2	2.7619	Typical	2	2	1	1.7619
tr|G1SPG8|G1SPG8_RABIT	TARBP2	RISC-loading complex subunit TARBP2 OS=Oryctolagus cuniculus (Rabbit) GN=TARBP2 PE=3 SV=1		Typical	1	2	2	2		0	0	0	0		0	0	0	0	Typical	2	3	3	3	Typical	2	4	4	4	Typical	1	1	1	1	Typical	1	1	1	1	Typical	2	2	2	2	Typical	2	2	2	2
tr|G1TIR1|G1TIR1_RABIT	TNRC6B	Uncharacterized protein OS=Oryctolagus cuniculus (Rabbit) GN=TNRC6B PE=4 SV=2		Typical	6	8	8	8	Typical	3	5	5	5	Typical	1	3	3	3	Typical	1	2	2	2	Typical	1	1	1	1		0	0	0	0		0	0	0	0		0	0	0	0		0	0	0	0
tr|G1T6I6|G1T6I6_RABIT	ILF3	Uncharacterized protein OS=Oryctolagus cuniculus (Rabbit) GN=ILF3 PE=4 SV=1		Typical	6	10	10	10	Typical	2	3	3	3	Typical	2	3	3	3	Typical	1	2	2	2		0	0	0	0		0	0	0	0		0	0	0	0		0	0	0	0		0	0	0	0
tr|G1SRZ8|G1SRZ8_RABIT	CNOT1	Uncharacterized protein OS=Oryctolagus cuniculus (Rabbit) GN=CNOT1 PE=4 SV=1		Typical	1	2	2	2		0	0	0	0	Typical	1	1	1	1	Typical	1	2	2	2		0	0	0	0		0	0	0	0	Typical	1	2	2	2	Typical	1	1	1	1	Typical	1	2	2	2
tr|G1U797|G1U797_RABIT	FXR1	Uncharacterized protein OS=Oryctolagus cuniculus (Rabbit) GN=FXR1 PE=4 SV=2		Typical	1	1	1	1		0	0	0	0	Typical	1	1	1	1		0	0	0	0	Subset	1	2	0	0.190476		0	0	0	0	Subset	1	2	0	0.190476	Subset	1	2	0	0.190476		0	0	0	0
tr|G1T696|G1T696_RABIT	NCBP1	Uncharacterized protein OS=Oryctolagus cuniculus (Rabbit) GN=NCBP1 PE=4 SV=1		Typical	2	3	3	3	Typical	1	3	3	3	Typical	1	2	2	2	Typical	1	1	1	1		0	0	0	0		0	0	0	0	Typical	1	2	2	2		0	0	0	0		0	0	0	0
tr|G1SKP2|G1SKP2_RABIT	IPO5	Uncharacterized protein OS=Oryctolagus cuniculus (Rabbit) GN=IPO5 PE=4 SV=1		Typical	1	2	2	2		0	0	0	0		0	0	0	0	Typical	1	1	1	1		0	0	0	0		0	0	0	0		0	0	0	0		0	0	0	0		0	0	0	0
tr|G1SR61|G1SR61_RABIT	DHX30	Uncharacterized protein OS=Oryctolagus cuniculus (Rabbit) GN=DHX30 PE=4 SV=1		Typical	2	4	4	4	Typical	2	3	3	3	Typical	2	2	2	2		0	0	0	0		0	0	0	0		0	0	0	0	Typical	2	5	5	5	Typical	2	2	2	2		0	0	0	0
tr|G1TFX7|G1TFX7_RABIT	YTHDF2	Uncharacterized protein OS=Oryctolagus cuniculus (Rabbit) GN=YTHDF2 PE=4 SV=1		Typical	3	3	3	3		0	0	0	0	Typical	1	1	1	1		0	0	0	0		0	0	0	0		0	0	0	0		0	0	0	0		0	0	0	0		0	0	0	0
tr|G1TVT0|G1TVT0_RABIT	NCL	Uncharacterized protein OS=Oryctolagus cuniculus (Rabbit) GN=NCL PE=4 SV=1		Typical	1	1	1	1		0	0	0	0	Typical	1	1	1	1		0	0	0	0		0	0	0	0		0	0	0	0		0	0	0	0		0	0	0	0		0	0	0	0
tr|G1T8I2|G1T8I2_RABIT	UNK	Uncharacterized protein OS=Oryctolagus cuniculus (Rabbit) GN=UNK PE=4 SV=2		Typical	2	2	2	2		0	0	0	0		0	0	0	0		0	0	0	0		0	0	0	0		0	0	0	0		0	0	0	0		0	0	0	0		0	0	0	0
tr|G1SZC6|G1SZC6_RABIT	FOXO3	Uncharacterized protein OS=Oryctolagus cuniculus (Rabbit) GN=FOXO3 PE=4 SV=1		Typical	1	1	1	1		0	0	0	0		0	0	0	0		0	0	0	0		0	0	0	0		0	0	0	0		0	0	0	0		0	0	0	0		0	0	0	0
tr|G1T753|G1T753_RABIT	NLE1	Uncharacterized protein OS=Oryctolagus cuniculus (Rabbit) GN=NLE1 PE=4 SV=2		Typical	1	1	1	1		0	0	0	0		0	0	0	0		0	0	0	0		0	0	0	0		0	0	0	0		0	0	0	0		0	0	0	0		0	0	0	0
sp|P53787|EF1D_RABIT	EEF1D	Elongation factor 1-delta OS=Oryctolagus cuniculus (Rabbit) GN=EEF1D PE=2 SV=1		Typical	10	23	23	23	Typical	7	15	15	15	Typical	8	27	27	27	Typical	11	32	31	31.5731	Typical	9	31	29	30.1462	Typical	7	23	21	22.1462	Typical	7	53	49	51.2923	Typical	8	29	27	28.1462	Typical	6	27	25	26.1462
tr|G1TQR2|G1TQR2_RABIT	EEF1B2	Uncharacterized protein OS=Oryctolagus cuniculus (Rabbit) GN=EEF1B2 PE=3 SV=1		Sameset	7	17	17	17	Sameset	5	13	13	13	Sameset	8	23	23	23	Typical	7	25	24	24.4269	Sameset	6	26	24	24.8538	Sameset	5	11	9	9.85383	Sameset	8	32	28	29.7077	Sameset	4	27	25	25.8538	Sameset	4	23	21	21.8538
tr|G1TBQ5|G1TBQ5_RABIT	NUFIP2	Uncharacterized protein OS=Oryctolagus cuniculus (Rabbit) GN=NUFIP2 PE=4 SV=1		Typical	2	3	3	3	Typical	1	1	1	1	Typical	2	2	2	2	Typical	2	2	2	2		0	0	0	0		0	0	0	0		0	0	0	0		0	0	0	0		0	0	0	0
tr|G1T495|G1T495_RABIT	HSPA14	Uncharacterized protein OS=Oryctolagus cuniculus (Rabbit) GN=HSPA14 PE=3 SV=1		Typical	1	1	1	1		0	0	0	0		0	0	0	0		0	0	0	0		0	0	0	0		0	0	0	0		0	0	0	0		0	0	0	0		0	0	0	0
sp|P29694|EF1G_RABIT	EEF1G	Elongation factor 1-gamma OS=Oryctolagus cuniculus (Rabbit) GN=EEF1G PE=2 SV=3		Typical	30	131	131	131	Typical	23	129	129	129	Typical	20	143	143	143	Typical	24	190	190	190	Typical	21	185	185	185	Typical	17	73	73	73	Typical	20	257	257	257	Typical	20	192	192	192	Typical	16	162	162	162
tr|G1T0N5|G1T0N5_RABIT	PURA	Uncharacterized protein OS=Oryctolagus cuniculus (Rabbit) GN=PURA PE=4 SV=1		Typical	9	26	20	23.641	Typical	11	26	22	24.4274	Typical	11	37	30	34.2479	Typical	9	26	24	25.2137	Typical	9	26	25	25.6068	Typical	8	21	17	19.4274	Typical	7	27	27	27	Typical	7	24	24	24	Typical	7	24	24	24
tr|G1U7L4|G1U7L4_RABIT	HSPA5	Uncharacterized protein OS=Oryctolagus cuniculus (Rabbit) GN=HSPA5 PE=3 SV=1		Typical	6	14	5	5.06933	Typical	4	14	3	3.0846	Typical	4	17	3	3.10771	Typical	3	15	1	1.10811	Subset	2	15	0	0.115945	Typical	3	8	2	2.04502	Typical	4	24	7	7.13042	Typical	4	19	2	2.13162	Typical	4	24	3	3.16216
tr|G1SUK5|G1SUK5_RABIT	DENR	Density-regulated protein OS=Oryctolagus cuniculus (Rabbit) GN=DENR PE=3 SV=2		Typical	4	4	4	4	Typical	2	3	3	3	Typical	2	3	3	3	Typical	1	1	1	1	Typical	1	1	1	1	Typical	1	1	1	1		0	0	0	0		0	0	0	0		0	0	0	0
tr|G1SJZ4|G1SJZ4_RABIT	OLA1	Obg-like ATPase 1 OS=Oryctolagus cuniculus (Rabbit) GN=OLA1 PE=3 SV=2		Typical	1	1	1	1		0	0	0	0		0	0	0	0	Typical	2	2	2	2		0	0	0	0		0	0	0	0		0	0	0	0		0	0	0	0		0	0	0	0
tr|G1SF64|G1SF64_RABIT	CELF1	Uncharacterized protein OS=Oryctolagus cuniculus (Rabbit) GN=CELF1 PE=4 SV=1		Typical	5	13	13	13		0	0	0	0		0	0	0	0		0	0	0	0		0	0	0	0		0	0	0	0	Typical	1	3	3	3		0	0	0	0		0	0	0	0
tr|G1SW93|G1SW93_RABIT	CPEB4	Uncharacterized protein OS=Oryctolagus cuniculus (Rabbit) GN=CPEB4 PE=4 SV=2			0	0	0	0		0	0	0	0	Typical	1	2	2	2		0	0	0	0		0	0	0	0		0	0	0	0		0	0	0	0		0	0	0	0		0	0	0	0
tr|G1SMG5|G1SMG5_RABIT	GSPT1	Uncharacterized protein OS=Oryctolagus cuniculus (Rabbit) GN=GSPT1 PE=4 SV=1		Typical	1	1	1	1		0	0	0	0		0	0	0	0		0	0	0	0		0	0	0	0		0	0	0	0		0	0	0	0		0	0	0	0		0	0	0	0
sp|P02057|HBB_RABIT	HBB1; HBB2	Hemoglobin subunit beta-1/2 OS=Oryctolagus cuniculus (Rabbit) GN=HBB1 PE=1 SV=2		Typical	24	471	407	470.977	Typical	22	329	269	328.979	Typical	19	258	194	257.977	Typical	21	490	387	489.964	Typical	20	560	432	559.955	Typical	17	324	190	323.953	Typical	16	374	275	373.965	Typical	19	490	347	489.949	Typical	18	482	325	481.944
tr|G1T9M9|G1T9M9_RABIT	HSPA8	Uncharacterized protein OS=Oryctolagus cuniculus (Rabbit) GN=HSPA8 PE=3 SV=1		Typical	50	326	235	323.822	Typical	46	359	258	356.701	Typical	43	464	346	461.35	Typical	48	473	343	470.08	Typical	43	534	385	531.065	Typical	30	251	190	249.025	Typical	37	834	606	829.632	Typical	44	619	458	615.826	Typical	35	615	453	612.036
sp|O19048|PCBP1_RABIT	PCBP1	Poly(rC)-binding protein 1 OS=Oryctolagus cuniculus (Rabbit) GN=PCBP1 PE=2 SV=1		Typical	42	306	200	291.029	Typical	39	387	266	369.91	Typical	33	331	222	315.605	Typical	41	451	301	429.814	Typical	39	446	293	424.391	Typical	24	140	94	133.503	Typical	30	413	334	401.842	Typical	40	589	384	560.046	Typical	42	623	405	592.21
tr|G8ZF33|G8ZF33_RABIT	HBA1	Alpha-globin 1 OS=Oryctolagus cuniculus (Rabbit) GN=HBA1 PE=3 SV=1		Typical	19	358	0	0	Typical	17	287	0	0	Typical	14	243	0	0	Typical	18	381	0	0	Typical	17	379	0	0	Typical	14	233	0	0	Typical	12	466	0	0	Typical	14	300	0	0	Typical	14	276	0	0
tr|G8ZF20|G8ZF20_RABIT	HBA1 HBA2	Alpha-globin 1 OS=Oryctolagus cuniculus (Rabbit) GN=HBA1 PE=3 SV=1		Typical	18	330	10	36.8385	Typical	16	199	4	28.6237	Typical	14	200	3	24.8646	Typical	17	308	8	49.1042	Typical	17	298	3	46.7188	Sameset	14	226	0	44.2018	Typical	13	332	7	42.6458	Typical	14	247	2	43.3099	Subset	13	233	0	44.5391
tr|G1SLM0|G1SLM0_RABIT	PABPC1	Polyadenylate-binding protein OS=Oryctolagus cuniculus (Rabbit) GN=PABPC1 PE=3 SV=1		Typical	48	169	83	149.919	Typical	42	203	99	180.904	Typical	40	265	146	239.891	Typical	43	230	124	208.403	Typical	36	224	125	203.91	Typical	23	122	55	107.687	Typical	41	385	201	345.082	Typical	39	271	156	248.648	Typical	38	352	193	321.61
sp|O19049|HNRPK_RABIT	HNRNPK HNRPK	Heterogeneous nuclear ribonucleoprotein K OS=Oryctolagus cuniculus (Rabbit) GN=HNRNPK PE=2 SV=1		Typical	33	141	88	139.952	Typical	37	184	119	182.715	Typical	31	201	122	199.438	Typical	32	190	125	188.715	Typical	26	191	129	189.774	Typical	24	136	90	135.09	Typical	35	426	277	423.054	Typical	32	320	201	317.647	Typical	29	363	237	360.508
tr|G1U2V6|G1U2V6_RABIT	HSP90AB1 HSPCB	Uncharacterized protein OS=Oryctolagus cuniculus (Rabbit) GN=PCBP2 PE=4 SV=1		Typical	23	147	33	55.9152	Typical	22	165	38	61.0335	Typical	16	147	34	53.3477	Typical	23	214	54	85.1097	Typical	17	197	36	65.5372	Typical	12	65	19	25.4811	Typical	14	167	77	99.1038	Typical	17	268	51	91.854	Typical	18	301	68	113.678
tr|G1SI41|G1SI41_RABIT	PCBP3	Uncharacterized protein OS=Oryctolagus cuniculus (Rabbit) GN=PCBP3 PE=4 SV=2		Typical	13	115	1	1.05589	Subset	11	127	0	0.0561793	Subset	9	113	0	0.0471894	Subset	12	160	0	0.0758773	Subset	10	161	0	0.072042	Subset	6	46	0	0.0158076	Subset	9	90	0	0.0539118	Subset	10	217	0	0.0996438	Subset	10	233	0	0.11141
tr|Q28698|Q28698_RABIT		Deadenylyl-beta-globin OS=Oryctolagus cuniculus (Rabbit) PE=3 SV=1		Subset	3	64	0	0.0226388	Subset	3	60	0	0.0212239	Typical	4	65	1	1.02264	Subset	3	103	0	0.0364344	Subset	3	128	0	0.0452777	Subset	3	134	0	0.0474001	Subset	3	99	0	0.0350195	Subset	3	143	0	0.0505837	Subset	3	157	0	0.0555359
tr|G1SNY1|G1SNY1_RABIT	TPR (InterPro)	Uncharacterized protein OS=Oryctolagus cuniculus (Rabbit) GN=IFIT1B PE=4 SV=1		Typical	24	108	22	61.2854	Typical	27	139	36	87.5453	Typical	26	189	55	120.138	Typical	23	131	21	74.0935	Typical	22	137	19	73.7604	Typical	16	54	14	35.1774	Typical	23	249	78	164.751	Typical	22	152	26	80.8368	Typical	23	167	25	85.6155
tr|G1SDJ7|G1SDJ7_RABIT	PABPC4	Polyadenylate-binding protein OS=Oryctolagus cuniculus (Rabbit) GN=PABPC4 PE=3 SV=2		Typical	33	121	39	64.056	Typical	30	124	33	58.075	Typical	29	160	54	85.0785	Typical	29	121	34	56.578	Typical	21	126	43	66.0674	Typical	16	74	13	31.2939	Typical	26	231	68	111.889	Typical	22	143	50	76.3231	Typical	22	188	62	97.3504
tr|G1T1V9|G1T1V9_RABIT	HSPA2	Uncharacterized protein OS=Oryctolagus cuniculus (Rabbit) GN=HSPA2 PE=3 SV=1		Typical	18	92	5	5.46747	Typical	15	100	3	3.52179	Typical	17	113	3	3.59247	Typical	17	124	2	2.65695	Typical	15	143	1	1.76655	Subset	11	54	0	0.288013	Typical	15	207	3	4.10435	Typical	13	156	1	1.83642	Subset	12	158	0	0.853502
tr|G1SLA0|G1SLA0_RABIT		Uncharacterized protein OS=Oryctolagus cuniculus (Rabbit) PE=4 SV=1		Typical	20	97	13	33.2729	Typical	23	118	15	42.1658	Typical	21	152	22	55.4665	Typical	22	130	22	49.5501	Typical	20	140	22	50.912	Typical	13	45	5	16.2129	Typical	19	189	20	65.3402	Typical	20	146	20	48.9004	Typical	21	159	17	48.9978
tr|U3KNF6|U3KNF6_RABIT	IFIT3	Uncharacterized protein OS=Oryctolagus cuniculus (Rabbit) GN=IFIT3 PE=4 SV=1		Typical	23	97	97	97	Typical	23	134	134	134	Typical	23	174	174	174	Typical	22	120	120	120	Typical	16	99	99	99	Typical	15	92	92	92	Typical	21	262	262	262	Typical	17	119	119	119	Typical	18	147	147	147
tr|G1U3X3|G1U3X3_RABIT		Uncharacterized protein OS=Oryctolagus cuniculus (Rabbit) GN=LOC100342826 PE=4 SV=1		Typical	19	89	35	61.4417	Typical	18	84	34	58.289	Typical	19	124	52	87.3954	Typical	19	99	39	68.3564	Typical	18	107	35	70.3276	Typical	11	34	17	25.6097	Typical	20	176	95	134.909	Typical	17	139	52	94.2628	Typical	19	171	68	118.387
tr|G1SJB4|G1SJB4_RABIT	RACK1	Uncharacterized protein OS=Oryctolagus cuniculus (Rabbit) GN=GNB2L1 PE=1 SV=1		Typical	24	83	83	83	Typical	26	93	93	93	Typical	25	123	123	123	Typical	24	92	92	92	Typical	21	90	90	90	Typical	9	36	36	36	Typical	20	120	120	120	Typical	15	67	67	67	Typical	17	84	84	84
tr|G1TEW3|G1TEW3_RABIT	G3BP1 (InterPro)	Uncharacterized protein OS=Oryctolagus cuniculus (Rabbit) GN=LOC100353286 PE=4 SV=1		Typical	19	73	68	72.8611	Typical	10	48	42	47.8333	Typical	14	73	66	72.8056	Typical	12	76	65	75.6944	Typical	10	78	64	77.6111	Typical	8	49	38	48.6944	Typical	12	60	52	59.7778	Typical	8	57	46	56.6944	Typical	8	59	49	58.7222
tr|G1U6T5|G1U6T5_RABIT	HNRNP (Interpro)	Uncharacterized protein OS=Oryctolagus cuniculus (Rabbit) GN=LOC100344653 PE=4 SV=1		Typical	15	54	1	2.04802	Typical	15	67	2	3.28531	Typical	14	80	1	2.56215	Typical	15	66	1	2.28531	Typical	13	64	2	3.22599	Typical	11	50	4	4.9096	Typical	17	153	4	6.94633	Typical	15	121	2	4.35311	Typical	14	137	11	13.4915
tr|G1SUX8|G1SUX8_RABIT	HSP70 (Interpro)	Uncharacterized protein OS=Oryctolagus cuniculus (Rabbit) GN=LOC100354435 PE=3 SV=1		Typical	18	56	24	25.6414	Typical	13	49	16	17.6923	Typical	16	61	23	24.9495	Typical	16	66	24	26.1551	Typical	15	66	26	28.0522	Typical	12	48	16	17.6415	Typical	15	87	26	29.1329	Typical	12	59	16	18.2058	Typical	9	45	7	8.94806
tr|G1TSH8|G1TSH8_RABIT	CSD (InterPro)	Nuclease-sensitive element-binding protein 1 OS=Oryctolagus cuniculus (Rabbit) GN=YBX1 PE=4 SV=1		Typical	16	78	5	39.8071	Typical	16	138	8	69.8531	Typical	15	114	6	57.4575	Typical	15	73	6	37.8573	Typical	9	65	5	33.8679	Typical	8	31	6	18.0283	Typical	13	147	6	72.8931	Typical	13	93	4	46.4422	Typical	14	59	5	30.7287
tr|G1TBL6|G1TBL6_RABIT	CLTC	Clathrin heavy chain OS=Oryctolagus cuniculus (Rabbit) GN=CLTC PE=3 SV=2		Typical	34	88	88	88	Typical	21	62	62	62	Typical	28	78	78	78	Typical	24	75	75	75	Typical	16	55	55	55	Typical	12	24	24	24	Typical	16	51	51	51	Typical	9	23	23	23	Typical	6	18	18	18
tr|G1SHZ8|G1SHZ8_RABIT	CCT8	Uncharacterized protein OS=Oryctolagus cuniculus (Rabbit) GN=CCT8 PE=3 SV=2		Typical	36	117	117	117	Typical	26	105	105	105	Typical	27	111	111	111	Typical	18	49	49	49	Typical	18	64	64	64	Typical	10	27	27	27	Typical	11	39	39	39	Typical	17	56	56	56	Typical	18	70	70	70
tr|G1TDI0|G1TDI0_RABIT	PA2G4	Uncharacterized protein OS=Oryctolagus cuniculus (Rabbit) GN=PA2G4 PE=4 SV=1		Typical	21	63	63	63	Typical	14	37	37	37	Typical	17	54	54	54	Typical	15	50	50	50	Typical	15	57	57	57	Typical	13	31	31	31	Typical	12	39	39	39	Typical	14	44	44	44	Typical	13	51	51	51
tr|B6V9S9|B6V9S9_RABIT	CCT2	Chaperonin-containing T-complex polypeptide beta subunit OS=Oryctolagus cuniculus (Rabbit) GN=CCT2 PE=2 SV=1		Typical	34	102	102	102	Typical	21	53	53	53	Typical	24	84	84	84	Typical	17	38	38	38	Typical	17	43	43	43	Typical	14	50	50	50	Typical	12	29	29	29	Typical	12	33	33	33	Typical	14	41	41	41
tr|G1T6B3|G1T6B3_RABIT	STRAP	Uncharacterized protein OS=Oryctolagus cuniculus (Rabbit) GN=STRAP PE=4 SV=2		Typical	15	53	53	53	Typical	15	59	59	59	Typical	14	65	65	65	Typical	14	58	58	58	Typical	13	47	47	47	Typical	8	24	24	24	Typical	14	66	66	66	Typical	11	50	50	50	Typical	10	50	50	50
tr|G1SFK3|G1SFK3_RABIT	RPA1	Uncharacterized protein OS=Oryctolagus cuniculus (Rabbit) GN=RPA1 PE=4 SV=2		Typical	24	55	55	55	Typical	18	46	46	46	Typical	21	72	72	72	Typical	16	45	45	45	Typical	13	46	46	46	Typical	11	38	38	38	Typical	26	87	87	87	Typical	23	109	109	109	Typical	18	88	88	88
tr|G1SCN8|G1SCN8_RABIT	CCT3	T-complex protein 1 subunit gamma OS=Oryctolagus cuniculus (Rabbit) GN=CCT3 PE=3 SV=2		Typical	32	108	66	107.225	Typical	27	82	57	81.5384	Typical	24	110	71	109.28	Typical	15	47	28	46.6492	Typical	15	59	41	58.6677	Typical	7	20	11	19.8338	Typical	10	37	13	36.5569	Typical	8	24	13	23.7969	Typical	10	39	19	38.6308
tr|B6V9S8|B6V9S8_RABIT	CCT7	Chaperonin-containing T-complex polypeptide eta subunit OS=Oryctolagus cuniculus (Rabbit) PE=2 SV=1		Typical	27	91	91	91	Typical	22	65	65	65	Typical	23	74	74	74	Typical	14	30	30	30	Typical	13	32	32	32	Typical	13	38	38	38	Typical	11	22	22	22	Typical	9	17	17	17	Typical	13	31	31	31
tr|B2ZDY6|B2ZDY6_RABIT	CCT1	T-complex protein 1 subunit alpha OS=Oryctolagus cuniculus (Rabbit) PE=2 SV=1		Typical	33	84	84	84	Typical	24	65	65	65	Typical	22	72	72	72	Typical	8	34	34	34	Typical	11	32	32	32	Typical	8	23	23	23	Typical	6	22	22	22	Typical	8	22	22	22	Typical	13	37	37	37
tr|G1TN89|G1TN89_RABIT	HSPG2	Uncharacterized protein OS=Oryctolagus cuniculus (Rabbit) GN=HSPG2 PE=4 SV=2		Typical	11	27	27	27	Typical	10	32	32	32	Typical	8	32	32	32	Typical	12	45	45	45	Typical	9	40	40	40	Typical	2	4	4	4	Typical	10	46	46	46	Typical	7	27	27	27	Typical	7	33	33	33
tr|G1TSM9|G1TSM9_RABIT	PRRC2A	Uncharacterized protein OS=Oryctolagus cuniculus (Rabbit) GN=PRRC2A PE=4 SV=1		Typical	12	28	25	27.1115	Typical	11	26	20	24.2229	Typical	12	41	34	38.9267	Typical	11	34	30	32.8153	Typical	7	27	24	26.1115	Typical	8	26	26	26	Typical	11	30	30	30	Typical	7	20	20	20	Typical	4	12	12	12
tr|G1SL02|G1SL02_RABIT	AP2B1	AP complex subunit beta OS=Oryctolagus cuniculus (Rabbit) GN=AP2B1 PE=3 SV=1		Typical	11	27	27	27	Typical	7	23	23	23	Typical	7	27	27	27	Typical	8	26	26	26	Typical	7	34	34	34	Typical	5	25	25	25	Typical	8	31	31	31	Typical	7	29	29	29	Typical	7	21	21	21
sp|O77622|TCPZ_RABIT	CCT6	T-complex protein 1 subunit zeta OS=Oryctolagus cuniculus (Rabbit) GN=CCT6 PE=1 SV=3		Typical	27	74	61	73.9531	Typical	19	57	51	56.9783	Typical	16	59	43	58.9422	Typical	10	28	26	27.9928	Typical	11	39	35	38.9856	Typical	5	15	11	14.9856	Typical	8	13	12	12.9964	Typical	6	16	16	16	Typical	9	26	21	25.9819
tr|G1U9T8|G1U9T8_RABIT	CCT4	T-complex protein 1 subunit delta OS=Oryctolagus cuniculus (Rabbit) GN=CCT4 PE=3 SV=1		Typical	37	97	97	97	Typical	26	60	60	60	Typical	24	66	66	66	Typical	15	31	31	31	Typical	15	35	35	35	Typical	9	15	15	15	Typical	8	13	13	13	Typical	7	16	16	16	Typical	9	21	21	21
tr|G1SKE2|G1SKE2_RABIT	TIAL1	Uncharacterized protein OS=Oryctolagus cuniculus (Rabbit) GN=TIAL1 PE=4 SV=1		Typical	10	32	22	29.4332	Typical	7	25	17	22.9465	Typical	8	32	20	28.9198	Typical	7	30	17	26.6631	Typical	7	28	15	24.6631	Typical	5	19	5	15.4064	Typical	8	32	19	28.6631	Typical	8	25	12	21.6631	Typical	7	26	12	22.4064
tr|G1SW77|G1SW77_RABIT	SERBP1	Uncharacterized protein OS=Oryctolagus cuniculus (Rabbit) GN=SERBP1 PE=4 SV=1		Typical	10	21	21	21	Typical	7	23	23	23	Typical	9	32	32	32	Typical	8	28	28	28	Typical	6	24	24	24	Typical	6	20	20	20	Typical	7	29	29	29	Typical	5	19	19	19	Typical	6	23	23	23
tr|G1T1J9|G1T1J9_RABIT	BMP2K	Uncharacterized protein OS=Oryctolagus cuniculus (Rabbit) GN=BMP2K PE=4 SV=2		Typical	10	16	16	16	Typical	9	18	18	18	Typical	10	19	19	19	Typical	10	29	29	29	Typical	8	24	24	24	Typical	9	16	16	16	Typical	8	29	29	29	Typical	5	16	16	16	Typical	5	8	8	8
sp|P19134|TRFE_RABIT	TF	Serotransferrin OS=Oryctolagus cuniculus (Rabbit) GN=TF PE=1 SV=4		Typical	20	51	41	50.8561	Typical	8	21	16	21	Typical	7	16	11	16	Typical	9	27	18	27	Typical	11	24	15	23.8561	Typical	7	14	12	14	Typical	4	6	4	5.92806	Typical	5	7	6	7	Typical	5	9	6	9
tr|G1SRW8|G1SRW8_RABIT	SLFN14	Uncharacterized protein OS=Oryctolagus cuniculus (Rabbit) GN=SLFN14 PE=4 SV=2		Typical	24	46	46	46	Typical	7	21	21	21	Typical	19	43	43	43	Typical	11	35	35	35	Typical	7	22	22	22	Typical	3	7	7	7	Typical	6	16	16	16	Typical	7	26	26	26	Typical	8	42	42	42
tr|G1SIU2|G1SIU2_RABIT	PABPC1L	Polyadenylate-binding protein OS=Oryctolagus cuniculus (Rabbit) GN=PABPC1L PE=3 SV=1		Typical	8	20	1	1.02462	Typical	8	21	0	0.0212883	Typical	7	27	0	0.0309569	Typical	6	23	0	0.0194197	Typical	6	22	0	0.0221336	Typical	5	15	0	0.019162	Typical	6	29	0	0.0286643	Typical	6	28	0	0.028455	Typical	6	40	0	0.0394243
tr|G1U6F4|G1U6F4_RABIT	PURB	Uncharacterized protein OS=Oryctolagus cuniculus (Rabbit) GN=PURB PE=4 SV=1		Typical	6	13	7	9.35897	Typical	7	15	11	12.5726	Typical	7	21	14	16.7521	Typical	8	21	19	19.7863	Typical	7	20	19	19.3932	Typical	6	18	14	15.5726	Typical	4	17	17	17	Typical	4	15	15	15	Typical	5	22	22	22
tr|G1T4Z2|G1T4Z2_RABIT	ACLY	ATP-citrate synthase OS=Oryctolagus cuniculus (Rabbit) GN=ACLY PE=3 SV=2		Typical	30	62	62	62	Typical	24	54	54	54	Typical	29	68	68	68	Typical	11	19	19	19	Typical	10	25	25	25	Typical	8	12	12	12	Typical	4	10	10	10	Typical	3	8	8	8	Typical	8	18	18	18
tr|G1TMS5|G1TMS5_RABIT	CCT5	Uncharacterized protein OS=Oryctolagus cuniculus (Rabbit) GN=CCT5 PE=3 SV=1		Typical	34	105	105	105	Typical	20	64	64	64	Typical	18	64	64	64	Typical	6	16	16	16	Typical	11	20	20	20	Typical	9	19	19	19	Typical	8	16	16	16	Typical	5	10	10	10	Typical	5	9	9	9
tr|G1SDC7|G1SDC7_RABIT	RPA3	Uncharacterized protein OS=Oryctolagus cuniculus (Rabbit) GN=RPA3 PE=4 SV=1		Typical	5	15	15	15	Typical	6	16	16	16	Typical	5	19	19	19	Typical	5	21	21	21	Typical	5	20	20	20	Typical	2	10	10	10	Typical	5	27	27	27	Typical	5	33	33	33	Typical	5	39	39	39
tr|G1TP25|G1TP25_RABIT	UBAP2L	Uncharacterized protein OS=Oryctolagus cuniculus (Rabbit) GN=UBAP2L PE=4 SV=1		Typical	10	19	19	19	Typical	5	12	12	12	Typical	9	20	20	20	Typical	8	22	22	22	Typical	6	19	19	19	Typical	3	9	9	9	Typical	7	21	21	21	Typical	5	12	12	12	Typical	4	10	10	10
tr|Q6R8J5|Q6R8J5_RABIT	CCT3	Chaperonin-containing TCP-1 subunit gamma OS=Oryctolagus cuniculus (Rabbit) GN=CCT3 PE=2 SV=1		Typical	13	43	1	1.77538	Typical	13	27	2	2.46154	Typical	12	40	1	1.72	Subset	6	19	0	0.350769	Typical	6	20	2	2.33231	Subset	3	9	0	0.166154	Subset	6	24	0	0.443077	Subset	4	11	0	0.203077	Subset	6	20	0	0.369231
tr|G1T2C3|G1T2C3_RABIT	CSDE1	Uncharacterized protein OS=Oryctolagus cuniculus (Rabbit) GN=CSDE1 PE=4 SV=2		Typical	16	34	34	34	Typical	12	28	28	28	Typical	12	26	26	26	Typical	9	21	21	21	Typical	7	15	15	15	Typical	4	10	10	10	Typical	9	19	19	19	Typical	10	25	25	25	Typical	7	21	21	21
tr|G1U9S2|G1U9S2_RABIT	ALB	Serum albumin OS=Oryctolagus cuniculus (Rabbit) GN=ALB PE=1 SV=1		Typical	5	8	6	6.11058	Sameset	4	12	5	5.38702	Sameset	4	18	12	12.3317	Typical	4	18	14	14.2212	Sameset	5	18	13	13.2764	Sameset	4	9	6	6.16587	Sameset	5	32	18	18.774	Sameset	3	12	10	10.1106	Sameset	2	8	8	8
tr|G1SDN4|G1SDN4_RABIT	SYNCRIP	Uncharacterized protein OS=Oryctolagus cuniculus (Rabbit) GN=SYNCRIP PE=4 SV=1		Typical	22	65	45	64.708	Typical	17	47	33	46.7956	Typical	20	70	58	69.8248	Typical	7	21	16	20.927	Typical	5	12	7	11.927	Typical	7	11	5	10.9124	Typical	19	84	63	83.6934	Typical	12	39	24	38.781	Typical	8	26	19	25.8978
tr|G1SJC7|G1SJC7_RABIT	G3BP2	Uncharacterized protein OS=Oryctolagus cuniculus (Rabbit) GN=G3BP2 PE=4 SV=1		Typical	3	8	3	3.13889	Typical	2	7	1	1.16667	Typical	2	8	1	1.19444	Typical	2	15	4	4.30556	Typical	2	16	2	2.38889	Typical	2	13	2	2.30556	Subset	1	8	0	0.222222	Subset	1	11	0	0.305556	Typical	2	11	1	1.27778
tr|G1T6W7|G1T6W7_RABIT	CAT	Catalase OS=Oryctolagus cuniculus (Rabbit) GN=CAT PE=3 SV=2		Typical	12	20	17	19.9651	Typical	5	8	7	7.98837	Typical	4	8	8	8	Typical	9	18	16	17.9767	Typical	7	17	16	16.9884	Typical	5	7	6	6.98837	Typical	2	4	4	4	Typical	3	7	7	7	Typical	3	4	4	4
tr|G1TAK0|G1TAK0_RABIT	PRRC2C	Uncharacterized protein OS=Oryctolagus cuniculus (Rabbit) GN=PRRC2C PE=4 SV=1		Typical	10	18	15	15.8885	Typical	5	12	6	7.77707	Typical	6	18	11	13.0732	Typical	8	18	14	15.1847	Typical	5	13	10	10.8885	Typical	6	9	9	9	Typical	4	12	12	12	Typical	4	9	9	9	Typical	3	7	7	7
tr|G1TVT1|G1TVT1_RABIT	ADD1	Uncharacterized protein OS=Oryctolagus cuniculus (Rabbit) GN=ADD1 PE=4 SV=1		Typical	9	16	12	14.2029	Typical	5	5	5	5	Typical	9	17	14	15.6522	Typical	9	16	11	13.7536	Typical	7	16	11	13.7536	Typical	4	7	3	5.2029	Typical	7	21	16	18.7536	Typical	2	6	1	3.75362	Typical	3	10	3	6.85507
tr|G1T047|G1T047_RABIT	DICER1	Uncharacterized protein OS=Oryctolagus cuniculus (Rabbit) GN=DICER1 PE=4 SV=1		Typical	8	11	11	11	Typical	5	8	8	8	Typical	6	8	8	8	Typical	6	18	18	18	Typical	7	12	12	12	Typical	5	9	9	9		0	0	0	0	Typical	5	7	7	7	Typical	3	4	4	4
tr|G1SLH7|G1SLH7_RABIT	EPS15	Uncharacterized protein OS=Oryctolagus cuniculus (Rabbit) GN=EPS15 PE=4 SV=1		Typical	13	26	26	26	Typical	4	8	8	8	Typical	13	24	24	24	Typical	9	16	16	16	Typical	6	16	16	16	Typical	4	6	6	6	Typical	8	12	12	12	Typical	4	5	5	5	Typical	2	3	3	3
tr|G1SGK1|G1SGK1_RABIT	GIGYF2	Uncharacterized protein OS=Oryctolagus cuniculus (Rabbit) GN=GIGYF2 PE=4 SV=2		Typical	13	25	25	25	Typical	6	11	11	11	Typical	8	17	17	17	Typical	6	14	14	14	Typical	8	15	15	15	Typical	5	9	9	9	Typical	6	9	9	9	Typical	3	4	4	4	Typical	3	4	4	4
tr|G1SCP8|G1SCP8_RABIT	MSN	Uncharacterized protein OS=Oryctolagus cuniculus (Rabbit) GN=MSN PE=4 SV=1		Typical	11	24	14	19.6044	Typical	3	6	3	4.68132	Typical	7	19	11	15.4835	Typical	6	12	7	9.8022	Typical	6	15	8	11.9231	Typical	5	10	8	9.12088	Sameset	1	3	0	1.68132		0	0	0	0		0	0	0	0
tr|G1TB40|G1TB40_RABIT	PCBP2	Uncharacterized protein OS=Oryctolagus cuniculus (Rabbit) GN=LOC100347550 PE=4 SV=1		Typical	5	16	16	16	Typical	5	18	18	18	Typical	9	35	35	35	Typical	5	16	16	16	Typical	3	16	16	16	Typical	3	3	3	3	Typical	9	62	62	62	Typical	4	25	25	25	Typical	3	24	24	24
tr|G1SH66|G1SH66_RABIT	RBM3	Uncharacterized protein OS=Oryctolagus cuniculus (Rabbit) GN=RBM3 PE=4 SV=1		Typical	2	10	10	10	Typical	3	9	9	9	Typical	2	12	12	12	Typical	2	15	15	15	Typical	2	20	20	20		0	0	0	0	Typical	2	33	33	33	Typical	3	19	19	19	Typical	2	18	18	18
tr|G1T7F5|G1T7F5_RABIT	ADD2	Uncharacterized protein OS=Oryctolagus cuniculus (Rabbit) GN=ADD2 PE=4 SV=1		Typical	7	13	9	10.7971	Typical	3	7	7	7	Typical	6	10	7	8.34783	Typical	5	13	8	10.2464	Typical	5	14	9	11.2464	Typical	4	8	4	5.7971	Typical	9	18	13	15.2464	Typical	3	8	3	5.24638	Typical	2	9	2	5.14493
tr|G1T9Y7|G1T9Y7_RABIT	TRIM10	Uncharacterized protein OS=Oryctolagus cuniculus (Rabbit) GN=TRIM10 PE=4 SV=2		Typical	8	22	22	22	Typical	8	20	20	20	Typical	12	29	29	29	Typical	5	15	15	15	Typical	5	16	16	16	Typical	2	2	2	2	Typical	9	22	22	22	Typical	5	19	19	19	Typical	5	17	17	17
sp|P12530|LOX15_RABIT	ALOX15	Arachidonate 15-lipoxygenase OS=Oryctolagus cuniculus (Rabbit) GN=ALOX15 PE=1 SV=3		Typical	11	22	22	22	Typical	6	10	10	10	Typical	5	11	11	11	Typical	4	12	12	12	Typical	4	13	13	13	Typical	2	8	8	8	Typical	3	7	7	7	Typical	3	8	8	8	Typical	2	6	6	6
tr|G1SYV9|G1SYV9_RABIT	TLN1	Uncharacterized protein OS=Oryctolagus cuniculus (Rabbit) GN=TLN1 PE=4 SV=1		Typical	8	17	17	17	Typical	3	12	12	12	Typical	4	12	12	12	Typical	4	16	16	16	Typical	3	13	13	13	Typical	3	4	4	4	Typical	3	8	8	8	Typical	4	16	16	16	Typical	3	18	18	18
tr|G1SIT9|G1SIT9_RABIT	YWHAB	Uncharacterized protein OS=Oryctolagus cuniculus (Rabbit) GN=YWHAB PE=3 SV=1		Typical	7	15	6	9.60035	Typical	5	8	1	4.30479	Typical	5	15	5	10.4655	Typical	5	14	4	9.06949	Typical	5	13	3	8.0473	Typical	3	6	4	4.80406	Typical	3	6	3	4.74251	Typical	2	10	2	6.70588	Typical	2	7	2	4.94118
tr|B7NZM8|B7NZM8_RABIT	YWHAH	Tyrosine 3-monooxygenase/tryptophan 5-monooxygenase activation protein, eta polypeptide (Predicted) OS=Oryctolagus cuniculus (Rabbit) GN=YWHAH PE=3 SV=1		Typical	7	13	9	10.5381	Typical	7	11	9	9.84843	Typical	6	12	11	11.5036	Typical	7	12	10	10.8484	Typical	6	11	9	9.84843	Typical	5	10	9	9.5036	Typical	1	2	2	2	Typical	4	8	8	8	Typical	3	3	3	3
tr|G1T336|G1T336_RABIT	DDX3X	Uncharacterized protein OS=Oryctolagus cuniculus (Rabbit) GN=DDX3X PE=3 SV=2		Typical	14	26	24	25.8413	Typical	8	13	13	13	Typical	12	21	20	20.9206	Typical	7	11	11	11	Typical	7	12	12	12	Typical	5	9	9	9	Typical	6	16	10	15.5238	Typical	5	9	9	9	Typical	4	8	8	8
tr|G1TWP4|G1TWP4_RABIT	VARS	Uncharacterized protein OS=Oryctolagus cuniculus (Rabbit) GN=VARS PE=3 SV=1		Typical	10	13	13	13	Typical	7	12	12	12	Typical	9	19	19	19	Typical	5	13	13	13	Typical	4	9	9	9	Typical	5	10	10	10	Typical	3	5	5	5	Typical	1	3	3	3		0	0	0	0
sp|P29751|ACTB_RABIT	ACTB	Actin, cytoplasmic 1 OS=Oryctolagus cuniculus (Rabbit) GN=ACTB PE=2 SV=1		Typical	6	11	1	6.38333	Typical	6	10	1	6.00556	Typical	4	9	2	5.56191	Typical	6	13	2	7.53175	Typical	4	12	2	7.38333	Typical	3	7	3	4.74048	Typical	3	8	2	5.41349	Typical	4	6	1	3.57698	Typical	2	5	3	3.75556
tr|G1SPU6|G1SPU6_RABIT	ACT (InterPro)	Actin, cytoplasmic 1 OS=Oryctolagus cuniculus (Rabbit) GN=ACTB PE=3 SV=2		Subset	5	10	0	3.48333	Typical	6	11	2	5.23889	Typical	4	9	2	4.30476	Typical	6	13	2	5.57937	Typical	4	13	3	6.48333	Subset	2	4	0	1.12619	Subset	2	6	0	2.20873	Typical	4	7	2	3.66746	Subset	1	2	0	0.488889
tr|G1SHI7|G1SHI7_RABIT	ASAP1	Uncharacterized protein OS=Oryctolagus cuniculus (Rabbit) GN=ASAP1 PE=4 SV=1		Typical	6	9	9	9	Typical	3	5	5	5	Typical	2	7	7	7	Typical	3	11	11	11	Typical	3	8	8	8	Typical	4	10	10	10		0	0	0	0	Typical	2	2	2	2		0	0	0	0
tr|G1TPN3|G1TPN3_RABIT	HNRNPAB	Uncharacterized protein OS=Oryctolagus cuniculus (Rabbit) GN=HNRNPAB PE=4 SV=1		Typical	11	21	21	21	Typical	7	14	12	13.9766	Typical	12	44	40	43.9532	Typical	3	8	5	7.96491	Typical	4	11	7	10.9532	Typical	4	9	6	8.96491	Typical	11	69	64	68.9415	Typical	4	10	7	9.96491	Typical	3	7	7	7
tr|G1TZP0|G1TZP0_RABIT	YWHAG	Uncharacterized protein OS=Oryctolagus cuniculus (Rabbit) GN=YWHAG PE=3 SV=1		Typical	5	12	3	5.52025	Typical	5	9	2	4.31335	Typical	4	10	2	5.03343	Typical	5	13	3	6.54864	Typical	4	11	2	5.13688	Typical	3	4	2	2.56284	Typical	2	4	2	2.82353	Typical	2	11	3	6.29412	Typical	2	7	2	4.05882
tr|G1TI39|G1TI39_RABIT	RDX	Uncharacterized protein OS=Oryctolagus cuniculus (Rabbit) GN=RDX PE=4 SV=2		Typical	13	23	13	16.6264	Typical	5	7	4	5.08791	Typical	6	11	3	5.9011	Typical	7	10	5	6.81319	Typical	7	11	4	6.53846	Typical	5	6	4	4.72527	Sameset	1	3	0	1.08791		0	0	0	0		0	0	0	0
tr|G1SRG3|G1SRG3_RABIT	DIS3	Uncharacterized protein OS=Oryctolagus cuniculus (Rabbit) GN=DIS3 PE=3 SV=1		Typical	15	18	18	18	Typical	5	5	5	5	Typical	5	10	10	10	Typical	6	9	9	9	Typical	6	12	12	12	Typical	2	4	4	4	Typical	2	5	5	5	Typical	4	6	6	6	Typical	3	4	4	4
tr|G1U0I7|G1U0I7_RABIT	ATXN2L	Uncharacterized protein OS=Oryctolagus cuniculus (Rabbit) GN=ATXN2L PE=4 SV=2		Typical	5	12	12	12	Typical	4	10	10	10	Typical	4	11	11	11	Typical	3	11	11	11	Typical	3	10	10	10	Typical	1	3	3	3	Typical	3	6	6	6	Typical	3	7	7	7	Typical	3	9	9	9
sp|O18998|DNAS1_RABIT	DNASE1 DNL1			Typical	1	4	4	4	Typical	1	4	4	4	Typical	1	7	7	7	Typical	1	6	6	6	Typical	2	8	8	8	Typical	1	9	9	9	Typical	2	18	18	18	Typical	2	15	15	15	Typical	2	16	16	16
sp|P30946|HS90A_RABIT	HSP90AA1 HSPCA	Heat shock protein HSP 90-alpha OS=Oryctolagus cuniculus (Rabbit) GN=HSP90AA1 PE=1 SV=2		Typical	13	25	20	24.2727	Typical	4	5	4	4.81818	Typical	2	4	1	3.45455	Typical	4	9	5	8.27273	Typical	5	11	6	10.0909	Typical	2	2	2	2	Typical	2	7	3	6.27273	Typical	3	8	3	7.09091	Typical	2	5	1	4.27273
tr|G1SHT6|G1SHT6_RABIT		Uncharacterized protein OS=Oryctolagus cuniculus (Rabbit) GN=LOC100356494 PE=4 SV=1		Typical	4	11	0	0	Typical	4	9	0	0	Typical	3	13	0	0	Typical	3	8	0	0	Typical	2	10	0	0	Subset	1	4	0	0	Typical	2	16	0	0	Typical	2	15	0	0	Typical	2	21	0	0
tr|G1TUU3|G1TUU3_RABIT	ZNFX1	Uncharacterized protein OS=Oryctolagus cuniculus (Rabbit) GN=ZNFX1 PE=4 SV=1		Typical	17	25	25	25	Typical	9	15	15	15	Typical	10	13	13	13	Typical	3	8	8	8	Typical	3	5	5	5	Typical	3	8	8	8	Typical	2	3	3	3	Typical	5	10	10	10	Typical	2	5	5	5
tr|G1TCW1|G1TCW1_RABIT	TFRC	Uncharacterized protein OS=Oryctolagus cuniculus (Rabbit) GN=TFRC PE=4 SV=2		Typical	15	27	27	27	Typical	2	3	3	3	Typical	1	1	1	1	Typical	5	8	8	8	Typical	5	9	9	9	Typical	3	4	4	4	Typical	1	1	1	1	Typical	1	2	2	2	Typical	1	2	2	2
tr|U3KM64|U3KM64_RABIT	CLTA	Uncharacterized protein OS=Oryctolagus cuniculus (Rabbit) GN=CLTA PE=4 SV=1		Typical	3	6	6	6	Typical	1	4	4	4	Typical	2	6	6	6	Typical	3	11	11	11	Typical	1	8	8	8	Typical	1	2	2	2	Typical	1	5	5	5	Typical	1	7	7	7	Typical	1	7	7	7
tr|G1T3U5|G1T3U5_RABIT	DNAJB4	Uncharacterized protein OS=Oryctolagus cuniculus (Rabbit) GN=DNAJB4 PE=4 SV=1		Typical	5	11	11	11	Typical	3	6	6	6	Typical	3	10	10	10	Typical	3	10	10	10	Typical	3	8	8	8	Typical	1	2	2	2	Typical	2	7	7	7	Typical	3	7	7	7	Typical	2	3	3	3
tr|G1U9K5|G1U9K5_RABIT	KRT71	Uncharacterized protein OS=Oryctolagus cuniculus (Rabbit) GN=KRT71 PE=3 SV=1		Subset	1	1	0	0.028777	Sameset	4	13	6	6.20144	Subset	2	7	0	0.201595	Subset	1	1	0	0.028777	Sameset	2	12	9	9.08633	Sameset	4	7	1	1.17282	Subset	5	18	0	0.526229		0	0	0	0		0	0	0	0
tr|G1SYR7|G1SYR7_RABIT		Uncharacterized protein OS=Oryctolagus cuniculus (Rabbit) PE=4 SV=2		Typical	4	7	7	7	Typical	4	6	6	6	Typical	2	4	4	4	Typical	5	7	7	7	Typical	4	7	7	7	Typical	2	6	6	6	Typical	1	3	3	3	Typical	3	6	6	6	Typical	2	5	5	5
tr|G1T057|G1T057_RABIT	TTC37	Uncharacterized protein OS=Oryctolagus cuniculus (Rabbit) GN=TTC37 PE=4 SV=2		Typical	6	13	13	13	Typical	3	5	5	5	Typical	5	9	9	9	Typical	4	8	8	8	Typical	3	7	7	7	Typical	4	4	4	4	Typical	2	3	3	3	Typical	2	5	5	5	Typical	1	5	5	5
tr|Q95L83|Q95L83_RABIT		Beta-actin OS=Oryctolagus cuniculus (Rabbit) PE=2 SV=1		Typical	3	4	1	2.13333	Typical	3	3	1	1.75556	Typical	2	5	2	3.13333	Typical	3	7	2	3.88889	Typical	2	5	2	3.13333	Typical	2	6	3	4.13333	Typical	2	3	2	2.37778	Typical	2	3	1	1.75556	Typical	2	5	3	3.75556
tr|G1T7R2|G1T7R2_RABIT	YWHAE	Uncharacterized protein OS=Oryctolagus cuniculus (Rabbit) GN=YWHAE PE=3 SV=1		Typical	6	12	9	9.79803	Typical	3	5	4	4.26601	Typical	4	8	8	8	Typical	3	9	8	8.26601	Typical	3	7	6	6.26601	Typical	1	1	1	1	Typical	2	8	8	8	Typical	1	5	5	5	Typical	1	5	5	5
tr|G1T8Q6|G1T8Q6_RABIT		Heat shock protein HSP 90-beta OS=Oryctolagus cuniculus (Rabbit) GN=HSP90AB1 PE=3 SV=2		Typical	7	13	2	9.72727	Typical	3	4	2	3.18182	Typical	2	4	1	1.54545	Typical	3	7	2	3.72727	Typical	4	9	2	4.90909	Typical	1	1	1	1	Subset	1	4	0	0.727273	Sameset	2	6	0	1.90909	Subset	1	4	0	0.727273
tr|G1SFW9|G1SFW9_RABIT	ACIN1	Uncharacterized protein OS=Oryctolagus cuniculus (Rabbit) GN=ACIN1 PE=4 SV=1		Typical	7	8	8	8	Typical	3	6	6	6	Typical	3	6	6	6	Typical	4	5	5	5	Typical	3	7	7	7	Typical	4	5	5	5	Typical	3	11	11	11	Typical	3	4	4	4	Typical	2	4	4	4
tr|G1TDK0|G1TDK0_RABIT	MYL6	Uncharacterized protein OS=Oryctolagus cuniculus (Rabbit) GN=MYL6 PE=4 SV=1		Typical	4	7	7	7	Typical	3	5	5	5	Typical	4	7	7	7	Typical	3	5	5	5	Typical	4	6	6	6	Sameset	2	6	6	6	Sameset	2	4	4	4	Sameset	2	5	5	5	Typical	3	5	5	5
tr|G1SRH9|G1SRH9_RABIT	HNRNPR	Uncharacterized protein OS=Oryctolagus cuniculus (Rabbit) GN=HNRNPR PE=4 SV=1		Typical	7	22	2	2.29197	Typical	6	16	2	2.20438	Subset	5	12	0	0.175182	Subset	2	5	0	0.0729927	Subset	1	5	0	0.0729927	Subset	3	6	0	0.0875912	Subset	4	21	0	0.306569	Subset	2	15	0	0.218978	Subset	2	7	0	0.10219
tr|G1TUC2|G1TUC2_RABIT	CNBP	Uncharacterized protein OS=Oryctolagus cuniculus (Rabbit) GN=CNBP PE=4 SV=1		Typical	5	10	10	10	Typical	3	5	5	5	Typical	5	7	7	7	Typical	4	8	8	8	Typical	2	6	6	6	Typical	1	2	2	2	Typical	1	5	5	5	Typical	2	6	6	6	Typical	2	5	5	5
tr|G1U636|G1U636_RABIT	CAPRIN1	Uncharacterized protein OS=Oryctolagus cuniculus (Rabbit) GN=CAPRIN1 PE=4 SV=1		Typical	9	19	19	19	Typical	5	7	7	7	Typical	7	12	12	12	Typical	7	10	10	10	Typical	4	5	5	5		0	0	0	0	Typical	4	7	7	7	Typical	3	3	3	3		0	0	0	0
sp|Q8HZQ5|EZRI_RABIT	EZR VIL2	Ezrin OS=Oryctolagus cuniculus (Rabbit) GN=EZR PE=1 SV=3		Typical	5	13	3	3.76923	Typical	3	5	2	2.23077	Typical	4	9	1	1.61538	Typical	4	6	1	1.38462	Subset	3	7	0	0.538462	Subset	1	2	0	0.153846	Typical	1	3	0	0.230769		0	0	0	0		0	0	0	0
tr|G1SQK0|G1SQK0_RABIT	STAU1	Uncharacterized protein OS=Oryctolagus cuniculus (Rabbit) GN=STAU1 PE=4 SV=2		Typical	2	5	5	5	Typical	2	6	6	6	Typical	3	7	7	7	Typical	3	8	8	8	Typical	2	4	4	4	Typical	1	3	3	3	Typical	2	5	5	5	Typical	2	6	6	6	Typical	1	4	4	4
tr|G1T6X1|G1T6X1_RABIT				Subset	1	2	0	0	Subset	2	5	0	0	Subset	1	2	0	0	Subset	1	2	0	0	Typical	3	10	0	0	Subset	1	3	0	0	Subset	2	9	0	0	Subset	1	1	0	0	Subset	1	2	0	0
tr|G1TJG6|G1TJG6_RABIT	GAPDH	Glyceraldehyde-3-phosphate dehydrogenase OS=Oryctolagus cuniculus (Rabbit) GN=GAPDH PE=3 SV=1		Typical	12	21	21	21	Typical	4	4	4	4	Typical	3	4	4	4	Sameset	3	5	5	5	Sameset	3	6	6	6	Typical	2	3	3	3	Typical	4	8	8	8	Sameset	2	4	4	4	Sameset	2	5	5	5
tr|G1TE64|G1TE64_RABIT	PTBP3	Uncharacterized protein OS=Oryctolagus cuniculus (Rabbit) GN=PTBP3 PE=4 SV=2		Typical	4	6	6	6	Typical	3	5	5	5	Typical	3	13	13	13	Typical	2	5	5	5	Typical	3	5	5	5	Typical	3	4	4	4	Typical	2	10	10	10	Typical	3	7	7	7	Typical	3	10	10	10
tr|G1T4P7|G1T4P7_RABIT	TLN2	Uncharacterized protein OS=Oryctolagus cuniculus (Rabbit) GN=TLN2 PE=4 SV=1		Typical	2	5	5	5	Typical	2	5	5	5	Typical	2	7	7	7	Typical	1	6	6	6	Typical	1	6	6	6	Typical	1	2	2	2	Typical	3	10	10	10	Typical	2	8	8	8	Typical	3	11	11	11
tr|G1SCD7|G1SCD7_RABIT		Uncharacterized protein OS=Oryctolagus cuniculus (Rabbit) GN=LOC100356907 PE=4 SV=1		Typical	6	11	11	11	Typical	2	3	3	3	Typical	4	7	7	7	Typical	4	8	8	8	Typical	2	2	2	2	Typical	2	2	2	2	Typical	1	3	3	3		0	0	0	0		0	0	0	0
tr|G1SUV5|G1SUV5_RABIT	HSP90 (Interpro)	Uncharacterized protein OS=Oryctolagus cuniculus (Rabbit) GN=HSP90AB1 PE=3 SV=1		Typical	6	11	0	0	Subset	2	2	0	0	Subset	1	3	0	0	Subset	2	5	0	0	Subset	3	7	0	0		0	0	0	0	Subset	1	4	0	0	Typical	2	6	0	0	Subset	1	4	0	0
tr|G1SLM1|G1SLM1_RABIT	CACYBP	Uncharacterized protein OS=Oryctolagus cuniculus (Rabbit) GN=CACYBP PE=4 SV=1		Typical	3	9	9	9	Typical	1	2	2	2	Typical	1	2	2	2	Typical	1	4	4	4	Typical	1	4	4	4	Typical	1	4	4	4		0	0	0	0	Typical	1	1	1	1	Typical	1	1	1	1
tr|G1SFH0|G1SFH0_RABIT	PDCD2L	Uncharacterized protein OS=Oryctolagus cuniculus (Rabbit) GN=PDCD2L PE=4 SV=1		Typical	3	5	5	5	Typical	3	3	3	3	Typical	1	1	1	1	Typical	5	6	6	6	Typical	3	6	6	6		0	0	0	0		0	0	0	0	Typical	3	6	6	6	Typical	2	4	4	4
sp|Q6Q6X0|1433T_RABIT	YWHAQ	14-3-3 protein theta OS=Oryctolagus cuniculus (Rabbit) GN=YWHAQ PE=2 SV=1		Typical	5	10	6	6.39551	Typical	4	4	2	2.21817	Typical	3	4	1	1.80874	Typical	3	5	3	3.21817	Typical	4	5	2	2.55779	Subset	1	1	0	0.129496	Subset	1	1	0	0.339623	Typical	1	2	2	2	Typical	1	2	2	2
tr|G1SIV3|G1SIV3_RABIT	FECH	Ferrochelatase OS=Oryctolagus cuniculus (Rabbit) GN=FECH PE=3 SV=2		Typical	5	5	5	5	Typical	3	4	4	4	Typical	3	5	5	5	Typical	2	5	5	5	Typical	2	6	6	6		0	0	0	0	Typical	1	4	4	4	Typical	1	2	2	2	Typical	1	5	5	5
tr|G1SDT7|G1SDT7_RABIT	GEMIN2	Uncharacterized protein OS=Oryctolagus cuniculus (Rabbit) GN=GEMIN2 PE=4 SV=1		Typical	1	2	2	2	Typical	6	8	8	8	Typical	1	2	2	2	Typical	2	3	3	3	Typical	2	2	2	2	Typical	2	6	6	6	Typical	1	2	2	2		0	0	0	0		0	0	0	0
tr|G1SJ37|G1SJ37_RABIT	GAPVD1	Uncharacterized protein OS=Oryctolagus cuniculus (Rabbit) GN=GAPVD1 PE=4 SV=2		Typical	12	24	24	24	Typical	4	7	7	7	Typical	5	10	10	10	Typical	1	2	2	2	Typical	3	5	5	5	Typical	1	3	3	3	Typical	1	3	3	3	Typical	1	1	1	1	Typical	1	2	2	2
tr|G1T341|G1T341_RABIT	CCT6B	Uncharacterized protein OS=Oryctolagus cuniculus (Rabbit) GN=CCT6B PE=3 SV=2		Typical	6	14	1	1.04693	Subset	4	6	0	0.0216607	Subset	4	16	0	0.0577617	Subset	1	2	0	0.00722022	Subset	2	4	0	0.0144404	Subset	2	4	0	0.0144404	Subset	1	1	0	0.00361011		0	0	0	0	Subset	3	5	0	0.0180505
tr|G1TKC4|G1TKC4_RABIT	KARS	Lysine--tRNA ligase OS=Oryctolagus cuniculus (Rabbit) GN=KARS PE=3 SV=2		Typical	9	15	15	15	Typical	4	7	7	7	Typical	3	12	12	12	Typical	5	6	6	6	Typical	2	4	4	4		0	0	0	0	Typical	1	4	4	4	Typical	2	5	5	5	Typical	1	3	3	3
tr|G1SU37|G1SU37_RABIT	USP10	Uncharacterized protein OS=Oryctolagus cuniculus (Rabbit) GN=USP10 PE=4 SV=1		Typical	11	18	18	18	Typical	4	7	7	7	Typical	6	9	9	9	Typical	4	5	5	5	Typical	3	5	5	5		0	0	0	0	Typical	1	3	3	3	Typical	1	2	2	2		0	0	0	0
tr|G1T8X7|G1T8X7_RABIT	VCPIP1	Uncharacterized protein OS=Oryctolagus cuniculus (Rabbit) GN=VCPIP1 PE=4 SV=1		Typical	6	9	9	9	Typical	4	6	6	6	Typical	5	8	8	8	Typical	3	3	3	3	Typical	1	2	2	2	Typical	3	5	5	5	Typical	2	3	3	3		0	0	0	0	Typical	2	4	4	4
tr|G1SFS8|G1SFS8_RABIT	SND1	Uncharacterized protein OS=Oryctolagus cuniculus (Rabbit) GN=SND1 PE=4 SV=2		Typical	8	11	11	11	Typical	4	5	5	5	Typical	3	3	3	3	Typical	3	4	4	4		0	0	0	0	Typical	4	6	6	6		0	0	0	0		0	0	0	0		0	0	0	0
tr|G1T657|G1T657_RABIT	HNRNPDL	Uncharacterized protein OS=Oryctolagus cuniculus (Rabbit) GN=HNRNPDL PE=4 SV=1			0	0	0	0	Subset	1	2	0	0.0233918	Subset	1	4	0	0.0467836	Subset	1	3	0	0.0350877	Subset	1	4	0	0.0467836	Subset	1	3	0	0.0350877	Typical	3	7	2	2.05848	Subset	1	3	0	0.0350877		0	0	0	0
tr|G1T2J0|G1T2J0_RABIT	JUP	Uncharacterized protein OS=Oryctolagus cuniculus (Rabbit) GN=JUP PE=4 SV=1			0	0	0	0	Typical	1	2	2	2		0	0	0	0		0	0	0	0		0	0	0	0	Typical	4	10	10	10	Typical	1	1	1	1		0	0	0	0		0	0	0	0
tr|G1SVE6|G1SVE6_RABIT		Uncharacterized protein OS=Oryctolagus cuniculus (Rabbit) GN=LSM12 PE=4 SV=1		Typical	3	4	4	4	Typical	2	5	5	5	Typical	3	9	9	9	Typical	2	4	4	4	Typical	2	3	3	3	Typical	2	2	2	2		0	0	0	0	Typical	2	3	3	3	Typical	1	1	1	1
tr|G1SW00|G1SW00_RABIT	GLUL	Glutamine synthetase OS=Oryctolagus cuniculus (Rabbit) GN=GLUL PE=3 SV=2		Typical	6	9	9	9	Typical	1	2	2	2	Typical	2	4	4	4	Typical	3	4	4	4	Typical	2	3	3	3	Typical	1	2	2	2	Typical	1	1	1	1	Typical	2	3	3	3	Typical	2	7	7	7
tr|G1U949|G1U949_RABIT	MAPRE1	Uncharacterized protein OS=Oryctolagus cuniculus (Rabbit) GN=MAPRE1 PE=4 SV=1		Typical	4	8	8	8	Typical	1	3	3	3		0	0	0	0	Typical	2	6	6	6	Typical	1	3	3	3		0	0	0	0		0	0	0	0		0	0	0	0		0	0	0	0
tr|G1TFH0|G1TFH0_RABIT	R3HCC1	Uncharacterized protein OS=Oryctolagus cuniculus (Rabbit) GN=R3HCC1 PE=4 SV=2		Typical	2	2	2	2	Typical	3	3	3	3	Typical	4	6	6	6		0	0	0	0	Typical	3	4	4	4	Typical	2	5	5	5	Typical	3	11	11	11	Typical	3	5	5	5	Typical	3	8	8	8
sp|P00919|CAH2_RABIT	CA2	Carbonic anhydrase 2 OS=Oryctolagus cuniculus (Rabbit) GN=CA2 PE=1 SV=3		Typical	6	10	10	10		0	0	0	0		0	0	0	0	Typical	2	2	2	2	Typical	2	5	5	5	Typical	2	2	2	2		0	0	0	0		0	0	0	0		0	0	0	0
tr|G1SHD9|G1SHD9_RABIT	IFRD2	Uncharacterized protein OS=Oryctolagus cuniculus (Rabbit) GN=IFRD2 PE=4 SV=1		Typical	3	4	4	4	Typical	2	2	2	2	Typical	2	4	4	4	Typical	2	3	3	3	Typical	3	5	5	5	Typical	1	1	1	1	Typical	1	2	2	2		0	0	0	0		0	0	0	0
sp|Q95KK4|SSBP_RABIT	SSBP1 SSB	Single-stranded DNA-binding protein, mitochondrial OS=Oryctolagus cuniculus (Rabbit) GN=SSBP1 PE=2 SV=1		Typical	1	2	2	2	Typical	2	4	4	4	Typical	1	3	3	3	Typical	1	3	3	3	Typical	2	4	4	4	Typical	1	2	2	2		0	0	0	0	Typical	2	3	3	3	Typical	1	2	2	2
tr|G1TAF8|G1TAF8_RABIT	STIP1	Uncharacterized protein OS=Oryctolagus cuniculus (Rabbit) GN=STIP1 PE=4 SV=2		Typical	4	6	6	6		0	0	0	0	Typical	1	1	1	1	Typical	2	4	4	4	Typical	2	3	3	3	Typical	2	2	2	2		0	0	0	0		0	0	0	0		0	0	0	0
tr|G1U6D0|G1U6D0_RABIT	GTPBP1	Uncharacterized protein OS=Oryctolagus cuniculus (Rabbit) GN=GTPBP1 PE=4 SV=1		Typical	14	22	22	22	Sameset	2	2	2	2	Sameset	8	11	11	11	Sameset	1	1	1	1	Sameset	1	1	1	1	Sameset	5	6	6	6	Sameset	2	3	3	3	Sameset	1	2	2	2	Sameset	1	2	2	2
tr|G1SEX6|G1SEX6_RABIT	DHX36	Uncharacterized protein OS=Oryctolagus cuniculus (Rabbit) GN=DHX36 PE=4 SV=1		Typical	4	9	9	9	Typical	6	14	14	14	Typical	4	10	10	10	Typical	3	4	4	4	Typical	1	2	2	2	Typical	1	2	2	2	Typical	1	1	1	1	Typical	1	2	2	2		0	0	0	0
tr|G1TDJ9|G1TDJ9_RABIT	RBMS1	Uncharacterized protein OS=Oryctolagus cuniculus (Rabbit) GN=RBMS1 PE=4 SV=2		Typical	4	7	7	7	Typical	2	5	5	5	Typical	3	8	8	8	Sameset	1	3	3	3	Sameset	1	4	4	4	Sameset	1	1	1	1	Typical	3	7	7	7	Sameset	1	4	4	4	Typical	2	6	6	6
tr|G1TVD5|G1TVD5_RABIT		Uncharacterized protein OS=Oryctolagus cuniculus (Rabbit) PE=3 SV=1		Typical	3	6	1	2.65911	Typical	3	4	2	2.8197	Typical	3	5	1	2.75094	Sameset	2	2	0	0.819704	Sameset	3	4	0	1.69518	Sameset	1	2	0	1.6	Subset	1	1	0	0.0754717	Sameset	1	2	0	1.6	Sameset	1	1	0	0.8
tr|G1SR03|G1SR03_RABIT	VCP	Uncharacterized protein OS=Oryctolagus cuniculus (Rabbit) GN=VCP PE=3 SV=1		Typical	5	9	9	9	Typical	1	1	1	1	Typical	3	4	4	4	Typical	3	4	4	4	Typical	3	3	3	3	Typical	1	1	1	1		0	0	0	0	Typical	2	2	2	2		0	0	0	0
tr|G1SDY5|G1SDY5_RABIT	YWHAZ	Uncharacterized protein OS=Oryctolagus cuniculus (Rabbit) GN=YWHAZ PE=3 SV=1		Typical	3	6	1	1.41478	Subset	2	2	0	0.204926	Subset	2	4	0	0.437736	Typical	2	2	0	0.204926	Typical	3	4	0	0.423794	Typical	1	2	0	0.4	Subset	1	1	0	0.0188679	Typical	1	2	0	0.4	Typical	1	1	0	0.2
tr|G1SJ56|G1SJ56_RABIT	VCL	Uncharacterized protein OS=Oryctolagus cuniculus (Rabbit) GN=VCL PE=4 SV=1		Typical	3	5	5	5	Typical	2	2	2	2	Typical	3	4	4	4	Typical	2	2	2	2		0	0	0	0	Typical	3	6	6	6	Typical	2	6	6	6	Typical	2	4	4	4	Typical	1	2	2	2
tr|G1TX81|G1TX81_RABIT	LGALS9	Galectin OS=Oryctolagus cuniculus (Rabbit) GN=LGALS9 PE=4 SV=2		Typical	2	2	2	2	Typical	3	5	5	5	Typical	2	2	2	2	Typical	2	2	2	2	Typical	2	4	4	4	Typical	2	2	2	2	Typical	2	5	5	5	Typical	2	4	4	4	Typical	1	3	3	3
tr|G1T647|G1T647_RABIT	GCLM	Uncharacterized protein OS=Oryctolagus cuniculus (Rabbit) GN=GCLM PE=4 SV=2		Typical	1	2	2	2	Typical	1	3	3	3	Typical	1	3	3	3	Typical	1	3	3	3	Typical	1	3	3	3	Typical	1	2	2	2	Typical	1	4	4	4	Typical	1	3	3	3	Typical	1	3	3	3
tr|G1SZ72|G1SZ72_RABIT	FXR2	Uncharacterized protein OS=Oryctolagus cuniculus (Rabbit) GN=FXR2 PE=4 SV=2			0	0	0	0		0	0	0	0	Typical	2	3	3	3	Typical	2	4	4	4	Typical	2	3	1	2.71429	Typical	1	1	1	1	Typical	3	9	7	8.71429	Typical	3	4	2	3.71429		0	0	0	0
tr|G1SPW5|G1SPW5_RABIT	NFIA	Nuclear factor 1 OS=Oryctolagus cuniculus (Rabbit) GN=NFIA PE=3 SV=2		Typical	1	1	1	1	Typical	1	1	1	1	Typical	1	1	1	1	Typical	2	4	4	4	Typical	1	3	3	3	Typical	1	1	1	1		0	0	0	0	Typical	1	2	2	2	Typical	1	2	2	2
tr|G1SN68|G1SN68_RABIT	QARS	Uncharacterized protein OS=Oryctolagus cuniculus (Rabbit) GN=QARS PE=3 SV=1		Typical	12	19	19	19	Typical	6	8	8	8	Typical	10	13	13	13	Typical	4	4	4	4		0	0	0	0	Typical	3	3	3	3		0	0	0	0		0	0	0	0		0	0	0	0
tr|G1TS97|G1TS97_RABIT	YBX3	Uncharacterized protein OS=Oryctolagus cuniculus (Rabbit) GN=YBX3 PE=4 SV=1		Typical	6	9	4	4.65574	Typical	3	13	2	3.44262	Typical	5	13	5	6.04918	Subset	2	6	0	0.786885		0	0	0	0	Typical	1	1	1	1	Subset	2	15	0	1.96721	Typical	4	10	4	4.78689	Subset	2	4	0	0.52459
tr|G1SG72|G1SG72_RABIT	ABCE1	Uncharacterized protein OS=Oryctolagus cuniculus (Rabbit) GN=ABCE1 PE=1 SV=1		Typical	3	5	5	5		0	0	0	0	Typical	1	2	2	2	Typical	2	4	4	4	Typical	2	3	3	3		0	0	0	0		0	0	0	0	Typical	1	1	1	1		0	0	0	0
tr|G1TCA8|G1TCA8_RABIT	CBR3	Uncharacterized protein OS=Oryctolagus cuniculus (Rabbit) GN=CBR3 PE=3 SV=1		Typical	2	2	1	1.5	Sameset	1	2	0	1	Sameset	1	2	0	1	Sameset	1	3	0	1.5	Sameset	1	2	0	1	Sameset	1	2	0	1	Sameset	1	1	0	0.5		0	0	0	0	Sameset	1	1	0	0.5
tr|G1TLJ2|G1TLJ2_RABIT		Uncharacterized protein OS=Oryctolagus cuniculus (Rabbit) GN=LOC100345459 PE=3 SV=1		Typical	2	2	1	1.5	Sameset	1	2	0	1	Sameset	1	2	0	1	Sameset	1	3	0	1.5	Sameset	1	2	0	1	Sameset	1	2	0	1	Sameset	1	1	0	0.5		0	0	0	0	Sameset	1	1	0	0.5
tr|G1T3Z5|G1T3Z5_RABIT	CDV3	Uncharacterized protein OS=Oryctolagus cuniculus (Rabbit) GN=CDV3 PE=4 SV=2		Typical	2	4	4	4		0	0	0	0		0	0	0	0	Typical	1	2	2	2	Typical	1	5	5	5		0	0	0	0		0	0	0	0		0	0	0	0		0	0	0	0
tr|G1U9R6|G1U9R6_RABIT	FN1	Fibronectin OS=Oryctolagus cuniculus (Rabbit) GN=FN1 PE=4 SV=1			0	0	0	0		0	0	0	0	Typical	2	4	4	4	Typical	1	2	2	2	Typical	1	2	2	2	Typical	2	3	3	3		0	0	0	0	Typical	1	2	2	2		0	0	0	0
tr|G1U8F0|G1U8F0_RABIT	AP2A1	Uncharacterized protein OS=Oryctolagus cuniculus (Rabbit) GN=AP2A1 PE=4 SV=1		Typical	5	7	7	7	Typical	2	3	3	3	Typical	4	5	5	5	Typical	2	2	2	2	Typical	2	2	2	2	Typical	2	2	2	2		0	0	0	0		0	0	0	0		0	0	0	0
sp|P23612|SYWC_RABIT	WARS	Tryptophan--tRNA ligase, cytoplasmic OS=Oryctolagus cuniculus (Rabbit) GN=WARS PE=2 SV=3		Typical	6	12	12	12	Typical	1	1	1	1	Typical	1	2	2	2	Typical	2	3	3	3	Typical	1	3	3	3		0	0	0	0	Typical	1	1	1	1	Typical	1	2	2	2	Typical	1	3	3	3
tr|G1TU78|G1TU78_RABIT		Uncharacterized protein OS=Oryctolagus cuniculus (Rabbit) PE=4 SV=1		Sameset	4	9	9	9	Sameset	1	2	2	2	Sameset	2	3	3	3	Sameset	3	3	3	3	Sameset	1	2	2	2	Sameset	1	1	1	1	Typical	5	7	7	7	Sameset	2	2	2	2	Sameset	2	3	3	3
tr|G1TE17|G1TE17_RABIT	PTBP2	Uncharacterized protein OS=Oryctolagus cuniculus (Rabbit) GN=PTBP2 PE=4 SV=1		Typical	1	3	3	3	Typical	1	2	2	2	Typical	1	5	5	5	Typical	1	3	3	3	Typical	1	2	2	2	Typical	1	1	1	1	Typical	1	8	8	8	Typical	1	3	3	3		0	0	0	0
tr|G1SS77|G1SS77_RABIT	SKIV2L	Uncharacterized protein OS=Oryctolagus cuniculus (Rabbit) GN=SKIV2L PE=4 SV=1		Typical	4	5	5	5		0	0	0	0	Typical	4	5	5	5	Typical	4	4	4	4		0	0	0	0	Typical	2	2	2	2	Typical	1	2	2	2		0	0	0	0		0	0	0	0
tr|G1SQZ4|G1SQZ4_RABIT	RUVBL2	Uncharacterized protein OS=Oryctolagus cuniculus (Rabbit) GN=RUVBL2 PE=4 SV=2		Typical	5	6	6	6	Typical	1	1	1	1	Typical	1	2	2	2	Typical	2	3	3	3	Typical	2	3	3	3		0	0	0	0	Typical	7	9	9	9		0	0	0	0		0	0	0	0
tr|G1SN31|G1SN31_RABIT	CA1	Carbonic anhydrase 1 OS=Oryctolagus cuniculus (Rabbit) GN=CA1 PE=4 SV=1		Typical	2	3	3	3	Typical	1	2	2	2		0	0	0	0	Typical	1	4	4	4	Typical	1	2	2	2		0	0	0	0		0	0	0	0	Typical	1	1	1	1		0	0	0	0
tr|G1TX03|G1TX03_RABIT	RBM8A	RNA-binding protein 8A OS=Oryctolagus cuniculus (Rabbit) GN=RBM8A PE=3 SV=1		Typical	1	1	1	1	Typical	1	2	2	2	Typical	1	2	2	2	Typical	1	2	2	2	Typical	1	3	3	3	Typical	1	1	1	1	Typical	1	4	4	4	Typical	1	2	2	2		0	0	0	0
tr|U3KLZ3|U3KLZ3_RABIT	hnRNPA1 (InterPro)	Uncharacterized protein OS=Oryctolagus cuniculus (Rabbit) PE=4 SV=1		Typical	1	2	2	2	Typical	1	1	1	1	Typical	1	1	1	1	Typical	1	3	3	3	Typical	1	3	3	3		0	0	0	0	Typical	1	2	2	2	Typical	1	4	4	4	Typical	1	3	3	3
tr|G1T868|G1T868_RABIT	CLTB	Uncharacterized protein OS=Oryctolagus cuniculus (Rabbit) GN=CLTB PE=4 SV=1			0	0	0	0		0	0	0	0	Typical	2	3	3	3	Typical	2	2	2	2	Typical	1	1	1	1	Typical	2	3	3	3	Typical	1	3	3	3		0	0	0	0		0	0	0	0
tr|G1TN86|G1TN86_RABIT	CUTA	Uncharacterized protein OS=Oryctolagus cuniculus (Rabbit) GN=CUTA PE=4 SV=1			0	0	0	0	Typical	1	2	2	2	Typical	1	1	1	1	Typical	1	3	3	3	Typical	1	2	2	2	Typical	1	1	1	1	Typical	1	3	3	3	Typical	1	1	1	1		0	0	0	0
tr|G1TFI4|G1TFI4_RABIT	BTF3L4			Typical	1	2	2	2		0	0	0	0		0	0	0	0	Typical	2	3	3	3	Typical	2	3	3	3		0	0	0	0		0	0	0	0		0	0	0	0		0	0	0	0
tr|G1U6B2|G1U6B2_RABIT	ALAD	Delta-aminolevulinic acid dehydratase OS=Oryctolagus cuniculus (Rabbit) GN=ALAD PE=3 SV=2		Typical	1	1	1	1		0	0	0	0		0	0	0	0	Typical	1	2	2	2	Typical	1	2	2	2	Typical	1	2	2	2		0	0	0	0	Typical	1	1	1	1		0	0	0	0
tr|G1T4V7|G1T4V7_RABIT	DSP	Uncharacterized protein OS=Oryctolagus cuniculus (Rabbit) GN=DSP PE=4 SV=2			0	0	0	0		0	0	0	0		0	0	0	0		0	0	0	0		0	0	0	0	Typical	6	6	6	6		0	0	0	0		0	0	0	0		0	0	0	0
tr|G1TSG6|G1TSG6_RABIT	DDX20	Uncharacterized protein OS=Oryctolagus cuniculus (Rabbit) GN=DDX20 PE=3 SV=1		Typical	3	3	3	3	Typical	2	2	2	2	Typical	4	12	12	12		0	0	0	0	Typical	1	3	3	3	Typical	2	2	2	2	Typical	2	8	8	8	Typical	2	2	2	2	Typical	1	2	2	2
tr|G1SMK8|G1SMK8_RABIT	BAG2	Uncharacterized protein OS=Oryctolagus cuniculus (Rabbit) GN=BAG2 PE=4 SV=1		Typical	3	5	5	5	Typical	2	3	3	3	Typical	2	3	3	3	Typical	1	3	3	3	Typical	1	2	2	2		0	0	0	0	Typical	4	6	6	6	Typical	1	3	3	3		0	0	0	0
tr|G1T3Y8|G1T3Y8_RABIT	HSPD1	Uncharacterized protein OS=Oryctolagus cuniculus (Rabbit) GN=HSPD1 PE=3 SV=2		Typical	5	6	6	6	Typical	2	2	2	2		0	0	0	0	Typical	1	1	1	1	Typical	2	3	3	3	Typical	1	1	1	1		0	0	0	0		0	0	0	0		0	0	0	0
tr|G1TBJ8|G1TBJ8_RABIT	RB1CC1	Uncharacterized protein OS=Oryctolagus cuniculus (Rabbit) GN=RB1CC1 PE=4 SV=2		Typical	3	4	4	4	Typical	1	2	2	2	Typical	1	2	2	2	Typical	1	1	1	1	Typical	1	2	2	2	Typical	2	2	2	2		0	0	0	0		0	0	0	0	Typical	1	1	1	1
tr|G1SQX9|G1SQX9_RABIT	SFN	Uncharacterized protein OS=Oryctolagus cuniculus (Rabbit) GN=SFN PE=3 SV=1		Typical	2	4	1	1.07389	Typical	2	2	1	1.02463		0	0	0	0	Typical	2	2	1	1.02463	Typical	2	2	1	1.02463	Typical	1	1	1	1		0	0	0	0		0	0	0	0		0	0	0	0
tr|G1TID8|G1TID8_RABIT	La (InterPro)	Uncharacterized protein OS=Oryctolagus cuniculus (Rabbit) PE=4 SV=1		Typical	3	3	3	3	Typical	2	2	2	2		0	0	0	0	Typical	2	3	3	3		0	0	0	0	Typical	1	2	2	2	Typical	1	2	2	2	Typical	1	1	1	1		0	0	0	0
tr|G1T8P0|G1T8P0_RABIT	ULK1	Uncharacterized protein OS=Oryctolagus cuniculus (Rabbit) GN=ULK1 PE=4 SV=1		Typical	1	2	2	2	Typical	1	1	1	1	Typical	1	2	2	2	Typical	1	2	2	2	Typical	1	3	3	3		0	0	0	0	Typical	1	1	1	1		0	0	0	0	Typical	1	2	2	2
sp|P00883|ALDOA_RABIT	ALDOA	Fructose-bisphosphate aldolase A OS=Oryctolagus cuniculus GN=ALDOA PE=1 SV=2		Typical	2	4	4	4		0	0	0	0		0	0	0	0	Typical	1	2	2	2	Typical	1	2	2	2	Typical	1	1	1	1		0	0	0	0		0	0	0	0		0	0	0	0
tr|G1SNL7|G1SNL7_RABIT	ASCC2	Uncharacterized protein OS=Oryctolagus cuniculus (Rabbit) GN=ASCC2 PE=4 SV=2		Typical	1	1	1	1		0	0	0	0	Typical	2	3	3	3	Typical	2	3	3	3	Typical	1	1	1	1	Typical	1	1	1	1	Typical	2	4	4	4	Typical	1	1	1	1	Typical	1	2	2	2
tr|G1SCP0|G1SCP0_RABIT	AP3B1	Uncharacterized protein OS=Oryctolagus cuniculus (Rabbit) GN=AP3B1 PE=4 SV=1		Typical	1	1	1	1	Typical	1	2	2	2		0	0	0	0	Typical	1	3	3	3		0	0	0	0	Typical	1	2	2	2		0	0	0	0		0	0	0	0		0	0	0	0
tr|G1SKY7|G1SKY7_RABIT		Uncharacterized protein OS=Oryctolagus cuniculus (Rabbit) GN=TARDBP PE=4 SV=2		Typical	1	2	2	2		0	0	0	0	Typical	1	1	1	1	Typical	1	1	1	1	Typical	1	2	2	2	Typical	1	2	2	2		0	0	0	0	Typical	1	1	1	1		0	0	0	0
tr|G1SCI7|G1SCI7_RABIT	CBLN4			Typical	1	1	1	1		0	0	0	0	Typical	1	1	1	1	Typical	1	2	2	2		0	0	0	0	Typical	1	3	3	3		0	0	0	0	Typical	1	2	2	2		0	0	0	0
tr|G1SIB6|G1SIB6_RABIT	BLVRB	Uncharacterized protein OS=Oryctolagus cuniculus (Rabbit) GN=BLVRB PE=4 SV=2		Typical	1	1	1	1		0	0	0	0		0	0	0	0	Typical	1	2	2	2	Typical	1	2	2	2	Typical	1	1	1	1		0	0	0	0	Typical	1	1	1	1		0	0	0	0
tr|G1T9S1|G1T9S1_RABIT	GEMIN6	Uncharacterized protein OS=Oryctolagus cuniculus (Rabbit) GN=GEMIN6 PE=4 SV=2			0	0	0	0		0	0	0	0		0	0	0	0	Typical	1	2	2	2	Typical	1	2	2	2	Typical	1	1	1	1		0	0	0	0	Typical	1	1	1	1		0	0	0	0
tr|G1TM29|G1TM29_RABIT	ALDH16A1	Uncharacterized protein OS=Oryctolagus cuniculus (Rabbit) GN=ALDH16A1 PE=4 SV=1		Typical	2	4	4	4	Typical	2	3	3	3	Typical	2	2	2	2	Typical	2	2	2	2	Typical	1	2	2	2		0	0	0	0	Typical	1	1	1	1	Typical	1	1	1	1		0	0	0	0
tr|G1T0B0|G1T0B0_RABIT	C11orf68	Uncharacterized protein OS=Oryctolagus cuniculus (Rabbit) GN=C11orf68 PE=4 SV=1		Typical	2	4	4	4	Typical	2	2	2	2	Typical	1	2	2	2	Typical	1	2	2	2	Typical	1	2	2	2		0	0	0	0	Typical	2	6	6	6	Typical	1	2	2	2	Typical	2	7	7	7
tr|G1T8V4|G1T8V4_RABIT	DNAJB2	Uncharacterized protein OS=Oryctolagus cuniculus (Rabbit) GN=DNAJB2 PE=4 SV=2		Typical	1	1	1	1	Typical	2	2	2	2	Typical	2	4	4	4	Typical	1	1	1	1	Typical	1	1	1	1	Typical	1	2	2	2	Typical	1	1	1	1		0	0	0	0		0	0	0	0
tr|G1SDF2|G1SDF2_RABIT	PCMT1	Protein-L-isoaspartate O-methyltransferase OS=Oryctolagus cuniculus (Rabbit) GN=PCMT1 PE=3 SV=2		Typical	2	2	2	2	Typical	3	4	4	4		0	0	0	0	Typical	1	2	2	2	Typical	1	2	2	2		0	0	0	0		0	0	0	0		0	0	0	0	Typical	1	1	1	1
tr|G1TAQ7|G1TAQ7_RABIT		Uncharacterized protein OS=Oryctolagus cuniculus (Rabbit) PE=4 SV=1		Typical	1	2	2	2	Typical	1	2	2	2	Typical	1	2	2	2	Typical	1	1	1	1	Typical	1	2	2	2	Typical	1	1	1	1	Typical	1	2	2	2	Typical	1	2	2	2	Typical	1	1	1	1
tr|G1SG83|G1SG83_RABIT	CAP2	Adenylyl cyclase-associated protein OS=Oryctolagus cuniculus (Rabbit) GN=CAP2 PE=3 SV=2		Typical	3	5	5	5		0	0	0	0		0	0	0	0	Typical	2	2	2	2	Typical	1	2	2	2		0	0	0	0		0	0	0	0	Typical	2	2	2	2	Typical	2	2	2	2
tr|G1TCH6|G1TCH6_RABIT	REPS1	Uncharacterized protein OS=Oryctolagus cuniculus (Rabbit) GN=REPS1 PE=4 SV=2		Typical	2	2	2	2		0	0	0	0	Typical	1	1	1	1	Typical	1	1	1	1	Typical	2	2	2	2	Typical	1	1	1	1		0	0	0	0	Typical	2	2	2	2		0	0	0	0
tr|G1SHU5|G1SHU5_RABIT	UBAP2	Uncharacterized protein OS=Oryctolagus cuniculus (Rabbit) GN=UBAP2 PE=4 SV=1		Typical	2	2	2	2		0	0	0	0	Typical	1	1	1	1	Typical	1	1	1	1	Typical	1	1	1	1	Typical	2	2	2	2		0	0	0	0		0	0	0	0		0	0	0	0
tr|G1SKM2|G1SKM2_RABIT	FBN1	Uncharacterized protein OS=Oryctolagus cuniculus (Rabbit) GN=FBN1 PE=4 SV=1			0	0	0	0		0	0	0	0	Typical	1	2	2	2	Typical	1	2	2	2	Typical	1	2	2	2		0	0	0	0	Typical	1	4	4	4		0	0	0	0		0	0	0	0
tr|G1SR48|G1SR48_RABIT	DSG1	Uncharacterized protein OS=Oryctolagus cuniculus (Rabbit) GN=DSG1 PE=4 SV=2			0	0	0	0		0	0	0	0		0	0	0	0		0	0	0	0		0	0	0	0	Typical	2	4	4	4		0	0	0	0		0	0	0	0		0	0	0	0
tr|G1SEQ2|G1SEQ2_RABIT	PBDC1	Uncharacterized protein OS=Oryctolagus cuniculus (Rabbit) GN=PBDC1 PE=4 SV=2		Typical	7	12	12	12	Typical	1	1	1	1	Typical	1	2	2	2	Typical	1	2	2	2	Typical	1	1	1	1		0	0	0	0	Typical	1	2	2	2		0	0	0	0	Typical	1	1	1	1
tr|U3KN58|U3KN58_RABIT	ZC3HAV1	Poly [ADP-ribose] polymerase OS=Oryctolagus cuniculus (Rabbit) GN=ZC3HAV1 PE=4 SV=1		Typical	6	8	8	8	Typical	2	3	3	3	Typical	2	3	3	3	Typical	1	2	2	2	Sameset	1	1	1	1		0	0	0	0	Typical	3	4	4	4	Typical	2	3	3	3	Typical	1	2	2	2
tr|G1SIW1|G1SIW1_RABIT	DHX15	Uncharacterized protein OS=Oryctolagus cuniculus (Rabbit) GN=DHX15 PE=4 SV=1		Typical	7	7	7	7	Typical	2	2	2	2	Typical	3	4	4	4	Typical	1	2	2	2	Typical	1	1	1	1		0	0	0	0	Typical	2	3	3	3		0	0	0	0		0	0	0	0
tr|G1TWL0|G1TWL0_RABIT	HNRNPA2B1	Uncharacterized protein OS=Oryctolagus cuniculus (Rabbit) GN=HNRNPA2B1 PE=4 SV=1		Typical	4	5	5	5	Typical	2	2	2	2	Typical	2	3	3	3	Typical	1	1	1	1	Typical	1	2	2	2		0	0	0	0	Typical	2	2	2	2	Typical	1	1	1	1	Typical	1	2	2	2
tr|G1SZW8|G1SZW8_RABIT	EPS15L1	Uncharacterized protein OS=Oryctolagus cuniculus (Rabbit) GN=EPS15L1 PE=4 SV=1		Typical	5	6	6	6	Typical	2	2	2	2	Typical	1	1	1	1	Typical	1	1	1	1	Typical	1	1	1	1	Typical	1	1	1	1		0	0	0	0		0	0	0	0		0	0	0	0
tr|G1SS80|G1SS80_RABIT	DXO	Uncharacterized protein OS=Oryctolagus cuniculus (Rabbit) GN=DXO PE=4 SV=1		Typical	5	5	5	5	Typical	2	2	2	2	Typical	1	1	1	1	Typical	1	1	1	1	Typical	1	1	1	1	Typical	1	1	1	1	Typical	2	2	2	2	Typical	4	9	9	9	Typical	4	6	6	6
tr|G1TBS2|G1TBS2_RABIT	RUVBL1	Uncharacterized protein OS=Oryctolagus cuniculus (Rabbit) GN=RUVBL1 PE=4 SV=1		Typical	2	6	6	6		0	0	0	0	Typical	1	2	2	2	Typical	1	1	1	1	Typical	1	2	2	2		0	0	0	0	Typical	6	11	11	11		0	0	0	0		0	0	0	0
tr|G1SDJ0|G1SDJ0_RABIT		Uncharacterized protein OS=Oryctolagus cuniculus (Rabbit) GN=HNRNPM PE=4 SV=1		Typical	4	4	1	2.125	Subset	1	1	0	0.375	Subset	2	2	0	0.75	Typical	1	1	1	1	Typical	1	2	0	0.75		0	0	0	0	Typical	2	2	0	0.75	Typical	2	3	0	1.125	Typical	2	3	1	1.75
tr|G1TBY5|G1TBY5_RABIT	GIT1	Uncharacterized protein OS=Oryctolagus cuniculus (Rabbit) GN=GIT1 PE=4 SV=2		Typical	2	2	2	2	Typical	2	4	4	4		0	0	0	0	Typical	1	3	3	3		0	0	0	0		0	0	0	0		0	0	0	0		0	0	0	0		0	0	0	0
tr|G1SKJ9|G1SKJ9_RABIT	RNaseII (InterPro)	Uncharacterized protein OS=Oryctolagus cuniculus (Rabbit) PE=4 SV=2		Typical	1	1	1	1	Typical	2	3	3	3	Typical	1	1	1	1	Typical	1	1	1	1	Typical	1	2	2	2		0	0	0	0	Typical	1	3	3	3	Typical	1	2	2	2	Typical	1	1	1	1
tr|G1SGV5|G1SGV5_RABIT	ABCF1	Uncharacterized protein OS=Oryctolagus cuniculus (Rabbit) GN=ABCF1 PE=3 SV=1		Typical	2	2	2	2		0	0	0	0	Typical	1	1	1	1	Typical	1	1	1	1	Typical	1	1	1	1	Typical	1	1	1	1	Typical	1	3	3	3	Typical	1	1	1	1		0	0	0	0
tr|D7R608|D7R608_RABIT	ELAVL1	ELAV-like protein OS=Oryctolagus cuniculus (Rabbit) GN=ELAVL1 PE=2 SV=1		Typical	1	1	1	1	Typical	1	1	1	1	Typical	1	1	1	1	Typical	1	1	1	1	Typical	1	1	1	1	Typical	1	1	1	1		0	0	0	0		0	0	0	0		0	0	0	0
tr|G1SG68|G1SG68_RABIT	KPNA4	Importin subunit alpha OS=Oryctolagus cuniculus (Rabbit) GN=KPNA4 PE=3 SV=1		Typical	1	1	1	1	Typical	1	1	1	1	Typical	1	1	1	1	Typical	1	1	1	1	Typical	1	1	1	1	Typical	1	1	1	1		0	0	0	0		0	0	0	0		0	0	0	0
tr|G1SDA8|G1SDA8_RABIT	PSMA1	Uncharacterized protein OS=Oryctolagus cuniculus (Rabbit) GN=PSMA1 PE=4 SV=2		Typical	1	2	2	2	Typical	1	1	1	1		0	0	0	0	Typical	1	1	1	1	Typical	1	1	1	1	Typical	1	1	1	1		0	0	0	0		0	0	0	0		0	0	0	0
tr|G1TFW8|G1TFW8_RABIT	LTF	Uncharacterized protein OS=Oryctolagus cuniculus (Rabbit) GN=LTF PE=3 SV=2		Subset	1	2	0	0		0	0	0	0		0	0	0	0	Subset	1	1	0	0	Typical	2	2	0	0		0	0	0	0		0	0	0	0		0	0	0	0	Subset	1	1	0	0
tr|G1SCU8|G1SCU8_RABIT	OTUD6B	Uncharacterized protein OS=Oryctolagus cuniculus (Rabbit) GN=OTUD6B PE=4 SV=1		Typical	1	2	2	2		0	0	0	0		0	0	0	0	Typical	2	2	2	2	Typical	1	1	1	1		0	0	0	0		0	0	0	0		0	0	0	0		0	0	0	0
tr|G1SGA9|G1SGA9_RABIT	XRN1	Uncharacterized protein OS=Oryctolagus cuniculus (Rabbit) GN=XRN1 PE=4 SV=2		Typical	2	2	2	2		0	0	0	0		0	0	0	0	Typical	2	3	3	3		0	0	0	0		0	0	0	0	Typical	1	1	1	1		0	0	0	0		0	0	0	0
tr|G1TNQ2|G1TNQ2_RABIT	CASC3	Uncharacterized protein OS=Oryctolagus cuniculus (Rabbit) GN=CASC3 PE=4 SV=1			0	0	0	0		0	0	0	0	Typical	1	1	1	1	Typical	1	1	1	1	Typical	1	1	1	1	Typical	1	1	1	1		0	0	0	0		0	0	0	0		0	0	0	0
tr|G1T8M6|G1T8M6_RABIT	MAP3K20	Uncharacterized protein OS=Oryctolagus cuniculus (Rabbit) GN=LOC100351826 PE=4 SV=1			0	0	0	0		0	0	0	0	Typical	1	1	1	1	Typical	1	2	2	2	Typical	1	1	1	1		0	0	0	0	Typical	1	1	1	1	Typical	1	1	1	1		0	0	0	0
tr|G1SLL1|G1SLL1_RABIT	TJP1	Uncharacterized protein OS=Oryctolagus cuniculus (Rabbit) GN=TJP1 PE=4 SV=1		Typical	1	1	1	1		0	0	0	0		0	0	0	0	Typical	1	1	1	1		0	0	0	0	Typical	1	2	2	2		0	0	0	0		0	0	0	0		0	0	0	0
sp|P25230|CAP18_RABIT	CAP18	Antimicrobial protein CAP18 OS=Oryctolagus cuniculus (Rabbit) GN=CAP18 PE=1 SV=1			0	0	0	0		0	0	0	0		0	0	0	0	Typical	1	2	2	2	Typical	1	1	1	1		0	0	0	0		0	0	0	0	Typical	1	1	1	1		0	0	0	0
tr|G1TA15|G1TA15_RABIT	LARS	Uncharacterized protein OS=Oryctolagus cuniculus (Rabbit) GN=LARS PE=3 SV=2		Typical	10	14	14	14	Typical	3	5	5	5	Typical	5	8	8	8	Typical	1	1	1	1		0	0	0	0	Typical	1	1	1	1	Typical	2	2	2	2		0	0	0	0		0	0	0	0
tr|G1SY38|G1SY38_RABIT	NCAPH	Condensin complex subunit 2 OS=Oryctolagus cuniculus (Rabbit) GN=NCAPH PE=3 SV=2		Typical	4	8	8	8	Typical	2	2	2	2	Typical	4	6	6	6		0	0	0	0	Typical	1	2	2	2		0	0	0	0	Typical	2	2	2	2		0	0	0	0	Typical	1	2	2	2
tr|G1T846|G1T846_RABIT	DARS	Uncharacterized protein OS=Oryctolagus cuniculus (Rabbit) GN=DARS PE=3 SV=2		Typical	6	7	7	7	Typical	1	1	1	1	Typical	3	6	6	6		0	0	0	0	Typical	1	1	1	1	Typical	1	1	1	1	Typical	2	3	3	3	Typical	1	1	1	1		0	0	0	0
tr|G1T575|G1T575_RABIT	LARP1B	Uncharacterized protein OS=Oryctolagus cuniculus (Rabbit) GN=LARP1B PE=4 SV=2		Subset	1	1	0	0.0139276	Typical	2	4	2	2.02786	Subset	1	7	0	0.097493	Typical	1	2	2	2		0	0	0	0		0	0	0	0	Subset	1	9	0	0.125348	Typical	1	1	1	1		0	0	0	0
tr|G1SMY1|G1SMY1_RABIT	DDX17	Uncharacterized protein OS=Oryctolagus cuniculus (Rabbit) GN=DDX17 PE=3 SV=2		Typical	5	8	6	6.15873		0	0	0	0	Typical	2	2	1	1.07937	Typical	1	1	1	1	Typical	1	1	1	1		0	0	0	0	Subset	1	6	0	0.476191	Typical	1	1	1	1		0	0	0	0
tr|G1SLT0|G1SLT0_RABIT	TRIM38	Uncharacterized protein OS=Oryctolagus cuniculus (Rabbit) GN=TRIM38 PE=4 SV=2		Typical	1	1	1	1	Typical	2	3	3	3	Typical	4	6	6	6		0	0	0	0	Typical	1	2	2	2		0	0	0	0	Typical	1	2	2	2	Typical	1	3	3	3	Typical	1	3	3	3
tr|G1U153|G1U153_RABIT		Uncharacterized protein OS=Oryctolagus cuniculus (Rabbit) PE=4 SV=1		Typical	4	4	1	2.875	Typical	2	2	1	1.625	Typical	3	4	2	3.25		0	0	0	0	Sameset	1	2	0	1.25		0	0	0	0	Sameset	2	2	0	1.25	Sameset	2	3	0	1.875	Typical	2	3	1	2.25
tr|G1SJ93|G1SJ93_RABIT	PARP12	Uncharacterized protein OS=Oryctolagus cuniculus (Rabbit) GN=PARP12 PE=4 SV=2		Typical	4	5	5	5	Typical	1	1	1	1	Typical	1	2	2	2		0	0	0	0	Typical	2	2	2	2		0	0	0	0		0	0	0	0	Typical	2	3	3	3		0	0	0	0
tr|G1SY91|G1SY91_RABIT	CNOT2	Uncharacterized protein OS=Oryctolagus cuniculus (Rabbit) GN=CNOT2 PE=4 SV=2		Typical	2	3	3	3	Typical	2	2	2	2	Typical	1	1	1	1	Typical	1	1	1	1	Typical	1	1	1	1		0	0	0	0		0	0	0	0	Typical	1	1	1	1		0	0	0	0
tr|G1T8S9|G1T8S9_RABIT	DBR1	Uncharacterized protein OS=Oryctolagus cuniculus (Rabbit) GN=DBR1 PE=4 SV=2		Typical	4	5	5	5	Typical	1	1	1	1		0	0	0	0	Typical	1	1	1	1	Typical	1	1	1	1		0	0	0	0		0	0	0	0		0	0	0	0		0	0	0	0
tr|G1SH81|G1SH81_RABIT	EGD2 (InterPro)	Uncharacterized protein OS=Oryctolagus cuniculus (Rabbit) GN=NACA2 PE=4 SV=2		Typical	2	3	3	3		0	0	0	0	Typical	1	1	1	1	Typical	1	2	2	2		0	0	0	0		0	0	0	0	Typical	2	3	3	3		0	0	0	0		0	0	0	0
tr|G1T1R9|G1T1R9_RABIT	EXOC4	Uncharacterized protein OS=Oryctolagus cuniculus (Rabbit) GN=EXOC4 PE=4 SV=1		Typical	1	1	1	1		0	0	0	0	Typical	2	3	3	3	Typical	1	1	1	1		0	0	0	0	Typical	1	1	1	1	Typical	1	1	1	1		0	0	0	0		0	0	0	0
tr|G1SNX5|G1SNX5_RABIT	ILF2	Uncharacterized protein OS=Oryctolagus cuniculus (Rabbit) GN=ILF2 PE=4 SV=2		Typical	2	2	2	2	Typical	1	1	1	1	Typical	1	1	1	1	Typical	1	1	1	1		0	0	0	0	Typical	1	1	1	1	Typical	1	1	1	1	Typical	1	1	1	1		0	0	0	0
tr|G1TKK9|G1TKK9_RABIT	ISG15	Uncharacterized protein OS=Oryctolagus cuniculus (Rabbit) GN=ISG15 PE=4 SV=1		Typical	1	2	2	2		0	0	0	0	Typical	1	2	2	2	Typical	1	1	1	1	Typical	1	1	1	1		0	0	0	0	Typical	1	1	1	1		0	0	0	0		0	0	0	0
tr|G1TCU1|G1TCU1_RABIT	ZC3H7A	Uncharacterized protein OS=Oryctolagus cuniculus (Rabbit) GN=ZC3H7A PE=4 SV=1		Typical	1	1	1	1	Typical	1	1	1	1	Typical	2	2	2	2	Typical	1	2	2	2		0	0	0	0		0	0	0	0		0	0	0	0		0	0	0	0		0	0	0	0
tr|G1SZ94|G1SZ94_RABIT	AGFG1	Uncharacterized protein OS=Oryctolagus cuniculus (Rabbit) PE=4 SV=1		Typical	2	3	3	3		0	0	0	0		0	0	0	0	Typical	1	1	1	1	Typical	1	1	1	1		0	0	0	0		0	0	0	0		0	0	0	0		0	0	0	0
tr|G1SMM5|G1SMM5_RABIT	DNAJA2	Uncharacterized protein OS=Oryctolagus cuniculus (Rabbit) GN=DNAJA2 PE=3 SV=1		Typical	1	2	2	2		0	0	0	0	Typical	1	1	1	1		0	0	0	0	Typical	2	2	2	2		0	0	0	0		0	0	0	0	Typical	1	1	1	1	Typical	1	1	1	1
tr|G1U1Y9|G1U1Y9_RABIT	ATP6V1G2	Uncharacterized protein OS=Oryctolagus cuniculus (Rabbit) GN=LOC100349589 PE=4 SV=1		Typical	1	1	1	1	Typical	1	1	1	1		0	0	0	0	Typical	1	1	1	1	Typical	1	1	1	1		0	0	0	0		0	0	0	0		0	0	0	0		0	0	0	0
sp|P00939|TPIS_RABIT	TPI1	Triosephosphate isomerase OS=Oryctolagus cuniculus (Rabbit) GN=TPI1 PE=1 SV=1		Typical	2	2	2	2		0	0	0	0		0	0	0	0	Typical	1	1	1	1		0	0	0	0	Typical	1	1	1	1		0	0	0	0		0	0	0	0		0	0	0	0
tr|G1SZ25|G1SZ25_RABIT		Uncharacterized protein OS=Oryctolagus cuniculus (Rabbit) GN=LOC100351756 PE=4 SV=1		Typical	1	2	2	2		0	0	0	0		0	0	0	0	Typical	1	1	1	1	Typical	1	1	1	1		0	0	0	0	Typical	1	1	1	1	Typical	1	1	1	1		0	0	0	0
tr|G1SPB6|G1SPB6_RABIT	ACSL1	Uncharacterized protein OS=Oryctolagus cuniculus (Rabbit) GN=ACSL1 PE=4 SV=2			0	0	0	0		0	0	0	0	Typical	1	1	1	1	Typical	1	1	1	1		0	0	0	0	Typical	1	1	1	1		0	0	0	0		0	0	0	0		0	0	0	0
tr|G1SYB4|G1SYB4_RABIT	CDC42	Uncharacterized protein OS=Oryctolagus cuniculus (Rabbit) PE=3 SV=1		Typical	1	1	1	1		0	0	0	0		0	0	0	0		0	0	0	0	Typical	1	1	1	1	Typical	1	1	1	1		0	0	0	0		0	0	0	0		0	0	0	0
tr|G1SRW4|G1SRW4_RABIT	EMILIN1	Uncharacterized protein OS=Oryctolagus cuniculus (Rabbit) GN=EMILIN1 PE=4 SV=1		Typical	1	1	1	1		0	0	0	0		0	0	0	0	Typical	1	1	1	1		0	0	0	0	Typical	1	1	1	1	Typical	2	2	2	2		0	0	0	0	Typical	1	1	1	1
tr|G1SL62|G1SL62_RABIT	ANXA2	Annexin OS=Oryctolagus cuniculus (Rabbit) GN=ANXA2 PE=3 SV=2			0	0	0	0		0	0	0	0		0	0	0	0		0	0	0	0		0	0	0	0	Typical	1	2	2	2		0	0	0	0		0	0	0	0		0	0	0	0
tr|G1SRX2|G1SRX2_RABIT	EFTUD2	Uncharacterized protein OS=Oryctolagus cuniculus (Rabbit) GN=EFTUD2 PE=4 SV=1			0	0	0	0		0	0	0	0		0	0	0	0		0	0	0	0	Typical	1	2	2	2		0	0	0	0		0	0	0	0		0	0	0	0		0	0	0	0
tr|G1SUH4|G1SUH4_RABIT	MTSS1	Uncharacterized protein OS=Oryctolagus cuniculus (Rabbit) GN=MTSS1 PE=4 SV=2			0	0	0	0		0	0	0	0		0	0	0	0	Typical	1	1	1	1	Typical	1	1	1	1		0	0	0	0		0	0	0	0	Typical	1	1	1	1		0	0	0	0
tr|G1TM19|G1TM19_RABIT	PKP1	Uncharacterized protein OS=Oryctolagus cuniculus (Rabbit) GN=PKP1 PE=4 SV=1			0	0	0	0		0	0	0	0		0	0	0	0		0	0	0	0		0	0	0	0	Typical	2	2	2	2		0	0	0	0		0	0	0	0		0	0	0	0
tr|G1T7T6|G1T7T6_RABIT	USO1	Uncharacterized protein OS=Oryctolagus cuniculus (Rabbit) GN=USO1 PE=4 SV=1			0	0	0	0		0	0	0	0		0	0	0	0		0	0	0	0		0	0	0	0	Typical	1	2	2	2	Typical	2	5	5	5	Typical	1	1	1	1		0	0	0	0
tr|G1U7I9|G1U7I9_RABIT	DDX39B	Uncharacterized protein OS=Oryctolagus cuniculus (Rabbit) GN=DDX39B PE=4 SV=1		Typical	4	6	6	6	Typical	1	2	2	2	Typical	2	4	4	4	Typical	1	1	1	1		0	0	0	0		0	0	0	0		0	0	0	0		0	0	0	0		0	0	0	0
tr|G1TCT3|G1TCT3_RABIT	CAD	Uncharacterized protein OS=Oryctolagus cuniculus (Rabbit) GN=CAD PE=3 SV=2		Typical	2	3	3	3	Typical	2	3	3	3	Typical	3	4	4	4	Typical	1	1	1	1		0	0	0	0		0	0	0	0		0	0	0	0		0	0	0	0		0	0	0	0
tr|G1SG29|G1SG29_RABIT		Uncharacterized protein OS=Oryctolagus cuniculus (Rabbit) GN=TCEB1 PE=4 SV=1		Typical	3	6	6	6		0	0	0	0	Typical	3	3	3	3	Typical	1	1	1	1		0	0	0	0		0	0	0	0		0	0	0	0		0	0	0	0		0	0	0	0
tr|G1T5V3|G1T5V3_RABIT	RAB14	Uncharacterized protein OS=Oryctolagus cuniculus (Rabbit) GN=RAB14 PE=3 SV=1		Typical	3	6	4	5.6	Sameset	1	1	0	0.8		0	0	0	0	Sameset	1	1	0	0.8		0	0	0	0		0	0	0	0		0	0	0	0		0	0	0	0		0	0	0	0
tr|G1SCV4|G1SCV4_RABIT	DNAJA4	Uncharacterized protein OS=Oryctolagus cuniculus (Rabbit) GN=DNAJA4 PE=4 SV=1		Typical	1	2	2	2	Typical	1	2	2	2	Typical	2	2	2	2	Typical	1	1	1	1		0	0	0	0		0	0	0	0	Typical	1	1	1	1		0	0	0	0		0	0	0	0
tr|G1SWD9|G1SWD9_RABIT	CARS	Uncharacterized protein OS=Oryctolagus cuniculus (Rabbit) GN=CARS PE=4 SV=1		Typical	2	3	3	3		0	0	0	0	Typical	2	2	2	2		0	0	0	0		0	0	0	0	Typical	1	1	1	1		0	0	0	0		0	0	0	0		0	0	0	0
tr|G1SKS8|G1SKS8_RABIT	MAP4	Microtubule-associated protein OS=Oryctolagus cuniculus (Rabbit) GN=MAP4 PE=4 SV=2		Typical	2	2	2	2		0	0	0	0	Typical	2	2	2	2		0	0	0	0	Typical	1	1	1	1		0	0	0	0		0	0	0	0		0	0	0	0		0	0	0	0
tr|U3KMP1|U3KMP1_RABIT	RAB10	Uncharacterized protein OS=Oryctolagus cuniculus (Rabbit) GN=RAB10 PE=3 SV=1		Typical	2	3	1	1.4	Sameset	1	1	0	0.2		0	0	0	0	Sameset	1	1	0	0.2		0	0	0	0		0	0	0	0		0	0	0	0		0	0	0	0		0	0	0	0
tr|G1T1Q5|G1T1Q5_RABIT	AKAP13	Uncharacterized protein OS=Oryctolagus cuniculus (Rabbit) GN=AKAP13 PE=4 SV=1		Typical	1	1	1	1		0	0	0	0	Typical	2	2	2	2	Typical	1	1	1	1		0	0	0	0		0	0	0	0		0	0	0	0		0	0	0	0		0	0	0	0
tr|G1T5N2|G1T5N2_RABIT	CCDC9	Uncharacterized protein OS=Oryctolagus cuniculus (Rabbit) GN=CCDC9 PE=4 SV=2		Typical	2	2	2	2		0	0	0	0	Typical	1	1	1	1	Typical	1	1	1	1		0	0	0	0		0	0	0	0		0	0	0	0		0	0	0	0		0	0	0	0
tr|G1U446|G1U446_RABIT	CLINT1	Uncharacterized protein OS=Oryctolagus cuniculus (Rabbit) GN=CLINT1 PE=4 SV=2		Typical	3	3	3	3		0	0	0	0		0	0	0	0	Typical	1	1	1	1		0	0	0	0		0	0	0	0	Typical	1	1	1	1		0	0	0	0		0	0	0	0
tr|G1SS73|G1SS73_RABIT	DDX1	Uncharacterized protein OS=Oryctolagus cuniculus (Rabbit) GN=DDX1 PE=4 SV=2		Typical	1	1	1	1	Typical	1	1	1	1	Typical	1	1	1	1		0	0	0	0		0	0	0	0	Typical	1	1	1	1		0	0	0	0		0	0	0	0		0	0	0	0
tr|G1SMA9|G1SMA9_RABIT	RAB15	Uncharacterized protein OS=Oryctolagus cuniculus (Rabbit) GN=RAB15 PE=3 SV=1		Typical	1	2	2	2	Typical	1	1	1	1		0	0	0	0	Typical	1	1	1	1		0	0	0	0		0	0	0	0		0	0	0	0		0	0	0	0		0	0	0	0
tr|G1SWY0|G1SWY0_RABIT	RAB6A	Uncharacterized protein OS=Oryctolagus cuniculus (Rabbit) GN=RAB6A PE=3 SV=1		Typical	1	2	2	2	Typical	1	1	1	1		0	0	0	0	Typical	1	1	1	1		0	0	0	0		0	0	0	0		0	0	0	0		0	0	0	0		0	0	0	0
tr|G1SN73|G1SN73_RABIT	USP19	Uncharacterized protein OS=Oryctolagus cuniculus (Rabbit) GN=USP19 PE=4 SV=1		Typical	2	2	2	2	Typical	1	1	1	1		0	0	0	0		0	0	0	0	Typical	1	1	1	1		0	0	0	0		0	0	0	0		0	0	0	0		0	0	0	0
tr|Q6TU31|Q6TU31_RABIT		Nuclear ribonucleoprotein A OS=Oryctolagus cuniculus (Rabbit) PE=2 SV=1		Typical	1	3	3	3		0	0	0	0		0	0	0	0	Typical	1	1	1	1		0	0	0	0		0	0	0	0		0	0	0	0		0	0	0	0		0	0	0	0
tr|G1TKX0|G1TKX0_RABIT		Uncharacterized protein OS=Oryctolagus cuniculus (Rabbit) PE=4 SV=1		Typical	1	2	2	2	Typical	1	1	1	1		0	0	0	0	Typical	1	1	1	1		0	0	0	0		0	0	0	0		0	0	0	0		0	0	0	0		0	0	0	0
tr|G1SGG2|G1SGG2_RABIT	ARHGEF2	Uncharacterized protein OS=Oryctolagus cuniculus (Rabbit) GN=ARHGEF2 PE=4 SV=1		Typical	1	2	2	2		0	0	0	0		0	0	0	0		0	0	0	0	Typical	1	1	1	1		0	0	0	0		0	0	0	0		0	0	0	0		0	0	0	0
tr|G1SZK4|G1SZK4_RABIT	PDAP1	Uncharacterized protein OS=Oryctolagus cuniculus (Rabbit) GN=PDAP1 PE=4 SV=1		Typical	2	2	2	2		0	0	0	0		0	0	0	0	Typical	1	1	1	1		0	0	0	0		0	0	0	0	Typical	2	8	8	8		0	0	0	0		0	0	0	0
tr|B7NZD2|B7NZD2_RABIT	PSMD4	Proteasome 26S subunit, non-ATPase, 4 (Predicted) OS=Oryctolagus cuniculus (Rabbit) GN=PSMD4 PE=4 SV=1		Typical	2	2	2	2		0	0	0	0		0	0	0	0		0	0	0	0		0	0	0	0	Typical	1	1	1	1		0	0	0	0		0	0	0	0		0	0	0	0
sp|P40826|UBP14_RABIT	USP14 TGT	Ubiquitin carboxyl-terminal hydrolase 14 OS=Oryctolagus cuniculus (Rabbit) GN=USP14 PE=1 SV=3		Typical	1	2	2	2		0	0	0	0		0	0	0	0	Typical	1	1	1	1		0	0	0	0		0	0	0	0		0	0	0	0		0	0	0	0		0	0	0	0
sp|P01840|KAC4_RABIT		Ig kappa-b4 chain C region OS=Oryctolagus cuniculus (Rabbit) PE=1 SV=1		Typical	2	2	2	2		0	0	0	0		0	0	0	0	Typical	1	1	1	1		0	0	0	0		0	0	0	0		0	0	0	0		0	0	0	0		0	0	0	0
tr|G1SY84|G1SY84_RABIT	DYNC1I2	Uncharacterized protein OS=Oryctolagus cuniculus (Rabbit) GN=DYNC1I2 PE=4 SV=2			0	0	0	0		0	0	0	0	Typical	1	1	1	1		0	0	0	0	Typical	1	1	1	1		0	0	0	0		0	0	0	0		0	0	0	0		0	0	0	0
tr|G1SQT2|G1SQT2_RABIT	EDC4	Uncharacterized protein OS=Oryctolagus cuniculus (Rabbit) GN=EDC4 PE=4 SV=2			0	0	0	0		0	0	0	0	Typical	1	1	1	1		0	0	0	0	Typical	1	1	1	1		0	0	0	0		0	0	0	0		0	0	0	0		0	0	0	0
tr|G1SN26|G1SN26_RABIT	FKBP15	Peptidyl-prolyl cis-trans isomerase OS=Oryctolagus cuniculus (Rabbit) GN=FKBP15 PE=4 SV=1		Typical	1	1	1	1		0	0	0	0		0	0	0	0	Typical	1	1	1	1		0	0	0	0		0	0	0	0		0	0	0	0		0	0	0	0		0	0	0	0
tr|G1SPZ7|G1SPZ7_RABIT	GPX1	Glutathione peroxidase OS=Oryctolagus cuniculus (Rabbit) GN=GPX1 PE=3 SV=1		Typical	1	1	1	1		0	0	0	0		0	0	0	0		0	0	0	0	Typical	1	1	1	1		0	0	0	0		0	0	0	0		0	0	0	0		0	0	0	0
tr|G1SIH5|G1SIH5_RABIT	IFIH1	Uncharacterized protein OS=Oryctolagus cuniculus (Rabbit) GN=IFIH1 PE=4 SV=1		Typical	1	1	1	1		0	0	0	0		0	0	0	0		0	0	0	0		0	0	0	0	Typical	1	1	1	1		0	0	0	0		0	0	0	0		0	0	0	0
sp|P13490|LDHB_RABIT	LDHB	L-lactate dehydrogenase B chain OS=Oryctolagus cuniculus (Rabbit) GN=LDHB PE=2 SV=1		Typical	1	1	1	1		0	0	0	0		0	0	0	0	Typical	1	1	1	1		0	0	0	0		0	0	0	0		0	0	0	0		0	0	0	0		0	0	0	0
tr|G1T695|G1T695_RABIT	NAP1L1	Uncharacterized protein OS=Oryctolagus cuniculus (Rabbit) GN=NAP1L1 PE=3 SV=1			0	0	0	0		0	0	0	0	Typical	1	1	1	1	Typical	1	1	1	1		0	0	0	0		0	0	0	0		0	0	0	0		0	0	0	0		0	0	0	0
sp|P81436|OGT1_RABIT	OGT	UDP-N-acetylglucosamine--peptide N-acetylglucosaminyltransferase 110 kDa subunit OS=Oryctolagus cuniculus (Rabbit) GN=OGT PE=1 SV=2			0	0	0	0		0	0	0	0	Typical	1	1	1	1		0	0	0	0	Typical	1	1	1	1		0	0	0	0		0	0	0	0	Typical	1	1	1	1		0	0	0	0
sp|P00511|PFKAM_RABIT	PFKM	ATP-dependent 6-phosphofructokinase, muscle type OS=Oryctolagus cuniculus (Rabbit) GN=PFKM PE=1 SV=3			0	0	0	0		0	0	0	0	Typical	1	1	1	1	Typical	1	1	1	1		0	0	0	0		0	0	0	0		0	0	0	0		0	0	0	0		0	0	0	0
sp|P47859|PFKAP_RABIT	PFKP	ATP-dependent 6-phosphofructokinase, platelet type OS=Oryctolagus cuniculus (Rabbit) GN=PFKP PE=1 SV=1		Typical	1	1	1	1		0	0	0	0		0	0	0	0	Typical	1	1	1	1		0	0	0	0		0	0	0	0		0	0	0	0		0	0	0	0		0	0	0	0
tr|G1SL46|G1SL46_RABIT	PSMD9	Uncharacterized protein OS=Oryctolagus cuniculus (Rabbit) GN=LOC100345290 PE=4 SV=1		Typical	1	1	1	1		0	0	0	0		0	0	0	0		0	0	0	0	Typical	1	1	1	1		0	0	0	0		0	0	0	0		0	0	0	0		0	0	0	0
tr|G1SXG6|G1SXG6_RABIT	S100A8	Protein S100 OS=Oryctolagus cuniculus (Rabbit) GN=S100A8 PE=3 SV=1		Typical	1	1	1	1		0	0	0	0		0	0	0	0		0	0	0	0		0	0	0	0	Typical	1	1	1	1		0	0	0	0		0	0	0	0		0	0	0	0
tr|G1TL92|G1TL92_RABIT		Uncharacterized protein OS=Oryctolagus cuniculus (Rabbit) PE=4 SV=2			0	0	0	0		0	0	0	0	Typical	1	1	1	1	Typical	1	1	1	1		0	0	0	0		0	0	0	0		0	0	0	0		0	0	0	0		0	0	0	0
tr|G1TST5|G1TST5_RABIT		Uncharacterized protein OS=Oryctolagus cuniculus (Rabbit) GN=LOC100340649 PE=4 SV=2		Typical	1	1	1	1		0	0	0	0		0	0	0	0	Typical	1	1	1	1		0	0	0	0		0	0	0	0		0	0	0	0		0	0	0	0		0	0	0	0
tr|G1SXF7|G1SXF7_RABIT	AAK1	Uncharacterized protein OS=Oryctolagus cuniculus (Rabbit) GN=AAK1 PE=4 SV=2			0	0	0	0		0	0	0	0		0	0	0	0		0	0	0	0	Typical	1	1	1	1		0	0	0	0		0	0	0	0		0	0	0	0		0	0	0	0
tr|G1SEI1|G1SEI1_RABIT	CLASP2	Uncharacterized protein OS=Oryctolagus cuniculus (Rabbit) GN=CLASP2 PE=4 SV=2			0	0	0	0		0	0	0	0		0	0	0	0	Typical	1	1	1	1		0	0	0	0		0	0	0	0	Typical	1	1	1	1	Typical	1	1	1	1		0	0	0	0
tr|G1T387|G1T387_RABIT	CTTN	Uncharacterized protein OS=Oryctolagus cuniculus (Rabbit) GN=CTTN PE=4 SV=2			0	0	0	0		0	0	0	0		0	0	0	0		0	0	0	0	Typical	1	1	1	1		0	0	0	0		0	0	0	0		0	0	0	0		0	0	0	0
tr|G1T7X6|G1T7X6_RABIT	LAMB1	Uncharacterized protein OS=Oryctolagus cuniculus (Rabbit) GN=LAMB1 PE=4 SV=2			0	0	0	0		0	0	0	0		0	0	0	0		0	0	0	0	Typical	1	1	1	1		0	0	0	0		0	0	0	0		0	0	0	0		0	0	0	0
tr|G1SPL5|G1SPL5_RABIT	MIB1	Uncharacterized protein OS=Oryctolagus cuniculus (Rabbit) GN=MIB1 PE=4 SV=1			0	0	0	0		0	0	0	0		0	0	0	0	Typical	1	1	1	1		0	0	0	0		0	0	0	0		0	0	0	0		0	0	0	0		0	0	0	0
tr|G1SKZ3|G1SKZ3_RABIT	PCNA	Proliferating cell nuclear antigen OS=Oryctolagus cuniculus (Rabbit) GN=PCNA PE=3 SV=1			0	0	0	0		0	0	0	0		0	0	0	0		0	0	0	0		0	0	0	0	Typical	1	1	1	1		0	0	0	0		0	0	0	0		0	0	0	0
tr|G1SXR1|G1SXR1_RABIT	PRELP	Uncharacterized protein OS=Oryctolagus cuniculus (Rabbit) GN=PRELP PE=4 SV=1			0	0	0	0		0	0	0	0		0	0	0	0		0	0	0	0		0	0	0	0	Typical	1	1	1	1		0	0	0	0		0	0	0	0		0	0	0	0
tr|G1TMW2|G1TMW2_RABIT	TOLLIP	Uncharacterized protein OS=Oryctolagus cuniculus (Rabbit) GN=TOLLIP PE=4 SV=1			0	0	0	0		0	0	0	0		0	0	0	0	Typical	1	1	1	1		0	0	0	0		0	0	0	0		0	0	0	0		0	0	0	0		0	0	0	0
tr|G1SRE8|G1SRE8_RABIT	XRCC5	Uncharacterized protein OS=Oryctolagus cuniculus (Rabbit) GN=XRCC5 PE=4 SV=2			0	0	0	0		0	0	0	0		0	0	0	0		0	0	0	0	Typical	1	1	1	1		0	0	0	0		0	0	0	0	Typical	1	2	2	2	Typical	1	2	2	2
tr|G1SIP2|G1SIP2_RABIT	HNRNPL	Uncharacterized protein OS=Oryctolagus cuniculus (Rabbit) GN=HNRNPL PE=4 SV=1		Typical	6	7	7	7	Typical	5	6	6	6	Typical	4	5	5	5		0	0	0	0		0	0	0	0		0	0	0	0	Typical	4	9	9	9	Typical	5	7	7	7	Typical	5	10	10	10
tr|B8K1C1|B8K1C1_RABIT	ITSN1	Intersectin 1 isoform ITSN-l (Predicted), 5 prime OS=Oryctolagus cuniculus (Rabbit) GN=ITSN1 PE=4 SV=1		Typical	6	12	12	12		0	0	0	0		0	0	0	0		0	0	0	0		0	0	0	0		0	0	0	0		0	0	0	0		0	0	0	0		0	0	0	0
tr|G1SRQ7|G1SRQ7_RABIT	NCAPG	Uncharacterized protein OS=Oryctolagus cuniculus (Rabbit) GN=NCAPG PE=4 SV=2		Typical	3	3	3	3	Typical	2	2	2	2	Typical	3	3	3	3		0	0	0	0		0	0	0	0		0	0	0	0		0	0	0	0		0	0	0	0		0	0	0	0
tr|G1SUU7|G1SUU7_RABIT	RTCB	tRNA-splicing ligase RtcB homolog OS=Oryctolagus cuniculus (Rabbit) GN=RTCB PE=3 SV=2		Typical	5	6	6	6	Typical	1	1	1	1		0	0	0	0		0	0	0	0		0	0	0	0		0	0	0	0		0	0	0	0		0	0	0	0		0	0	0	0
tr|G1SHS8|G1SHS8_RABIT	VTA1	Uncharacterized protein OS=Oryctolagus cuniculus (Rabbit) GN=VTA1 PE=4 SV=2		Typical	3	6	6	6		0	0	0	0		0	0	0	0		0	0	0	0		0	0	0	0		0	0	0	0		0	0	0	0		0	0	0	0		0	0	0	0
tr|B7NZP3|B7NZP3_RABIT	ARD1A	N-acetyltransferase ARD1 (Predicted) OS=Oryctolagus cuniculus (Rabbit) GN=ARD1A PE=4 SV=1		Typical	3	3	3	3		0	0	0	0	Typical	2	2	2	2		0	0	0	0		0	0	0	0		0	0	0	0		0	0	0	0		0	0	0	0		0	0	0	0
sp|P00563|KCRM_RABIT	CKM	Creatine kinase M-type OS=Oryctolagus cuniculus (Rabbit) GN=CKM PE=1 SV=1		Typical	2	2	2	2	Typical	1	1	1	1	Typical	1	2	2	2		0	0	0	0		0	0	0	0		0	0	0	0		0	0	0	0		0	0	0	0		0	0	0	0
tr|G1STW7|G1STW7_RABIT	FARSB	Uncharacterized protein OS=Oryctolagus cuniculus (Rabbit) GN=FARSB PE=4 SV=2		Typical	3	5	5	5		0	0	0	0		0	0	0	0		0	0	0	0		0	0	0	0		0	0	0	0		0	0	0	0		0	0	0	0		0	0	0	0
tr|G1T1L4|G1T1L4_RABIT	GRWD1	Uncharacterized protein OS=Oryctolagus cuniculus (Rabbit) GN=GRWD1 PE=4 SV=1		Typical	2	2	2	2	Typical	2	2	2	2	Typical	1	1	1	1		0	0	0	0		0	0	0	0		0	0	0	0		0	0	0	0		0	0	0	0		0	0	0	0
tr|B7NZN1|B7NZN1_RABIT	PWP1	Periodic tryptophan protein 1 (Predicted) OS=Oryctolagus cuniculus (Rabbit) GN=PWP1 PE=4 SV=1		Typical	2	3	3	3		0	0	0	0	Typical	2	2	2	2		0	0	0	0		0	0	0	0		0	0	0	0	Typical	1	2	2	2	Typical	1	1	1	1		0	0	0	0
tr|G1T5Z3|G1T5Z3_RABIT		Malignant T-cell-amplified sequence OS=Oryctolagus cuniculus (Rabbit) GN=LOC100350608 PE=3 SV=1		Typical	3	4	4	4		0	0	0	0	Typical	1	1	1	1		0	0	0	0		0	0	0	0		0	0	0	0		0	0	0	0		0	0	0	0		0	0	0	0
sp|P07952|PMGE_RABIT	BPGM	Bisphosphoglycerate mutase OS=Oryctolagus cuniculus (Rabbit) GN=BPGM PE=2 SV=2		Typical	2	4	4	4		0	0	0	0		0	0	0	0		0	0	0	0		0	0	0	0		0	0	0	0		0	0	0	0		0	0	0	0		0	0	0	0
tr|G1SME0|G1SME0_RABIT	C19orf66	Uncharacterized protein OS=Oryctolagus cuniculus (Rabbit) GN=C19orf66 PE=4 SV=2		Typical	1	2	2	2	Typical	1	2	2	2		0	0	0	0		0	0	0	0		0	0	0	0		0	0	0	0		0	0	0	0		0	0	0	0		0	0	0	0
tr|G1TAH7|G1TAH7_RABIT	TKT	Transketolase OS=Oryctolagus cuniculus (Rabbit) GN=TKT PE=3 SV=2		Typical	3	4	4	4		0	0	0	0		0	0	0	0		0	0	0	0		0	0	0	0		0	0	0	0		0	0	0	0		0	0	0	0		0	0	0	0
tr|G1T464|G1T464_RABIT	HSP90 (Interpro)	Uncharacterized protein OS=Oryctolagus cuniculus (Rabbit) PE=3 SV=1		Typical	3	4	0	0		0	0	0	0		0	0	0	0		0	0	0	0		0	0	0	0		0	0	0	0		0	0	0	0	Subset	1	1	0	0		0	0	0	0
tr|G1TKK2|G1TKK2_RABIT	BTF3	Transcription factor BTF3 OS=Oryctolagus cuniculus (Rabbit) GN=BTF3 PE=3 SV=1		Typical	2	3	3	3		0	0	0	0		0	0	0	0		0	0	0	0		0	0	0	0		0	0	0	0	Typical	1	1	1	1		0	0	0	0		0	0	0	0
tr|B7NZM4|B7NZM4_RABIT	DRG1	Developmentally regulated GTP binding protein 1 (Predicted) OS=Oryctolagus cuniculus (Rabbit) GN=DRG1 PE=4 SV=1		Typical	3	3	3	3		0	0	0	0		0	0	0	0		0	0	0	0		0	0	0	0		0	0	0	0		0	0	0	0		0	0	0	0		0	0	0	0
tr|G1SLD6|G1SLD6_RABIT	HARS	Uncharacterized protein OS=Oryctolagus cuniculus (Rabbit) GN=HARS PE=3 SV=1		Typical	1	3	3	3		0	0	0	0		0	0	0	0		0	0	0	0		0	0	0	0		0	0	0	0		0	0	0	0		0	0	0	0		0	0	0	0
tr|G1SLT8|G1SLT8_RABIT	HNRNPH3	Uncharacterized protein OS=Oryctolagus cuniculus (Rabbit) GN=HNRNPH3 PE=4 SV=1		Typical	1	2	2	2	Typical	1	1	1	1		0	0	0	0		0	0	0	0		0	0	0	0		0	0	0	0		0	0	0	0		0	0	0	0		0	0	0	0
tr|G1TC48|G1TC48_RABIT	HNRNPUL1	Uncharacterized protein OS=Oryctolagus cuniculus (Rabbit) GN=HNRNPUL1 PE=4 SV=1		Typical	2	3	3	3		0	0	0	0		0	0	0	0		0	0	0	0		0	0	0	0		0	0	0	0		0	0	0	0		0	0	0	0		0	0	0	0
tr|G1SR25|G1SR25_RABIT	NAA50	Uncharacterized protein OS=Oryctolagus cuniculus (Rabbit) GN=NAA50 PE=4 SV=1		Typical	2	3	3	3		0	0	0	0		0	0	0	0		0	0	0	0		0	0	0	0		0	0	0	0		0	0	0	0		0	0	0	0		0	0	0	0
tr|G1SRL3|G1SRL3_RABIT	NMT1	Glycylpeptide N-tetradecanoyltransferase OS=Oryctolagus cuniculus (Rabbit) GN=NMT1 PE=3 SV=2		Typical	2	3	3	3		0	0	0	0		0	0	0	0		0	0	0	0		0	0	0	0		0	0	0	0		0	0	0	0		0	0	0	0		0	0	0	0
tr|G1TCG0|G1TCG0_RABIT	PDCD4	Uncharacterized protein OS=Oryctolagus cuniculus (Rabbit) GN=PDCD4 PE=4 SV=1		Typical	2	3	3	3		0	0	0	0		0	0	0	0		0	0	0	0		0	0	0	0		0	0	0	0		0	0	0	0		0	0	0	0		0	0	0	0
tr|G1U5S4|G1U5S4_RABIT	TUBB3	Uncharacterized protein OS=Oryctolagus cuniculus (Rabbit) GN=TUBB3 PE=3 SV=1			0	0	0	0		0	0	0	0	Typical	3	3	3	3		0	0	0	0		0	0	0	0		0	0	0	0		0	0	0	0		0	0	0	0		0	0	0	0
tr|G1SJW8|G1SJW8_RABIT	USP7	Ubiquitin carboxyl-terminal hydrolase OS=Oryctolagus cuniculus (Rabbit) GN=USP7 PE=4 SV=1		Typical	3	3	3	3		0	0	0	0		0	0	0	0		0	0	0	0		0	0	0	0		0	0	0	0		0	0	0	0		0	0	0	0		0	0	0	0
tr|G1TEW4|G1TEW4_RABIT	USP9X	Uncharacterized protein OS=Oryctolagus cuniculus (Rabbit) GN=USP9X PE=4 SV=1		Typical	2	3	3	3		0	0	0	0		0	0	0	0		0	0	0	0		0	0	0	0		0	0	0	0		0	0	0	0		0	0	0	0		0	0	0	0
tr|G1T6P5|G1T6P5_RABIT	ARL8B	Uncharacterized protein OS=Oryctolagus cuniculus (Rabbit) GN=ARL8B PE=4 SV=1		Typical	1	2	2	2		0	0	0	0		0	0	0	0		0	0	0	0		0	0	0	0		0	0	0	0		0	0	0	0		0	0	0	0		0	0	0	0
sp|Q28678|ICLN_RABIT	CLNS1A ICLN	Methylosome subunit pICln OS=Oryctolagus cuniculus (Rabbit) GN=CLNS1A PE=2 SV=2		Typical	1	1	1	1		0	0	0	0	Typical	1	1	1	1		0	0	0	0		0	0	0	0		0	0	0	0		0	0	0	0		0	0	0	0		0	0	0	0
tr|G1SPT2|G1SPT2_RABIT	DDX6	Uncharacterized protein OS=Oryctolagus cuniculus (Rabbit) GN=DDX6 PE=3 SV=1			0	0	0	0		0	0	0	0	Typical	1	2	2	2		0	0	0	0		0	0	0	0		0	0	0	0		0	0	0	0		0	0	0	0		0	0	0	0
tr|U3KNN8|U3KNN8_RABIT	DIS3L2	Uncharacterized protein OS=Oryctolagus cuniculus (Rabbit) GN=DIS3L2 PE=4 SV=1		Typical	1	2	2	2		0	0	0	0		0	0	0	0		0	0	0	0		0	0	0	0		0	0	0	0		0	0	0	0		0	0	0	0		0	0	0	0
tr|G1ST44|G1ST44_RABIT	EXOSC8	Uncharacterized protein OS=Oryctolagus cuniculus (Rabbit) GN=EXOSC8 PE=4 SV=1		Typical	2	2	2	2		0	0	0	0		0	0	0	0		0	0	0	0		0	0	0	0		0	0	0	0		0	0	0	0		0	0	0	0		0	0	0	0
tr|G1SQI0|G1SQI0_RABIT	FUBP3	Uncharacterized protein OS=Oryctolagus cuniculus (Rabbit) GN=FUBP3 PE=4 SV=2		Typical	2	2	1	1.5		0	0	0	0		0	0	0	0		0	0	0	0		0	0	0	0		0	0	0	0		0	0	0	0		0	0	0	0		0	0	0	0
tr|B7NZR0|B7NZR0_RABIT	G6PD	Glucose-6-phosphate 1-dehydrogenase OS=Oryctolagus cuniculus (Rabbit) GN=G6PD PE=3 SV=1		Typical	2	2	2	2		0	0	0	0		0	0	0	0		0	0	0	0		0	0	0	0		0	0	0	0		0	0	0	0		0	0	0	0		0	0	0	0
tr|G1T8V6|G1T8V6_RABIT	HMBS	Uncharacterized protein OS=Oryctolagus cuniculus (Rabbit) GN=HMBS PE=3 SV=1		Typical	2	2	2	2		0	0	0	0		0	0	0	0		0	0	0	0		0	0	0	0		0	0	0	0		0	0	0	0		0	0	0	0		0	0	0	0
tr|G1TD41|G1TD41_RABIT	HNRNPH1	Uncharacterized protein OS=Oryctolagus cuniculus (Rabbit) GN=HNRNPH1 PE=4 SV=1		Typical	1	2	2	2		0	0	0	0		0	0	0	0		0	0	0	0		0	0	0	0		0	0	0	0		0	0	0	0		0	0	0	0		0	0	0	0
tr|G1T7H0|G1T7H0_RABIT	HNRNPU	Uncharacterized protein OS=Oryctolagus cuniculus (Rabbit) GN=HNRNPU PE=4 SV=2		Typical	1	1	1	1		0	0	0	0	Typical	1	1	1	1		0	0	0	0		0	0	0	0		0	0	0	0		0	0	0	0		0	0	0	0		0	0	0	0
tr|G1SSX2|G1SSX2_RABIT	HUWE1	Uncharacterized protein OS=Oryctolagus cuniculus (Rabbit) GN=HUWE1 PE=4 SV=1		Typical	2	2	2	2		0	0	0	0		0	0	0	0		0	0	0	0		0	0	0	0		0	0	0	0		0	0	0	0		0	0	0	0		0	0	0	0
tr|G1TRW8|G1TRW8_RABIT	LCN2	Uncharacterized protein OS=Oryctolagus cuniculus (Rabbit) GN=LCN2 PE=3 SV=1			0	0	0	0		0	0	0	0	Typical	1	2	2	2		0	0	0	0		0	0	0	0		0	0	0	0		0	0	0	0		0	0	0	0		0	0	0	0
sp|P16973|LYSC_RABIT	LYZ	Lysozyme C OS=Oryctolagus cuniculus (Rabbit) GN=LYZ PE=1 SV=1		Typical	1	1	1	1	Subset	1	1	0	0.5		0	0	0	0		0	0	0	0		0	0	0	0		0	0	0	0		0	0	0	0		0	0	0	0		0	0	0	0
tr|G1SSX5|G1SSX5_RABIT	MARS	Uncharacterized protein OS=Oryctolagus cuniculus (Rabbit) GN=MARS PE=3 SV=2		Typical	2	2	2	2		0	0	0	0		0	0	0	0		0	0	0	0		0	0	0	0		0	0	0	0		0	0	0	0		0	0	0	0		0	0	0	0
tr|G1STE3|G1STE3_RABIT	MBNL1	Uncharacterized protein OS=Oryctolagus cuniculus (Rabbit) GN=MBNL1 PE=4 SV=2		Typical	1	2	2	2		0	0	0	0		0	0	0	0		0	0	0	0		0	0	0	0		0	0	0	0		0	0	0	0		0	0	0	0		0	0	0	0
tr|G1TXP8|G1TXP8_RABIT	MICAL3	Uncharacterized protein OS=Oryctolagus cuniculus (Rabbit) GN=MICAL3 PE=4 SV=2		Typical	1	1	1	1		0	0	0	0	Typical	1	1	1	1		0	0	0	0		0	0	0	0		0	0	0	0		0	0	0	0		0	0	0	0		0	0	0	0
tr|G1SLI6|G1SLI6_RABIT	NECAP1	Uncharacterized protein OS=Oryctolagus cuniculus (Rabbit) GN=NECAP1 PE=4 SV=1		Typical	2	2	2	2		0	0	0	0		0	0	0	0		0	0	0	0		0	0	0	0		0	0	0	0		0	0	0	0		0	0	0	0		0	0	0	0
tr|G1T3K8|G1T3K8_RABIT	NFATC2	Uncharacterized protein OS=Oryctolagus cuniculus (Rabbit) GN=NFATC2 PE=4 SV=2		Typical	2	2	2	2		0	0	0	0		0	0	0	0		0	0	0	0		0	0	0	0		0	0	0	0		0	0	0	0		0	0	0	0		0	0	0	0
tr|G1SEI4|G1SEI4_RABIT	NMI	Uncharacterized protein OS=Oryctolagus cuniculus (Rabbit) GN=NMI PE=4 SV=2		Typical	2	2	2	2		0	0	0	0		0	0	0	0		0	0	0	0		0	0	0	0		0	0	0	0		0	0	0	0		0	0	0	0		0	0	0	0
tr|G1T8K2|G1T8K2_RABIT	PACSIN2	Uncharacterized protein OS=Oryctolagus cuniculus (Rabbit) GN=PACSIN2 PE=4 SV=1		Typical	2	2	2	2		0	0	0	0		0	0	0	0		0	0	0	0		0	0	0	0		0	0	0	0		0	0	0	0		0	0	0	0		0	0	0	0
tr|G1TUP1|G1TUP1_RABIT	PDCD6	Uncharacterized protein OS=Oryctolagus cuniculus (Rabbit) GN=PDCD6 PE=4 SV=1		Typical	2	2	2	2		0	0	0	0		0	0	0	0		0	0	0	0		0	0	0	0		0	0	0	0		0	0	0	0		0	0	0	0		0	0	0	0
tr|G1SMI6|G1SMI6_RABIT	PRDX4	Uncharacterized protein OS=Oryctolagus cuniculus (Rabbit) GN=PRDX4 PE=4 SV=1		Typical	2	2	1	1.02778		0	0	0	0		0	0	0	0		0	0	0	0		0	0	0	0		0	0	0	0		0	0	0	0		0	0	0	0		0	0	0	0
tr|G1TK23|G1TK23_RABIT	RNF113A	Uncharacterized protein OS=Oryctolagus cuniculus (Rabbit) GN=RNF113A PE=4 SV=1		Typical	1	1	1	1	Typical	1	1	1	1		0	0	0	0		0	0	0	0		0	0	0	0		0	0	0	0		0	0	0	0		0	0	0	0		0	0	0	0
tr|B8K1B2|B8K1B2_RABIT	SYNJ1	Synaptojanin 1 isoform a (Predicted) OS=Oryctolagus cuniculus (Rabbit) GN=SYNJ1 PE=4 SV=1		Typical	2	2	2	2		0	0	0	0		0	0	0	0		0	0	0	0		0	0	0	0		0	0	0	0		0	0	0	0		0	0	0	0		0	0	0	0
tr|G1U430|G1U430_RABIT	TAF15	Uncharacterized protein OS=Oryctolagus cuniculus (Rabbit) GN=TAF15 PE=4 SV=1		Typical	2	2	2	2		0	0	0	0		0	0	0	0		0	0	0	0		0	0	0	0		0	0	0	0		0	0	0	0		0	0	0	0		0	0	0	0
tr|A0A0B4J1Q4|A0A0B4J1Q4_RABIT	TXLNA	Uncharacterized protein OS=Oryctolagus cuniculus (Rabbit) GN=TXLNA PE=4 SV=1		Typical	1	1	1	1		0	0	0	0	Typical	1	1	1	1		0	0	0	0		0	0	0	0		0	0	0	0		0	0	0	0		0	0	0	0		0	0	0	0
tr|G1SCY3|G1SCY3_RABIT	UBR4	Uncharacterized protein OS=Oryctolagus cuniculus (Rabbit) GN=UBR4 PE=4 SV=1		Typical	2	2	2	2		0	0	0	0		0	0	0	0		0	0	0	0		0	0	0	0		0	0	0	0		0	0	0	0		0	0	0	0		0	0	0	0
tr|G1T286|G1T286_RABIT	VPS29	Vacuolar protein sorting-associated protein 29 OS=Oryctolagus cuniculus (Rabbit) GN=VPS29 PE=3 SV=1		Typical	1	2	2	2		0	0	0	0		0	0	0	0		0	0	0	0		0	0	0	0		0	0	0	0		0	0	0	0		0	0	0	0		0	0	0	0
tr|G1SWE5|G1SWE5_RABIT	WDR61	Uncharacterized protein OS=Oryctolagus cuniculus (Rabbit) GN=WDR61 PE=4 SV=1		Typical	2	2	2	2		0	0	0	0		0	0	0	0		0	0	0	0		0	0	0	0		0	0	0	0	Typical	1	1	1	1		0	0	0	0		0	0	0	0
tr|G1TWC5|G1TWC5_RABIT	LSM3 (Interpro)	Uncharacterized protein OS=Oryctolagus cuniculus (Rabbit) GN=LSM3 PE=4 SV=1		Typical	2	2	2	2		0	0	0	0		0	0	0	0		0	0	0	0		0	0	0	0		0	0	0	0		0	0	0	0		0	0	0	0		0	0	0	0
tr|G1TQG4|G1TQG4_RABIT		Uncharacterized protein OS=Oryctolagus cuniculus (Rabbit) GN=LOC100338350 PE=4 SV=1		Typical	2	2	2	2		0	0	0	0		0	0	0	0		0	0	0	0		0	0	0	0		0	0	0	0		0	0	0	0		0	0	0	0		0	0	0	0
tr|G1TJG3|G1TJG3_RABIT		Uncharacterized protein OS=Oryctolagus cuniculus (Rabbit) GN=KHSRP PE=4 SV=1		Typical	2	2	1	1.5		0	0	0	0		0	0	0	0		0	0	0	0		0	0	0	0		0	0	0	0		0	0	0	0		0	0	0	0		0	0	0	0
sp|P07466|DEF6_RABIT		Neutrophil antibiotic peptide NP-5 OS=Oryctolagus cuniculus (Rabbit) PE=1 SV=2		Typical	1	2	2	2		0	0	0	0		0	0	0	0		0	0	0	0		0	0	0	0		0	0	0	0		0	0	0	0		0	0	0	0		0	0	0	0
tr|G1SMI5|G1SMI5_RABIT	ABRAXAS2	Uncharacterized protein OS=Oryctolagus cuniculus (Rabbit) GN=FAM175B PE=4 SV=1		Typical	1	1	1	1		0	0	0	0		0	0	0	0		0	0	0	0		0	0	0	0		0	0	0	0		0	0	0	0		0	0	0	0		0	0	0	0
tr|G1TG85|G1TG85_RABIT	ANK1	Uncharacterized protein OS=Oryctolagus cuniculus (Rabbit) GN=ANK1 PE=4 SV=2		Typical	1	1	1	1		0	0	0	0		0	0	0	0		0	0	0	0		0	0	0	0		0	0	0	0		0	0	0	0		0	0	0	0		0	0	0	0
tr|G1T1P4|G1T1P4_RABIT	ANKRD17	Uncharacterized protein OS=Oryctolagus cuniculus (Rabbit) GN=ANKRD17 PE=4 SV=2		Typical	1	1	1	1		0	0	0	0		0	0	0	0		0	0	0	0		0	0	0	0		0	0	0	0		0	0	0	0		0	0	0	0		0	0	0	0
tr|G1TN20|G1TN20_RABIT	AQP1	Uncharacterized protein OS=Oryctolagus cuniculus (Rabbit) GN=AQP1 PE=3 SV=2		Typical	1	1	1	1		0	0	0	0		0	0	0	0		0	0	0	0		0	0	0	0		0	0	0	0		0	0	0	0		0	0	0	0		0	0	0	0
tr|G1U152|G1U152_RABIT	ARHGEF12	Uncharacterized protein OS=Oryctolagus cuniculus (Rabbit) GN=ARHGEF12 PE=4 SV=1		Typical	1	1	1	1		0	0	0	0		0	0	0	0		0	0	0	0		0	0	0	0		0	0	0	0		0	0	0	0		0	0	0	0		0	0	0	0
tr|G1TB08|G1TB08_RABIT	ATG13	Autophagy-related protein 13 OS=Oryctolagus cuniculus (Rabbit) GN=ATG13 PE=3 SV=2		Typical	1	1	1	1		0	0	0	0		0	0	0	0		0	0	0	0		0	0	0	0		0	0	0	0		0	0	0	0		0	0	0	0		0	0	0	0
tr|G1SES9|G1SES9_RABIT	ATIC	Uncharacterized protein OS=Oryctolagus cuniculus (Rabbit) GN=ATIC PE=3 SV=1		Typical	1	1	1	1		0	0	0	0		0	0	0	0		0	0	0	0		0	0	0	0		0	0	0	0		0	0	0	0		0	0	0	0		0	0	0	0
tr|G1T8W7|G1T8W7_RABIT	ATP6V0A1	V-type proton ATPase subunit a OS=Oryctolagus cuniculus (Rabbit) GN=ATP6V0A1 PE=3 SV=2		Typical	1	1	1	1		0	0	0	0		0	0	0	0		0	0	0	0		0	0	0	0		0	0	0	0		0	0	0	0		0	0	0	0		0	0	0	0
tr|G1SEJ4|G1SEJ4_RABIT	ATP6V1B2	Uncharacterized protein OS=Oryctolagus cuniculus (Rabbit) GN=ATP6V1B2 PE=3 SV=1		Typical	1	1	1	1		0	0	0	0		0	0	0	0		0	0	0	0		0	0	0	0		0	0	0	0		0	0	0	0		0	0	0	0		0	0	0	0
tr|G1SIH3|G1SIH3_RABIT	BRAP	Uncharacterized protein OS=Oryctolagus cuniculus (Rabbit) GN=BRAP PE=4 SV=2		Typical	1	1	1	1		0	0	0	0		0	0	0	0		0	0	0	0		0	0	0	0		0	0	0	0		0	0	0	0		0	0	0	0		0	0	0	0
sp|Q09YN4|CAZA2_RABIT	CAPZA2	F-actin-capping protein subunit alpha-2 OS=Oryctolagus cuniculus (Rabbit) GN=CAPZA2 PE=3 SV=3			0	0	0	0		0	0	0	0	Typical	1	1	1	1		0	0	0	0		0	0	0	0		0	0	0	0		0	0	0	0		0	0	0	0		0	0	0	0
tr|G1TPN2|G1TPN2_RABIT	CDC37	Uncharacterized protein OS=Oryctolagus cuniculus (Rabbit) GN=CDC37 PE=1 SV=1		Typical	1	1	1	1		0	0	0	0		0	0	0	0		0	0	0	0		0	0	0	0		0	0	0	0		0	0	0	0		0	0	0	0		0	0	0	0
tr|B7NZS4|B7NZS4_RABIT	CNOT3			Typical	1	1	1	1		0	0	0	0		0	0	0	0		0	0	0	0		0	0	0	0		0	0	0	0		0	0	0	0		0	0	0	0		0	0	0	0
tr|G1SGJ5|G1SGJ5_RABIT	CNOT9	Uncharacterized protein OS=Oryctolagus cuniculus (Rabbit) GN=RQCD1 PE=4 SV=1		Typical	1	1	1	1		0	0	0	0		0	0	0	0		0	0	0	0		0	0	0	0		0	0	0	0		0	0	0	0		0	0	0	0		0	0	0	0
tr|G1SD09|G1SD09_RABIT	CNPY4	Uncharacterized protein OS=Oryctolagus cuniculus (Rabbit) GN=CNPY4 PE=4 SV=1		Typical	1	1	1	1		0	0	0	0		0	0	0	0		0	0	0	0		0	0	0	0		0	0	0	0		0	0	0	0		0	0	0	0		0	0	0	0
tr|G1U013|G1U013_RABIT	COPS3	Uncharacterized protein OS=Oryctolagus cuniculus (Rabbit) GN=COPS3 PE=4 SV=1		Typical	1	1	1	1		0	0	0	0		0	0	0	0		0	0	0	0		0	0	0	0		0	0	0	0		0	0	0	0		0	0	0	0		0	0	0	0
tr|G1SIF7|G1SIF7_RABIT	DCAF11	Uncharacterized protein OS=Oryctolagus cuniculus (Rabbit) GN=DCAF11 PE=4 SV=1		Typical	1	1	1	1		0	0	0	0		0	0	0	0		0	0	0	0		0	0	0	0		0	0	0	0		0	0	0	0		0	0	0	0		0	0	0	0
tr|G1TE83|G1TE83_RABIT	DCAF8	Uncharacterized protein OS=Oryctolagus cuniculus (Rabbit) GN=DCAF8 PE=4 SV=1		Typical	1	1	1	1		0	0	0	0		0	0	0	0		0	0	0	0		0	0	0	0		0	0	0	0		0	0	0	0		0	0	0	0		0	0	0	0
tr|G1T9T5|G1T9T5_RABIT	DLST	Uncharacterized protein OS=Oryctolagus cuniculus (Rabbit) GN=DLST PE=3 SV=1		Typical	1	1	1	1		0	0	0	0		0	0	0	0		0	0	0	0		0	0	0	0		0	0	0	0		0	0	0	0		0	0	0	0		0	0	0	0
tr|G1SML9|G1SML9_RABIT	DNAJA1	Uncharacterized protein OS=Oryctolagus cuniculus (Rabbit) GN=DNAJA1 PE=3 SV=1		Typical	1	1	1	1		0	0	0	0		0	0	0	0		0	0	0	0		0	0	0	0		0	0	0	0		0	0	0	0		0	0	0	0		0	0	0	0
tr|G1T0D8|G1T0D8_RABIT	DTD1	D-tyrosyl-tRNA(Tyr) deacylase OS=Oryctolagus cuniculus (Rabbit) GN=DTD1 PE=3 SV=1		Typical	1	1	1	1		0	0	0	0		0	0	0	0		0	0	0	0		0	0	0	0		0	0	0	0		0	0	0	0		0	0	0	0		0	0	0	0
tr|G1SKK1|G1SKK1_RABIT	DUT	Uncharacterized protein OS=Oryctolagus cuniculus (Rabbit) GN=DUT PE=4 SV=2		Typical	1	1	1	1		0	0	0	0		0	0	0	0		0	0	0	0		0	0	0	0		0	0	0	0		0	0	0	0		0	0	0	0		0	0	0	0
tr|G1TBW9|G1TBW9_RABIT	DYNLL2	Uncharacterized protein OS=Oryctolagus cuniculus (Rabbit) GN=DYNLL2 PE=4 SV=1			0	0	0	0		0	0	0	0	Typical	1	1	1	1		0	0	0	0		0	0	0	0		0	0	0	0		0	0	0	0		0	0	0	0		0	0	0	0
tr|G1SRE6|G1SRE6_RABIT	EPB41	Uncharacterized protein OS=Oryctolagus cuniculus (Rabbit) GN=EPB41 PE=4 SV=2			0	0	0	0		0	0	0	0	Typical	1	1	1	1		0	0	0	0		0	0	0	0		0	0	0	0	Typical	1	1	1	1		0	0	0	0		0	0	0	0
sp|O46638|FKBP3_RABIT	FKBP3 FKBP25	Peptidyl-prolyl cis-trans isomerase FKBP3 OS=Oryctolagus cuniculus (Rabbit) GN=FKBP3 PE=2 SV=2		Typical	1	1	1	1		0	0	0	0		0	0	0	0		0	0	0	0		0	0	0	0		0	0	0	0		0	0	0	0		0	0	0	0		0	0	0	0
tr|G1SQJ2|G1SQJ2_RABIT	FOCAD	Uncharacterized protein OS=Oryctolagus cuniculus (Rabbit) GN=FOCAD PE=4 SV=2		Typical	1	1	1	1		0	0	0	0		0	0	0	0		0	0	0	0		0	0	0	0		0	0	0	0		0	0	0	0		0	0	0	0		0	0	0	0
tr|G1SJQ2|G1SJQ2_RABIT	GLG1	Uncharacterized protein OS=Oryctolagus cuniculus (Rabbit) GN=GLG1 PE=4 SV=2			0	0	0	0		0	0	0	0	Typical	1	1	1	1		0	0	0	0		0	0	0	0		0	0	0	0		0	0	0	0		0	0	0	0		0	0	0	0
tr|G1SVP7|G1SVP7_RABIT	GSTO1	Uncharacterized protein OS=Oryctolagus cuniculus (Rabbit) GN=GSTO1 PE=4 SV=1		Typical	1	1	1	1		0	0	0	0		0	0	0	0		0	0	0	0		0	0	0	0		0	0	0	0		0	0	0	0		0	0	0	0		0	0	0	0
tr|G1SP44|G1SP44_RABIT	GTPBP2	Uncharacterized protein OS=Oryctolagus cuniculus (Rabbit) GN=GTPBP2 PE=4 SV=1		Typical	1	1	1	1		0	0	0	0		0	0	0	0		0	0	0	0		0	0	0	0		0	0	0	0		0	0	0	0		0	0	0	0		0	0	0	0
tr|G1TMU2|G1TMU2_RABIT	HNRNPF	Uncharacterized protein OS=Oryctolagus cuniculus (Rabbit) GN=HNRNPF PE=4 SV=1		Typical	1	1	1	1		0	0	0	0		0	0	0	0		0	0	0	0		0	0	0	0		0	0	0	0		0	0	0	0		0	0	0	0		0	0	0	0
tr|G1T3B8|G1T3B8_RABIT	KIF2C	Kinesin-like protein OS=Oryctolagus cuniculus (Rabbit) GN=KIF2C PE=3 SV=1		Typical	1	1	1	1		0	0	0	0		0	0	0	0		0	0	0	0		0	0	0	0		0	0	0	0		0	0	0	0		0	0	0	0		0	0	0	0
tr|G1STX7|G1STX7_RABIT	KYAT3	Uncharacterized protein OS=Oryctolagus cuniculus (Rabbit) GN=CCBL2 PE=4 SV=2		Typical	1	1	1	1		0	0	0	0		0	0	0	0		0	0	0	0		0	0	0	0		0	0	0	0		0	0	0	0		0	0	0	0		0	0	0	0
tr|G1U9Q1|G1U9Q1_RABIT	LSM5	Uncharacterized protein OS=Oryctolagus cuniculus (Rabbit) GN=LSM5 PE=4 SV=1		Typical	1	1	1	1		0	0	0	0		0	0	0	0		0	0	0	0		0	0	0	0		0	0	0	0		0	0	0	0		0	0	0	0		0	0	0	0
tr|G1SGB7|G1SGB7_RABIT	MAGOH	Uncharacterized protein OS=Oryctolagus cuniculus (Rabbit) GN=MAGOH PE=4 SV=1		Typical	1	1	1	1		0	0	0	0		0	0	0	0		0	0	0	0		0	0	0	0		0	0	0	0		0	0	0	0		0	0	0	0		0	0	0	0
tr|G1SLE6|G1SLE6_RABIT	METAP1	Methionine aminopeptidase OS=Oryctolagus cuniculus (Rabbit) GN=METAP1 PE=3 SV=1		Typical	1	1	1	1		0	0	0	0		0	0	0	0		0	0	0	0		0	0	0	0		0	0	0	0		0	0	0	0		0	0	0	0		0	0	0	0
tr|G1SL26|G1SL26_RABIT	MITD1	Uncharacterized protein OS=Oryctolagus cuniculus (Rabbit) GN=MITD1 PE=4 SV=1			0	0	0	0		0	0	0	0	Typical	1	1	1	1		0	0	0	0		0	0	0	0		0	0	0	0	Typical	1	1	1	1	Typical	1	1	1	1	Typical	1	1	1	1
tr|G1TYV9|G1TYV9_RABIT	MPLKIP	Uncharacterized protein OS=Oryctolagus cuniculus (Rabbit) GN=MPLKIP PE=4 SV=1		Typical	1	1	1	1		0	0	0	0		0	0	0	0		0	0	0	0		0	0	0	0		0	0	0	0		0	0	0	0		0	0	0	0		0	0	0	0
tr|G1TWG5|G1TWG5_RABIT	NAA30	Uncharacterized protein OS=Oryctolagus cuniculus (Rabbit) GN=NAA30 PE=4 SV=2		Typical	1	1	1	1		0	0	0	0		0	0	0	0		0	0	0	0		0	0	0	0		0	0	0	0		0	0	0	0		0	0	0	0		0	0	0	0
tr|G1TLB8|G1TLB8_RABIT	OAS3	Uncharacterized protein OS=Oryctolagus cuniculus (Rabbit) GN=OAS3 PE=4 SV=1		Typical	1	1	1	1		0	0	0	0		0	0	0	0		0	0	0	0		0	0	0	0		0	0	0	0		0	0	0	0		0	0	0	0		0	0	0	0
tr|G1SPL1|G1SPL1_RABIT	PHGDH	Uncharacterized protein OS=Oryctolagus cuniculus (Rabbit) GN=PHGDH PE=3 SV=1		Typical	1	1	1	1		0	0	0	0		0	0	0	0		0	0	0	0		0	0	0	0		0	0	0	0		0	0	0	0		0	0	0	0		0	0	0	0
tr|G1SRB6|G1SRB6_RABIT	PPID	Uncharacterized protein OS=Oryctolagus cuniculus (Rabbit) GN=PPID PE=4 SV=1		Typical	1	1	1	1		0	0	0	0		0	0	0	0		0	0	0	0		0	0	0	0		0	0	0	0		0	0	0	0		0	0	0	0		0	0	0	0
tr|G1STL1|G1STL1_RABIT	PPIL4	Uncharacterized protein OS=Oryctolagus cuniculus (Rabbit) GN=PPIL4 PE=4 SV=1		Typical	1	1	1	1		0	0	0	0		0	0	0	0		0	0	0	0		0	0	0	0		0	0	0	0		0	0	0	0		0	0	0	0		0	0	0	0
tr|G1TLM5|G1TLM5_RABIT	PPP1R21	Uncharacterized protein OS=Oryctolagus cuniculus (Rabbit) GN=PPP1R21 PE=4 SV=2		Typical	1	1	1	1		0	0	0	0		0	0	0	0		0	0	0	0		0	0	0	0		0	0	0	0		0	0	0	0		0	0	0	0		0	0	0	0
tr|G1TDH4|G1TDH4_RABIT	PRDX3	Uncharacterized protein OS=Oryctolagus cuniculus (Rabbit) GN=PRDX3 PE=4 SV=1		Typical	1	1	1	1		0	0	0	0		0	0	0	0		0	0	0	0		0	0	0	0		0	0	0	0		0	0	0	0		0	0	0	0		0	0	0	0
tr|G1U522|G1U522_RABIT	PRKAR2A	Uncharacterized protein OS=Oryctolagus cuniculus (Rabbit) GN=PRKAR2A PE=4 SV=2		Typical	1	1	1	1		0	0	0	0		0	0	0	0		0	0	0	0		0	0	0	0		0	0	0	0		0	0	0	0		0	0	0	0		0	0	0	0
tr|G1SZ14|G1SZ14_RABIT	PSMA3	Uncharacterized protein OS=Oryctolagus cuniculus (Rabbit) GN=PSMA3 PE=4 SV=2		Typical	1	1	1	1		0	0	0	0		0	0	0	0		0	0	0	0		0	0	0	0		0	0	0	0		0	0	0	0		0	0	0	0		0	0	0	0
tr|G1SWI7|G1SWI7_RABIT	PSMA8	Proteasome subunit alpha type OS=Oryctolagus cuniculus (Rabbit) GN=PSMA8 PE=3 SV=2		Typical	1	1	1	1		0	0	0	0		0	0	0	0		0	0	0	0		0	0	0	0		0	0	0	0		0	0	0	0		0	0	0	0		0	0	0	0
tr|G1SU71|G1SU71_RABIT	PSMB1	Proteasome subunit beta type OS=Oryctolagus cuniculus (Rabbit) GN=PSMB1 PE=3 SV=1		Typical	1	1	1	1		0	0	0	0		0	0	0	0		0	0	0	0		0	0	0	0		0	0	0	0		0	0	0	0		0	0	0	0		0	0	0	0
tr|G1U115|G1U115_RABIT	PSMD6	Uncharacterized protein OS=Oryctolagus cuniculus (Rabbit) GN=PSMD6 PE=4 SV=1		Typical	1	1	1	1		0	0	0	0		0	0	0	0		0	0	0	0		0	0	0	0		0	0	0	0		0	0	0	0		0	0	0	0		0	0	0	0
tr|G1SK12|G1SK12_RABIT	PTPN6	Uncharacterized protein OS=Oryctolagus cuniculus (Rabbit) GN=PTPN6 PE=4 SV=1		Typical	1	1	1	1		0	0	0	0		0	0	0	0		0	0	0	0		0	0	0	0		0	0	0	0	Typical	1	1	1	1		0	0	0	0		0	0	0	0
sp|P62493|RB11A_RABIT	RAB11A RAB11	Ras-related protein Rab-11A OS=Oryctolagus cuniculus (Rabbit) GN=RAB11A PE=2 SV=3		Typical	1	1	1	1		0	0	0	0		0	0	0	0		0	0	0	0		0	0	0	0		0	0	0	0		0	0	0	0		0	0	0	0		0	0	0	0
tr|G1TI40|G1TI40_RABIT	SNRPD2	Uncharacterized protein OS=Oryctolagus cuniculus (Rabbit) GN=SNRPD2 PE=4 SV=2			0	0	0	0		0	0	0	0	Typical	1	1	1	1		0	0	0	0		0	0	0	0		0	0	0	0		0	0	0	0		0	0	0	0		0	0	0	0
tr|G1SR41|G1SR41_RABIT	STMN1	Stathmin OS=Oryctolagus cuniculus (Rabbit) GN=STMN1 PE=3 SV=1		Typical	1	1	1	1		0	0	0	0		0	0	0	0		0	0	0	0		0	0	0	0		0	0	0	0		0	0	0	0		0	0	0	0		0	0	0	0
tr|G1TTM0|G1TTM0_RABIT	STMN2	Stathmin OS=Oryctolagus cuniculus (Rabbit) GN=STMN2 PE=3 SV=2		Typical	1	1	1	1		0	0	0	0		0	0	0	0		0	0	0	0		0	0	0	0		0	0	0	0		0	0	0	0		0	0	0	0		0	0	0	0
tr|G1TDT3|G1TDT3_RABIT	TBCE	Uncharacterized protein OS=Oryctolagus cuniculus (Rabbit) GN=TBCE PE=4 SV=1		Typical	1	1	1	1		0	0	0	0		0	0	0	0		0	0	0	0		0	0	0	0		0	0	0	0		0	0	0	0		0	0	0	0		0	0	0	0
tr|G1SZP0|G1SZP0_RABIT	TOM1	Uncharacterized protein OS=Oryctolagus cuniculus (Rabbit) GN=TOM1 PE=4 SV=1		Typical	1	1	1	1		0	0	0	0		0	0	0	0		0	0	0	0		0	0	0	0		0	0	0	0		0	0	0	0		0	0	0	0		0	0	0	0
tr|G1U479|G1U479_RABIT	TRMT1	Uncharacterized protein OS=Oryctolagus cuniculus (Rabbit) GN=TRMT1 PE=4 SV=2		Typical	1	1	1	1		0	0	0	0		0	0	0	0		0	0	0	0		0	0	0	0		0	0	0	0		0	0	0	0		0	0	0	0		0	0	0	0
tr|G1SMR3|G1SMR3_RABIT	TRMT1L	Uncharacterized protein OS=Oryctolagus cuniculus (Rabbit) GN=TRMT1L PE=4 SV=2			0	0	0	0		0	0	0	0	Typical	1	1	1	1		0	0	0	0		0	0	0	0		0	0	0	0		0	0	0	0		0	0	0	0		0	0	0	0
tr|G1U7Q6|G1U7Q6_RABIT	TSN	Uncharacterized protein OS=Oryctolagus cuniculus (Rabbit) GN=TSN PE=4 SV=1		Typical	1	1	1	1		0	0	0	0		0	0	0	0		0	0	0	0		0	0	0	0		0	0	0	0		0	0	0	0		0	0	0	0		0	0	0	0
tr|G1SH05|G1SH05_RABIT	TUBB	Uncharacterized protein OS=Oryctolagus cuniculus (Rabbit) GN=TUBB PE=3 SV=1		Typical	1	1	1	1		0	0	0	0		0	0	0	0		0	0	0	0		0	0	0	0		0	0	0	0		0	0	0	0		0	0	0	0		0	0	0	0
tr|G1T7U4|G1T7U4_RABIT	USP15	Uncharacterized protein OS=Oryctolagus cuniculus (Rabbit) GN=USP15 PE=4 SV=1		Typical	1	1	1	1		0	0	0	0		0	0	0	0		0	0	0	0		0	0	0	0		0	0	0	0		0	0	0	0		0	0	0	0		0	0	0	0
tr|G1T5Y3|G1T5Y3_RABIT	VPS26B	Uncharacterized protein OS=Oryctolagus cuniculus (Rabbit) GN=VPS26B PE=4 SV=2		Typical	1	1	1	1		0	0	0	0		0	0	0	0		0	0	0	0		0	0	0	0		0	0	0	0		0	0	0	0		0	0	0	0		0	0	0	0
tr|G1SZE0|G1SZE0_RABIT	VPS35	Uncharacterized protein OS=Oryctolagus cuniculus (Rabbit) GN=VPS35 PE=4 SV=1		Typical	1	1	1	1		0	0	0	0		0	0	0	0		0	0	0	0		0	0	0	0		0	0	0	0		0	0	0	0		0	0	0	0		0	0	0	0
tr|G1SXA5|G1SXA5_RABIT		Uncharacterized protein OS=Oryctolagus cuniculus (Rabbit) GN=HNRNPUL2 PE=4 SV=1		Typical	1	1	1	1		0	0	0	0		0	0	0	0		0	0	0	0		0	0	0	0		0	0	0	0		0	0	0	0		0	0	0	0		0	0	0	0
tr|G1U4E6|G1U4E6_RABIT		Uncharacterized protein OS=Oryctolagus cuniculus (Rabbit) GN=ACTR3 PE=3 SV=1		Typical	1	1	1	1		0	0	0	0		0	0	0	0		0	0	0	0		0	0	0	0		0	0	0	0		0	0	0	0		0	0	0	0		0	0	0	0
tr|G1TRP6|G1TRP6_RABIT		Uncharacterized protein OS=Oryctolagus cuniculus (Rabbit) PE=4 SV=1		Typical	1	1	1	1		0	0	0	0		0	0	0	0		0	0	0	0		0	0	0	0		0	0	0	0		0	0	0	0		0	0	0	0		0	0	0	0
sp|P03988|IGHM_RABIT		Ig mu chain C region secreted form OS=Oryctolagus cuniculus (Rabbit) PE=2 SV=1		Typical	1	1	1	1		0	0	0	0		0	0	0	0		0	0	0	0		0	0	0	0		0	0	0	0		0	0	0	0		0	0	0	0		0	0	0	0
tr|G1TCZ8|G1TCZ8_RABIT		Uncharacterized protein OS=Oryctolagus cuniculus (Rabbit) GN=PPP2R1A PE=4 SV=1		Typical	1	1	1	1		0	0	0	0		0	0	0	0		0	0	0	0		0	0	0	0		0	0	0	0		0	0	0	0		0	0	0	0		0	0	0	0
tr|G1TJM8|G1TJM8_RABIT		Enhancer of rudimentary homolog OS=Oryctolagus cuniculus (Rabbit) GN=LOC100358814 PE=3 SV=1			0	0	0	0		0	0	0	0	Typical	1	1	1	1		0	0	0	0		0	0	0	0		0	0	0	0		0	0	0	0		0	0	0	0		0	0	0	0
tr|G1SUW4|G1SUW4_RABIT		Uncharacterized protein OS=Oryctolagus cuniculus (Rabbit) GN=TUBGCP6 PE=4 SV=1		Typical	1	1	1	1		0	0	0	0		0	0	0	0		0	0	0	0		0	0	0	0		0	0	0	0		0	0	0	0		0	0	0	0		0	0	0	0
tr|G1THZ6|G1THZ6_RABIT		Uncharacterized protein OS=Oryctolagus cuniculus (Rabbit) PE=4 SV=2		Typical	1	1	1	1		0	0	0	0		0	0	0	0		0	0	0	0		0	0	0	0		0	0	0	0		0	0	0	0		0	0	0	0		0	0	0	0
tr|G1TA37|G1TA37_RABIT	BANF1	Uncharacterized protein OS=Oryctolagus cuniculus (Rabbit) GN=BANF1 PE=4 SV=1			0	0	0	0		0	0	0	0		0	0	0	0		0	0	0	0		0	0	0	0		0	0	0	0	Typical	1	1	1	1		0	0	0	0		0	0	0	0
tr|G1SFV7|G1SFV7_RABIT	DDB1	Uncharacterized protein OS=Oryctolagus cuniculus (Rabbit) GN=DDB1 PE=4 SV=1			0	0	0	0		0	0	0	0		0	0	0	0		0	0	0	0		0	0	0	0		0	0	0	0		0	0	0	0	Typical	1	1	1	1		0	0	0	0
tr|G1T0Q4|G1T0Q4_RABIT	PLA2G4F	Phospholipase A2 OS=Oryctolagus cuniculus (Rabbit) GN=PLA2G4F PE=4 SV=1			0	0	0	0		0	0	0	0		0	0	0	0		0	0	0	0		0	0	0	0		0	0	0	0	Typical	1	1	1	1		0	0	0	0		0	0	0	0
tr|G1SCM9|G1SCM9_RABIT	PLEKHF1				0	0	0	0		0	0	0	0		0	0	0	0		0	0	0	0		0	0	0	0		0	0	0	0	Typical	1	1	1	1		0	0	0	0		0	0	0	0
tr|G1SEN3|G1SEN3_RABIT	PLEKHF2	Uncharacterized protein OS=Oryctolagus cuniculus (Rabbit) GN=PLEKHF2 PE=4 SV=1			0	0	0	0		0	0	0	0		0	0	0	0		0	0	0	0		0	0	0	0		0	0	0	0	Typical	1	2	2	2		0	0	0	0		0	0	0	0
tr|G1SM50|G1SM50_RABIT	SF3B4	Uncharacterized protein OS=Oryctolagus cuniculus (Rabbit) GN=SF3B4 PE=4 SV=1			0	0	0	0		0	0	0	0		0	0	0	0		0	0	0	0		0	0	0	0		0	0	0	0	Typical	1	1	1	1		0	0	0	0		0	0	0	0
tr|G1TFL3|G1TFL3_RABIT		Uncharacterized protein OS=Oryctolagus cuniculus (Rabbit) PE=4 SV=1			0	0	0	0		0	0	0	0		0	0	0	0		0	0	0	0		0	0	0	0		0	0	0	0	Typical	1	2	2	2		0	0	0	0		0	0	0	0
tr|G1SY68|G1SY68_RABIT		Uncharacterized protein OS=Oryctolagus cuniculus (Rabbit) GN=SF3B2 PE=4 SV=2			0	0	0	0		0	0	0	0		0	0	0	0		0	0	0	0		0	0	0	0		0	0	0	0	Typical	1	1	1	1		0	0	0	0		0	0	0	0
[truncated: 16 more columns]

## Sheet: statistics S29
nanoLC-MSMS RESULTS: proteins
Validation at FDR<1% (False-Discovery Rate)
LEGEND:	Score				Mascot Score: Mascot is the algorithm used for database searching (probability score: the higher it is, the more probable is the presence of a given protein in the sample)
	Proteins				Number of protein accessions that are identified for this set of peptide (sameset, subset). Samesets are accessions that share all the peptides identified. Subsets are accessions that share some peptides only
	is validated				TRUE= passes the False positive rate filter
	Peptides				Number of peptides identified for this protein. One sequence with and one sequence without modification count for 2 different peptides
	#peptide_matches				Spectral count
	Spectral Count				Number of fragmentation MS/MS spectra observed for a given protein (MS/MS spectra are those on which you can read the amino acids sequence of a given peptide)
					Needed for "Spectral Count" quantification: this method gives you an idea about how a given protein is abundant in your mixture (the higher the number of spectra is, the most abundant your protein is)
	#specific_peptide_matches				Number of spectra not shared with another protein from the database
	#sequences				a peptidic sequence : only the aminoacid sequence matters (One sequence with and one sequence without modification count for 1)
	# spectra (BASIC Spectral Count)				= 1 spectrum
	# spectra (BASIC Spectral Count)				= 2-5 spectra
	# spectra (BASIC Spectral Count)				= 6-10 spectra
	# spectra (BASIC Spectral Count)				= 11-30 spectra
	# spectra (BASIC Spectral Count)				>= 31 spectra
Total number of identified proteins:
			2018_S29
Sample			A3_1					A3_2					A3_3					A11_1					A11_2					A11_3					Globin_1					Globin_2					Globin_3
Total number of proteins identified by Mascot in Uniprot_RABIT and validated at FDR<1% by Proline (ProFI consortium)					550					369					406					409					375					550					352					331					281
Total number of spectra identified by Mascot in Uniprot_RABIT and validated at FDR<1% by Proline (ProFI consortium)					12176					10790					12591					12249					12114					12176					14375					12468					13737
contaminants
sp|P02769|ALBU_BOVIN	sp|P02769|ALBU_BOVIN		Typical	37	138	123	137.783	Typical	37	166	140	165.457	Typical	29	182	162	181.553	Typical	35	221	196	220.607	Typical	29	184	163	183.592	Typical	19	103	89	102.744	Typical	44	358	309	356.939	Typical	28	200	184	199.775	Typical	27	220	206	219.885
sp|P00761|TRYP_PIG	sp|P00761|TRYP_PIG		Typical	8	43	43	43	Typical	9	63	63	63	Typical	4	50	50	50	Typical	7	70	70	70	Typical	6	69	69	69	Typical	4	20	20	20	Typical	5	68	68	68	Typical	7	85	85	85	Typical	5	94	94	94
Proteins identified with FDR<1%:
			2018_S29
			Basic Spectral Counting																																														Average #spectra
Accession	Description		A3_1					A3_2					A3_3					A11_1					A11_2					A11_3					Globin_1					Globin_2					Globin_3						A3
Protein Set	Overview		Status F010344_a3_1_Rabbit	Peptides Count F010344_a3_1_Rabbit	Basic SC F010344_a3_1_Rabbit	Specific SC F010344_a3_1_Rabbit	Weighted SC F010344_a3_1_Rabbit	Status F010345_a3_2_Rabbit	Peptides Count F010345_a3_2_Rabbit	Basic SC F010345_a3_2_Rabbit	Specific SC F010345_a3_2_Rabbit	Weighted SC F010345_a3_2_Rabbit	Status F010346_a3_3_Rabbit	Peptides Count F010346_a3_3_Rabbit	Basic SC F010346_a3_3_Rabbit	Specific SC F010346_a3_3_Rabbit	Weighted SC F010346_a3_3_Rabbit	Status F010347_all_1_Rabbit	Peptides Count F010347_all_1_Rabbit	Basic SC F010347_all_1_Rabbit	Specific SC F010347_all_1_Rabbit	Weighted SC F010347_all_1_Rabbit	Status F010348_all_2_Rabbit	Peptides Count F010348_all_2_Rabbit	Basic SC F010348_all_2_Rabbit	Specific SC F010348_all_2_Rabbit	Weighted SC F010348_all_2_Rabbit	Status F010349_all_3_Rabbit	Peptides Count F010349_all_3_Rabbit	Basic SC F010349_all_3_Rabbit	Specific SC F010349_all_3_Rabbit	Weighted SC F010349_all_3_Rabbit	Status F010350_globin_1_Rabbit	Peptides Count F010350_globin_1_Rabbit	Basic SC F010350_globin_1_Rabbit	Specific SC F010350_globin_1_Rabbit	Weighted SC F010350_globin_1_Rabbit	Status F010351_globin_2_Rabbit	Peptides Count F010351_globin_2_Rabbit	Basic SC F010351_globin_2_Rabbit	Specific SC F010351_globin_2_Rabbit	Weighted SC F010351_globin_2_Rabbit	Status F010352_globin_3_Rabbit	Peptides Count F010352_globin_3_Rabbit	Basic SC F010352_globin_3_Rabbit	Specific SC F010352_globin_3_Rabbit	Weighted SC F010352_globin_3_Rabbit
sp|O19049|HNRPK_RABIT	Heterogeneous nuclear ribonucleoprotein K OS=Oryctolagus cuniculus (Rabbit) GN=HNRNPK PE=2 SV=1		Typical	33	141	88	139.952	Typical	37	184	119	182.715	Typical	31	201	122	199.438	Typical	32	190	125	188.715	Typical	26	191	129	189.774	Typical	24	136	90	135.09	Typical	35	426	277	423.054	Typical	32	320	201	317.647	Typical	29	363	237	360.508		175.333
tr|G1U6T5|G1U6T5_RABIT	Uncharacterized protein OS=Oryctolagus cuniculus (Rabbit) GN=LOC100344653 PE=4 SV=1		Typical	15	54	1	2.04802	Typical	15	67	2	3.28531	Typical	14	80	1	2.56215	Typical	15	66	1	2.28531	Typical	13	64	2	3.22599	Typical	11	50	4	4.9096	Typical	17	153	4	6.94633	Typical	15	121	2	4.35311	Typical	14	137	11	13.4915		67
tr|G1TI39|G1TI39_RABIT	Uncharacterized protein OS=Oryctolagus cuniculus (Rabbit) GN=RDX PE=4 SV=2		Typical	13	23	13	16.6264	Typical	5	7	4	5.08791	Typical	6	11	3	5.9011	Typical	7	10	5	6.81319	Typical	7	11	4	6.53846	Typical	5	6	4	4.72527	Sameset	1	3	0	1.08791		0	0	0	0		0	0	0	0		13.6667
tr|G1SCP8|G1SCP8_RABIT	Uncharacterized protein OS=Oryctolagus cuniculus (Rabbit) GN=MSN PE=4 SV=1		Typical	11	24	14	19.6044	Typical	3	6	3	4.68132	Typical	7	19	11	15.4835	Typical	6	12	7	9.8022	Typical	6	15	8	11.9231	Typical	5	10	8	9.12088	Sameset	1	3	0	1.68132		0	0	0	0		0	0	0	0		16.3333
tr|G1SFS8|G1SFS8_RABIT	Uncharacterized protein OS=Oryctolagus cuniculus (Rabbit) GN=SND1 PE=4 SV=2		Typical	8	11	11	11	Typical	4	5	5	5	Typical	3	3	3	3	Typical	3	4	4	4		0	0	0	0	Typical	4	6	6	6		0	0	0	0		0	0	0	0		0	0	0	0		6.33333
tr|G1U6X4|G1U6X4_RABIT	Methionine aminopeptidase 2 OS=Oryctolagus cuniculus (Rabbit) GN=METAP2 PE=3 SV=1		Typical	4	16	16	16	Typical	1	6	6	6	Typical	2	10	10	10	Typical	1	10	10	10	Typical	2	10	10	10	Typical	1	7	7	7		0	0	0	0	Typical	1	2	2	2		0	0	0	0		10.6667
tr|G1SHI7|G1SHI7_RABIT	Uncharacterized protein OS=Oryctolagus cuniculus (Rabbit) GN=ASAP1 PE=4 SV=1		Typical	6	9	9	9	Typical	3	5	5	5	Typical	2	7	7	7	Typical	3	11	11	11	Typical	3	8	8	8	Typical	4	10	10	10		0	0	0	0	Typical	2	2	2	2		0	0	0	0		7
tr|G1U001|G1U001_RABIT	Uncharacterized protein OS=Oryctolagus cuniculus (Rabbit) GN=LOC100352574 PE=3 SV=1		Typical	1	4	4	4	Typical	1	3	3	3	Typical	1	7	7	7	Typical	1	5	5	5		0	0	0	0	Typical	1	7	7	7		0	0	0	0		0	0	0	0		0	0	0	0		4.66667
tr|G1T4Z2|G1T4Z2_RABIT	ATP-citrate synthase OS=Oryctolagus cuniculus (Rabbit) GN=ACLY PE=3 SV=2		Typical	30	62	62	62	Typical	24	54	54	54	Typical	29	68	68	68	Typical	11	19	19	19	Typical	10	25	25	25	Typical	8	12	12	12	Typical	4	10	10	10	Typical	3	8	8	8	Typical	8	18	18	18		61.3333
tr|G1TA15|G1TA15_RABIT	Uncharacterized protein OS=Oryctolagus cuniculus (Rabbit) GN=LARS PE=3 SV=2		Typical	10	14	14	14	Typical	3	5	5	5	Typical	5	8	8	8	Typical	1	1	1	1		0	0	0	0	Typical	1	1	1	1	Typical	2	2	2	2		0	0	0	0		0	0	0	0		9
sp|P47814|IF1A_RABIT	Eukaryotic translation initiation factor 1A OS=Oryctolagus cuniculus (Rabbit) GN=EIF1A PE=1 SV=2		Typical	4	16	1	9.5	Typical	4	12	1	10.5	Typical	4	14	4	10.5	Typical	1	1	0	1		0	0	0	0	Typical	2	2	0	1.5	Typical	2	4	2	3	Typical	1	1	0	0.5		0	0	0	0		14
tr|G1T5U2|G1T5U2_RABIT	Uncharacterized protein OS=Oryctolagus cuniculus (Rabbit) GN=LOC100345822 PE=3 SV=1		Typical	4	17	0	0	Subset	3	11	0	0	Typical	4	13	0	0	Sameset	1	1	0	0		0	0	0	0	Sameset	2	2	0	0	Subset	1	2	0	0	Sameset	1	1	0	0		0	0	0	0		13.6667
tr|Q28698|Q28698_RABIT	Deadenylyl-beta-globin OS=Oryctolagus cuniculus (Rabbit) PE=3 SV=1		Subset	3	64	0	0.0226388	Subset	3	60	0	0.0212239	Typical	4	65	1	1.02264	Subset	3	103	0	0.0364344	Subset	3	128	0	0.0452777	Subset	3	134	0	0.0474001	Subset	3	99	0	0.0350195	Subset	3	143	0	0.0505837	Subset	3	157	0	0.0555359		63
tr|G1SYS4|G1SYS4_RABIT	Uncharacterized protein OS=Oryctolagus cuniculus (Rabbit) GN=EIF1AX PE=3 SV=1		Subset	3	15	0	8.5	Typical	2	4	1	2.5	Typical	4	15	5	11.5		0	0	0	0		0	0	0	0	Subset	1	1	0	0.5	Typical	2	4	2	3	Sameset	1	1	0	0.5		0	0	0	0		11.3333
tr|G1T1M9|G1T1M9_RABIT	Uncharacterized protein OS=Oryctolagus cuniculus (Rabbit) GN=HBS1L PE=4 SV=1		Typical	5	8	8	8	Typical	3	4	4	4	Typical	2	2	2	2		0	0	0	0		0	0	0	0		0	0	0	0		0	0	0	0		0	0	0	0		0	0	0	0		4.66667
tr|G1SN68|G1SN68_RABIT	Uncharacterized protein OS=Oryctolagus cuniculus (Rabbit) GN=QARS PE=3 SV=1		Typical	12	19	19	19	Typical	6	8	8	8	Typical	10	13	13	13	Typical	4	4	4	4		0	0	0	0	Typical	3	3	3	3		0	0	0	0		0	0	0	0		0	0	0	0		13.3333
sp|P0CL18|EIF2D_RABIT	Eukaryotic translation initiation factor 2D OS=Oryctolagus cuniculus (Rabbit) GN=EIF2D PE=1 SV=1		Typical	12	25	25	25	Typical	7	8	8	8	Typical	6	12	12	12	Typical	2	3	3	3	Typical	1	2	2	2		0	0	0	0		0	0	0	0		0	0	0	0		0	0	0	0		15
tr|G1TMS5|G1TMS5_RABIT	Uncharacterized protein OS=Oryctolagus cuniculus (Rabbit) GN=CCT5 PE=3 SV=1		Typical	34	105	105	105	Typical	20	64	64	64	Typical	18	64	64	64	Typical	6	16	16	16	Typical	11	20	20	20	Typical	9	19	19	19	Typical	8	16	16	16	Typical	5	10	10	10	Typical	5	9	9	9		77.6667
tr|G1TIR1|G1TIR1_RABIT	Uncharacterized protein OS=Oryctolagus cuniculus (Rabbit) GN=TNRC6B PE=4 SV=2		Typical	6	8	8	8	Typical	3	5	5	5	Typical	1	3	3	3	Typical	1	2	2	2	Typical	1	1	1	1		0	0	0	0		0	0	0	0		0	0	0	0		0	0	0	0		5.33333
tr|G1SVW5|G1SVW5_RABIT	Uncharacterized protein OS=Oryctolagus cuniculus (Rabbit) GN=RPL4 PE=1 SV=2		Typical	30	113	113	113	Typical	28	114	114	114	Typical	24	123	123	123	Typical	27	130	130	130	Typical	19	135	135	135	Typical	14	72	72	72	Typical	24	228	228	228	Typical	24	187	187	187	Typical	26	223	223	223		116.667
sp|P19134|TRFE_RABIT	Serotransferrin OS=Oryctolagus cuniculus (Rabbit) GN=TF PE=1 SV=4		Typical	20	51	41	50.8561	Typical	8	21	16	21	Typical	7	16	11	16	Typical	9	27	18	27	Typical	11	24	15	23.8561	Typical	7	14	12	14	Typical	4	6	4	5.92806	Typical	5	7	6	7	Typical	5	9	6	9		29.3333
tr|G1TPV0|G1TPV0_RABIT	60S ribosomal protein L13 OS=Oryctolagus cuniculus (Rabbit) GN=LOC100352571 PE=3 SV=1		Typical	12	46	46	46	Typical	11	56	56	56	Typical	13	68	68	68	Typical	15	84	84	84	Typical	14	79	79	79	Sameset	11	62	62	62	Typical	14	131	131	131	Typical	14	111	111	111	Typical	14	134	134	134		56.6667
tr|G1TWP4|G1TWP4_RABIT	Uncharacterized protein OS=Oryctolagus cuniculus (Rabbit) GN=VARS PE=3 SV=1		Typical	10	13	13	13	Typical	7	12	12	12	Typical	9	19	19	19	Typical	5	13	13	13	Typical	4	9	9	9	Typical	5	10	10	10	Typical	3	5	5	5	Typical	1	3	3	3		0	0	0	0		14.6667
sp|P19943|RLA2_RABIT	60S acidic ribosomal protein P2 OS=Oryctolagus cuniculus (Rabbit) GN=RPLP2 PE=1 SV=1		Typical	4	14	14	14	Typical	4	12	12	12	Typical	4	18	18	18	Typical	5	17	17	17	Typical	4	17	17	17	Typical	3	11	11	11	Typical	3	28	28	28	Typical	4	27	27	27	Typical	4	34	34	34		14.6667
tr|G1SMZ5|G1SMZ5_RABIT	Eukaryotic translation initiation factor 3 subunit A OS=Oryctolagus cuniculus (Rabbit) GN=EIF3A PE=1 SV=2		Typical	9	13	13	13	Typical	1	1	1	1	Typical	4	5	5	5	Typical	2	3	3	3	Typical	2	3	3	3		0	0	0	0		0	0	0	0		0	0	0	0		0	0	0	0		6.33333
tr|G1SZW8|G1SZW8_RABIT	Uncharacterized protein OS=Oryctolagus cuniculus (Rabbit) GN=EPS15L1 PE=4 SV=1		Typical	5	6	6	6	Typical	2	2	2	2	Typical	1	1	1	1	Typical	1	1	1	1	Typical	1	1	1	1	Typical	1	1	1	1		0	0	0	0		0	0	0	0		0	0	0	0		3
tr|G1U8F0|G1U8F0_RABIT	Uncharacterized protein OS=Oryctolagus cuniculus (Rabbit) GN=AP2A1 PE=4 SV=1		Typical	5	7	7	7	Typical	2	3	3	3	Typical	4	5	5	5	Typical	2	2	2	2	Typical	2	2	2	2	Typical	2	2	2	2		0	0	0	0		0	0	0	0		0	0	0	0		5
tr|G1U949|G1U949_RABIT	Uncharacterized protein OS=Oryctolagus cuniculus (Rabbit) GN=MAPRE1 PE=4 SV=1		Typical	4	8	8	8	Typical	1	3	3	3		0	0	0	0	Typical	2	6	6	6	Typical	1	3	3	3		0	0	0	0		0	0	0	0		0	0	0	0		0	0	0	0		3.66667
sp|Q8HZQ5|EZRI_RABIT	Ezrin OS=Oryctolagus cuniculus (Rabbit) GN=EZR PE=1 SV=3		Typical	5	13	3	3.76923	Typical	3	5	2	2.23077	Typical	4	9	1	1.61538	Typical	4	6	1	1.38462	Subset	3	7	0	0.538462	Subset	1	2	0	0.153846	Typical	1	3	0	0.230769		0	0	0	0		0	0	0	0		9
tr|G1SUK5|G1SUK5_RABIT	Density-regulated protein OS=Oryctolagus cuniculus (Rabbit) GN=DENR PE=3 SV=2		Typical	4	4	4	4	Typical	2	3	3	3	Typical	2	3	3	3	Typical	1	1	1	1	Typical	1	1	1	1	Typical	1	1	1	1		0	0	0	0		0	0	0	0		0	0	0	0		3.33333
sp|P43348|TCTP_RABIT	Translationally-controlled tumor protein OS=Oryctolagus cuniculus (Rabbit) GN=TPT1 PE=2 SV=2		Typical	4	12	12	12	Typical	1	2	2	2	Typical	4	12	12	12	Typical	2	4	4	4	Typical	2	2	2	2	Typical	2	2	2	2		0	0	0	0		0	0	0	0		0	0	0	0		8.66667
sp|O18998|DNAS1_RABIT			Typical	1	4	4	4	Typical	1	4	4	4	Typical	1	7	7	7	Typical	1	6	6	6	Typical	2	8	8	8	Typical	1	9	9	9	Typical	2	18	18	18	Typical	2	15	15	15	Typical	2	16	16	16		5
tr|G1U9T8|G1U9T8_RABIT	T-complex protein 1 subunit delta OS=Oryctolagus cuniculus (Rabbit) GN=CCT4 PE=3 SV=1		Typical	37	97	97	97	Typical	26	60	60	60	Typical	24	66	66	66	Typical	15	31	31	31	Typical	15	35	35	35	Typical	9	15	15	15	Typical	8	13	13	13	Typical	7	16	16	16	Typical	9	21	21	21		74.3333
tr|B6V9S8|B6V9S8_RABIT	Chaperonin-containing T-complex polypeptide eta subunit OS=Oryctolagus cuniculus (Rabbit) PE=2 SV=1		Typical	27	91	91	91	Typical	22	65	65	65	Typical	23	74	74	74	Typical	14	30	30	30	Typical	13	32	32	32	Typical	13	38	38	38	Typical	11	22	22	22	Typical	9	17	17	17	Typical	13	31	31	31		76.6667
tr|G1SCN8|G1SCN8_RABIT	T-complex protein 1 subunit gamma OS=Oryctolagus cuniculus (Rabbit) GN=CCT3 PE=3 SV=2		Typical	32	108	66	107.225	Typical	27	82	57	81.5384	Typical	24	110	71	109.28	Typical	15	47	28	46.6492	Typical	15	59	41	58.6677	Typical	7	20	11	19.8338	Typical	10	37	13	36.5569	Typical	8	24	13	23.7969	Typical	10	39	19	38.6308		100
sp|O77622|TCPZ_RABIT	T-complex protein 1 subunit zeta OS=Oryctolagus cuniculus (Rabbit) GN=CCT6 PE=1 SV=3		Typical	27	74	61	73.9531	Typical	19	57	51	56.9783	Typical	16	59	43	58.9422	Typical	10	28	26	27.9928	Typical	11	39	35	38.9856	Typical	5	15	11	14.9856	Typical	8	13	12	12.9964	Typical	6	16	16	16	Typical	9	26	21	25.9819		63.3333
tr|G1SJ37|G1SJ37_RABIT	Uncharacterized protein OS=Oryctolagus cuniculus (Rabbit) GN=GAPVD1 PE=4 SV=2		Typical	12	24	24	24	Typical	4	7	7	7	Typical	5	10	10	10	Typical	1	2	2	2	Typical	3	5	5	5	Typical	1	3	3	3	Typical	1	3	3	3	Typical	1	1	1	1	Typical	1	2	2	2		13.6667
tr|G1SU37|G1SU37_RABIT	Uncharacterized protein OS=Oryctolagus cuniculus (Rabbit) GN=USP10 PE=4 SV=1		Typical	11	18	18	18	Typical	4	7	7	7	Typical	6	9	9	9	Typical	4	5	5	5	Typical	3	5	5	5		0	0	0	0	Typical	1	3	3	3	Typical	1	2	2	2		0	0	0	0		11.3333
tr|G1SEX6|G1SEX6_RABIT	Uncharacterized protein OS=Oryctolagus cuniculus (Rabbit) GN=DHX36 PE=4 SV=1		Typical	4	9	9	9	Typical	6	14	14	14	Typical	4	10	10	10	Typical	3	4	4	4	Typical	1	2	2	2	Typical	1	2	2	2	Typical	1	1	1	1	Typical	1	2	2	2		0	0	0	0		11
tr|G1T6I6|G1T6I6_RABIT	Uncharacterized protein OS=Oryctolagus cuniculus (Rabbit) GN=ILF3 PE=4 SV=1		Typical	6	10	10	10	Typical	2	3	3	3	Typical	2	3	3	3	Typical	1	2	2	2		0	0	0	0		0	0	0	0		0	0	0	0		0	0	0	0		0	0	0	0		5.33333
tr|G1TCT3|G1TCT3_RABIT	Uncharacterized protein OS=Oryctolagus cuniculus (Rabbit) GN=CAD PE=3 SV=2		Typical	2	3	3	3	Typical	2	3	3	3	Typical	3	4	4	4	Typical	1	1	1	1		0	0	0	0		0	0	0	0		0	0	0	0		0	0	0	0		0	0	0	0		3.33333
tr|G1U7I9|G1U7I9_RABIT	Uncharacterized protein OS=Oryctolagus cuniculus (Rabbit) GN=DDX39B PE=4 SV=1		Typical	4	6	6	6	Typical	1	2	2	2	Typical	2	4	4	4	Typical	1	1	1	1		0	0	0	0		0	0	0	0		0	0	0	0		0	0	0	0		0	0	0	0		4
tr|U3KPD5|U3KPD5_RABIT	Ribosomal protein L37 OS=Oryctolagus cuniculus (Rabbit) GN=RPL37 PE=1 SV=1			0	0	0	0		0	0	0	0	Typical	2	2	2	2	Typical	1	3	3	3	Typical	1	3	3	3	Typical	2	5	5	5	Typical	1	4	4	4	Typical	1	5	5	5	Typical	1	5	5	5		0.666667
tr|G1SH66|G1SH66_RABIT	Uncharacterized protein OS=Oryctolagus cuniculus (Rabbit) GN=RBM3 PE=4 SV=1		Typical	2	10	10	10	Typical	3	9	9	9	Typical	2	12	12	12	Typical	2	15	15	15	Typical	2	20	20	20		0	0	0	0	Typical	2	33	33	33	Typical	3	19	19	19	Typical	2	18	18	18		10.3333
tr|G1T7T6|G1T7T6_RABIT	Uncharacterized protein OS=Oryctolagus cuniculus (Rabbit) GN=USO1 PE=4 SV=1			0	0	0	0		0	0	0	0		0	0	0	0		0	0	0	0		0	0	0	0	Typical	1	2	2	2	Typical	2	5	5	5	Typical	1	1	1	1		0	0	0	0		0
tr|G1SIP2|G1SIP2_RABIT	Uncharacterized protein OS=Oryctolagus cuniculus (Rabbit) GN=HNRNPL PE=4 SV=1		Typical	6	7	7	7	Typical	5	6	6	6	Typical	4	5	5	5		0	0	0	0		0	0	0	0		0	0	0	0	Typical	4	9	9	9	Typical	5	7	7	7	Typical	5	10	10	10		6
tr|G1SFK3|G1SFK3_RABIT	Uncharacterized protein OS=Oryctolagus cuniculus (Rabbit) GN=RPA1 PE=4 SV=2		Typical	24	55	55	55	Typical	18	46	46	46	Typical	21	72	72	72	Typical	16	45	45	45	Typical	13	46	46	46	Typical	11	38	38	38	Typical	26	87	87	87	Typical	23	109	109	109	Typical	18	88	88	88		57.6667
sp|P00919|CAH2_RABIT	Carbonic anhydrase 2 OS=Oryctolagus cuniculus (Rabbit) GN=CA2 PE=1 SV=3		Typical	6	10	10	10		0	0	0	0		0	0	0	0	Typical	2	2	2	2	Typical	2	5	5	5	Typical	2	2	2	2		0	0	0	0		0	0	0	0		0	0	0	0		3.33333
tr|G1SNT1|G1SNT1_RABIT	Uncharacterized protein OS=Oryctolagus cuniculus (Rabbit) GN=EIF3J PE=3 SV=1		Typical	4	6	6	6		0	0	0	0	Typical	1	1	1	1	Typical	3	5	5	5	Typical	3	6	6	6	Typical	1	3	3	3		0	0	0	0		0	0	0	0		0	0	0	0		2.33333
tr|G1TAF8|G1TAF8_RABIT	Uncharacterized protein OS=Oryctolagus cuniculus (Rabbit) GN=STIP1 PE=4 SV=2		Typical	4	6	6	6		0	0	0	0	Typical	1	1	1	1	Typical	2	4	4	4	Typical	2	3	3	3	Typical	2	2	2	2		0	0	0	0		0	0	0	0		0	0	0	0		2.33333
tr|G1TQX1|G1TQX1_RABIT	Uncharacterized protein OS=Oryctolagus cuniculus (Rabbit) GN=SRP14 PE=4 SV=1		Typical	3	11	11	11	Typical	4	12	12	12	Typical	5	24	24	24	Typical	2	6	6	6	Typical	2	7	7	7	Typical	1	3	3	3	Typical	4	27	27	27	Typical	4	22	22	22	Typical	3	22	22	22		15.6667
sp|O77768|HNRPC_RABIT	Heterogeneous nuclear ribonucleoprotein C OS=Oryctolagus cuniculus (Rabbit) GN=HNRNPC PE=2 SV=1		Typical	2	4	4	4	Typical	1	3	3	3		0	0	0	0		0	0	0	0		0	0	0	0		0	0	0	0	Typical	1	1	1	1	Typical	1	3	3	3	Typical	1	5	5	5		2.33333
tr|G1SHW8|G1SHW8_RABIT	Uncharacterized protein OS=Oryctolagus cuniculus (Rabbit) GN=KRT85 PE=3 SV=1			0	0	0	0		0	0	0	0		0	0	0	0		0	0	0	0	Typical	6	22	0	0	Subset	1	1	0	0	Subset	1	3	0	0		0	0	0	0		0	0	0	0		0
tr|G1U383|G1U383_RABIT	Uncharacterized protein OS=Oryctolagus cuniculus (Rabbit) GN=DHX29 PE=4 SV=1		Typical	10	16	16	16	Typical	7	9	9	9	Typical	9	13	13	13	Typical	3	3	3	3	Typical	1	1	1	1	Typical	3	3	3	3	Typical	2	2	2	2	Typical	3	4	4	4	Typical	2	3	3	3		12.6667
tr|G1SDN4|G1SDN4_RABIT	Uncharacterized protein OS=Oryctolagus cuniculus (Rabbit) GN=SYNCRIP PE=4 SV=1		Typical	22	65	45	64.708	Typical	17	47	33	46.7956	Typical	20	70	58	69.8248	Typical	7	21	16	20.927	Typical	5	12	7	11.927	Typical	7	11	5	10.9124	Typical	19	84	63	83.6934	Typical	12	39	24	38.781	Typical	8	26	19	25.8978		60.6667
tr|U3KLT5|U3KLT5_RABIT	Uncharacterized protein OS=Oryctolagus cuniculus (Rabbit) GN=EIF5B PE=4 SV=1		Typical	4	7	7	7	Typical	1	2	2	2	Typical	2	2	2	2		0	0	0	0		0	0	0	0		0	0	0	0	Typical	1	2	2	2		0	0	0	0		0	0	0	0		3.66667
tr|G1SLM0|G1SLM0_RABIT	Polyadenylate-binding protein OS=Oryctolagus cuniculus (Rabbit) GN=PABPC1 PE=3 SV=1		Typical	48	169	83	149.919	Typical	42	203	99	180.904	Typical	40	265	146	239.891	Typical	43	230	124	208.403	Typical	36	224	125	203.91	Typical	23	122	55	107.687	Typical	41	385	201	345.082	Typical	39	271	156	248.648	Typical	38	352	193	321.61		212.333
tr|G1U3X3|G1U3X3_RABIT	Uncharacterized protein OS=Oryctolagus cuniculus (Rabbit) GN=LOC100342826 PE=4 SV=1		Typical	19	89	35	61.4417	Typical	18	84	34	58.289	Typical	19	124	52	87.3954	Typical	19	99	39	68.3564	Typical	18	107	35	70.3276	Typical	11	34	17	25.6097	Typical	20	176	95	134.909	Typical	17	139	52	94.2628	Typical	19	171	68	118.387		99
tr|G1SYJ6|G1SYJ6_RABIT	60S ribosomal protein L5 OS=Oryctolagus cuniculus (Rabbit) GN=RPL5 PE=1 SV=1		Typical	22	73	73	73	Typical	16	59	59	59	Typical	18	107	107	107	Typical	15	93	93	93	Typical	13	85	85	85	Typical	11	63	63	63	Typical	14	144	144	144	Typical	14	99	99	99	Typical	16	163	163	163		79.6667
tr|G1SV32|G1SV32_RABIT	Uncharacterized protein OS=Oryctolagus cuniculus (Rabbit) GN=RPL7 PE=3 SV=1		Typical	13	37	7	34.6596	Typical	13	43	11	40.5035	Typical	17	70	19	66.0213	Typical	9	52	12	48.8794	Typical	10	51	12	47.9574	Typical	7	43	8	40.2695	Typical	12	67	16	63.0213	Typical	9	80	19	75.2411	Typical	12	104	26	97.9149		50
tr|G1U6N2|G1U6N2_RABIT	60S acidic ribosomal protein P0 OS=Oryctolagus cuniculus (Rabbit) GN=RPLP0 PE=1 SV=1		Typical	13	35	6	27.2195	Typical	12	45	6	34.5366	Typical	10	45	10	35.6098	Typical	12	38	8	29.9512	Typical	10	37	11	30.0244	Typical	6	24	5	18.9024	Typical	12	83	12	63.9512	Typical	13	62	17	49.9268	Typical	11	62	15	49.3902		41.6667
tr|G1SPK4|G1SPK4_RABIT	60S acidic ribosomal protein P0 OS=Oryctolagus cuniculus (Rabbit) GN=RPLP0 PE=3 SV=2		Typical	12	32	3	10.7805	Typical	11	42	3	13.4634	Typical	9	38	3	12.3902	Typical	10	33	3	11.0488	Typical	8	28	2	8.97561	Typical	6	23	4	9.09756	Typical	12	77	6	25.0488	Typical	11	49	4	16.0732	Typical	10	52	5	17.6098		37.3333
tr|G1TCW1|G1TCW1_RABIT	Uncharacterized protein OS=Oryctolagus cuniculus (Rabbit) GN=TFRC PE=4 SV=2		Typical	15	27	27	27	Typical	2	3	3	3	Typical	1	1	1	1	Typical	5	8	8	8	Typical	5	9	9	9	Typical	3	4	4	4	Typical	1	1	1	1	Typical	1	2	2	2	Typical	1	2	2	2		10.3333
tr|G1SGK1|G1SGK1_RABIT	Uncharacterized protein OS=Oryctolagus cuniculus (Rabbit) GN=GIGYF2 PE=4 SV=2		Typical	13	25	25	25	Typical	6	11	11	11	Typical	8	17	17	17	Typical	6	14	14	14	Typical	8	15	15	15	Typical	5	9	9	9	Typical	6	9	9	9	Typical	3	4	4	4	Typical	3	4	4	4		17.6667
tr|G1TT27|G1TT27_RABIT	Uncharacterized protein OS=Oryctolagus cuniculus (Rabbit) GN=RPL8 PE=1 SV=1		Typical	13	54	54	54	Typical	13	78	78	78	Typical	11	87	87	87	Typical	11	90	90	90	Typical	10	87	87	87	Typical	9	58	58	58	Typical	12	128	128	128	Typical	12	110	110	110	Typical	13	134	134	134		73
tr|G1SKZ8|G1SKZ8_RABIT	Ribosomal protein OS=Oryctolagus cuniculus (Rabbit) GN=RPL10A PE=3 SV=2		Typical	10	51	51	51	Typical	11	41	41	41	Typical	9	76	76	76	Typical	10	57	57	57	Typical	8	51	51	51	Typical	4	22	22	22	Typical	10	100	100	100	Typical	9	82	82	82	Typical	11	157	157	157		56
tr|G1TH09|G1TH09_RABIT	Uncharacterized protein OS=Oryctolagus cuniculus (Rabbit) GN=LOC100341006 PE=4 SV=1		Typical	12	44	24	32.6248	Typical	9	44	18	29.2122	Typical	10	55	29	40.2122	Typical	11	52	25	36.6435	Typical	10	55	20	35.0934	Typical	9	47	22	32.781	Typical	10	76	44	57.7997	Typical	10	76	32	50.9745	Typical	11	95	40	63.7182		47.6667
tr|G1TTY7|G1TTY7_RABIT	Uncharacterized protein OS=Oryctolagus cuniculus (Rabbit) GN=RPL18A PE=3 SV=1		Typical	8	19	19	19	Typical	7	36	36	36	Typical	8	57	57	57	Typical	9	47	47	47	Typical	6	41	41	41	Typical	5	18	18	18	Typical	8	52	52	52	Typical	8	56	56	56	Typical	9	105	105	105		37.3333
tr|G1SDC7|G1SDC7_RABIT	Uncharacterized protein OS=Oryctolagus cuniculus (Rabbit) GN=RPA3 PE=4 SV=1		Typical	5	15	15	15	Typical	6	16	16	16	Typical	5	19	19	19	Typical	5	21	21	21	Typical	5	20	20	20	Typical	2	10	10	10	Typical	5	27	27	27	Typical	5	33	33	33	Typical	5	39	39	39		16.6667
tr|G1SCD7|G1SCD7_RABIT	Uncharacterized protein OS=Oryctolagus cuniculus (Rabbit) GN=LOC100356907 PE=4 SV=1		Typical	6	11	11	11	Typical	2	3	3	3	Typical	4	7	7	7	Typical	4	8	8	8	Typical	2	2	2	2	Typical	2	2	2	2	Typical	1	3	3	3		0	0	0	0		0	0	0	0		7
tr|G1SS80|G1SS80_RABIT	Uncharacterized protein OS=Oryctolagus cuniculus (Rabbit) GN=DXO PE=4 SV=1		Typical	5	5	5	5	Typical	2	2	2	2	Typical	1	1	1	1	Typical	1	1	1	1	Typical	1	1	1	1	Typical	1	1	1	1	Typical	2	2	2	2	Typical	4	9	9	9	Typical	4	6	6	6		2.66667
tr|G1TXF6|G1TXF6_RABIT	60S ribosomal protein L27 OS=Oryctolagus cuniculus (Rabbit) GN=LOC100356974 PE=1 SV=1		Typical	5	17	17	17	Typical	6	20	20	20	Typical	5	28	28	28	Typical	3	31	31	31	Typical	3	23	23	23	Typical	2	17	17	17	Typical	5	37	37	37	Typical	3	40	40	40	Typical	4	64	64	64		21.6667
tr|G1SZZ2|G1SZZ2_RABIT	Signal recognition particle 9 kDa protein OS=Oryctolagus cuniculus (Rabbit) GN=SRP9 PE=3 SV=1		Typical	3	7	7	7	Typical	2	6	6	6	Typical	3	11	11	11	Typical	1	7	7	7	Typical	1	9	9	9		0	0	0	0	Typical	2	14	14	14	Typical	1	12	12	12	Typical	1	13	13	13		8
tr|G1T3Y8|G1T3Y8_RABIT	Uncharacterized protein OS=Oryctolagus cuniculus (Rabbit) GN=HSPD1 PE=3 SV=2		Typical	5	6	6	6	Typical	2	2	2	2		0	0	0	0	Typical	1	1	1	1	Typical	2	3	3	3	Typical	1	1	1	1		0	0	0	0		0	0	0	0		0	0	0	0		2.66667
tr|G1SDT7|G1SDT7_RABIT	Uncharacterized protein OS=Oryctolagus cuniculus (Rabbit) GN=GEMIN2 PE=4 SV=1		Typical	1	2	2	2	Typical	6	8	8	8	Typical	1	2	2	2	Typical	2	3	3	3	Typical	2	2	2	2	Typical	2	6	6	6	Typical	1	2	2	2		0	0	0	0		0	0	0	0		4
tr|G1SHT6|G1SHT6_RABIT	Uncharacterized protein OS=Oryctolagus cuniculus (Rabbit) GN=LOC100356494 PE=4 SV=1		Typical	4	11	0	0	Typical	4	9	0	0	Typical	3	13	0	0	Typical	3	8	0	0	Typical	2	10	0	0	Subset	1	4	0	0	Typical	2	16	0	0	Typical	2	15	0	0	Typical	2	21	0	0		11
tr|G1SLM1|G1SLM1_RABIT	Uncharacterized protein OS=Oryctolagus cuniculus (Rabbit) GN=CACYBP PE=4 SV=1		Typical	3	9	9	9	Typical	1	2	2	2	Typical	1	2	2	2	Typical	1	4	4	4	Typical	1	4	4	4	Typical	1	4	4	4		0	0	0	0	Typical	1	1	1	1	Typical	1	1	1	1		4.33333
tr|G1TBY5|G1TBY5_RABIT	Uncharacterized protein OS=Oryctolagus cuniculus (Rabbit) GN=GIT1 PE=4 SV=2		Typical	2	2	2	2	Typical	2	4	4	4		0	0	0	0	Typical	1	3	3	3		0	0	0	0		0	0	0	0		0	0	0	0		0	0	0	0		0	0	0	0		2
sp|P00883|ALDOA_RABIT	Fructose-bisphosphate aldolase A OS=Oryctolagus cuniculus GN=ALDOA PE=1 SV=2		Typical	2	4	4	4		0	0	0	0		0	0	0	0	Typical	1	2	2	2	Typical	1	2	2	2	Typical	1	1	1	1		0	0	0	0		0	0	0	0		0	0	0	0		1.33333
tr|G1T3Z5|G1T3Z5_RABIT	Uncharacterized protein OS=Oryctolagus cuniculus (Rabbit) GN=CDV3 PE=4 SV=2		Typical	2	4	4	4		0	0	0	0		0	0	0	0	Typical	1	2	2	2	Typical	1	5	5	5		0	0	0	0		0	0	0	0		0	0	0	0		0	0	0	0		1.33333
tr|G1SQX9|G1SQX9_RABIT	Uncharacterized protein OS=Oryctolagus cuniculus (Rabbit) GN=SFN PE=3 SV=1		Typical	2	4	1	1.07389	Typical	2	2	1	1.02463		0	0	0	0	Typical	2	2	1	1.02463	Typical	2	2	1	1.02463	Typical	1	1	1	1		0	0	0	0		0	0	0	0		0	0	0	0		2
tr|B2ZDY6|B2ZDY6_RABIT	T-complex protein 1 subunit alpha OS=Oryctolagus cuniculus (Rabbit) PE=2 SV=1		Typical	33	84	84	84	Typical	24	65	65	65	Typical	22	72	72	72	Typical	8	34	34	34	Typical	11	32	32	32	Typical	8	23	23	23	Typical	6	22	22	22	Typical	8	22	22	22	Typical	13	37	37	37		73.6667
sp|P02057|HBB_RABIT	Hemoglobin subunit beta-1/2 OS=Oryctolagus cuniculus (Rabbit) GN=HBB1 PE=1 SV=2		Typical	24	471	407	470.977	Typical	22	329	269	328.979	Typical	19	258	194	257.977	Typical	21	490	387	489.964	Typical	20	560	432	559.955	Typical	17	324	190	323.953	Typical	16	374	275	373.965	Typical	19	490	347	489.949	Typical	18	482	325	481.944		352.667
tr|G1TL06|G1TL06_RABIT	Uncharacterized protein OS=Oryctolagus cuniculus (Rabbit) GN=RPL3 PE=1 SV=1		Typical	24	65	65	65	Typical	23	91	91	91	Typical	21	91	91	91	Typical	23	119	119	119	Typical	21	122	122	122	Typical	19	113	113	113	Typical	17	104	104	104	Typical	20	127	127	127	Typical	22	163	163	163		82.3333
tr|G1TUU3|G1TUU3_RABIT	Uncharacterized protein OS=Oryctolagus cuniculus (Rabbit) GN=ZNFX1 PE=4 SV=1		Typical	17	25	25	25	Typical	9	15	15	15	Typical	10	13	13	13	Typical	3	8	8	8	Typical	3	5	5	5	Typical	3	8	8	8	Typical	2	3	3	3	Typical	5	10	10	10	Typical	2	5	5	5		17.6667
tr|G1U6D0|G1U6D0_RABIT	Uncharacterized protein OS=Oryctolagus cuniculus (Rabbit) GN=GTPBP1 PE=4 SV=1		Typical	14	22	22	22	Sameset	2	2	2	2	Sameset	8	11	11	11	Sameset	1	1	1	1	Sameset	1	1	1	1	Sameset	5	6	6	6	Sameset	2	3	3	3	Sameset	1	2	2	2	Sameset	1	2	2	2		11.6667
tr|G1SZ12|G1SZ12_RABIT	Uncharacterized protein OS=Oryctolagus cuniculus (Rabbit) GN=RPL14 PE=4 SV=1		Typical	11	32	32	32	Typical	8	35	35	35	Typical	8	37	37	37	Typical	9	51	51	51	Typical	9	48	48	48	Typical	9	43	43	43	Typical	9	37	37	37	Typical	9	53	53	53	Typical	12	93	93	93		34.6667
tr|G1T341|G1T341_RABIT	Uncharacterized protein OS=Oryctolagus cuniculus (Rabbit) GN=CCT6B PE=3 SV=2		Typical	6	14	1	1.04693	Subset	4	6	0	0.0216607	Subset	4	16	0	0.0577617	Subset	1	2	0	0.00722022	Subset	2	4	0	0.0144404	Subset	2	4	0	0.0144404	Subset	1	1	0	0.00361011		0	0	0	0	Subset	3	5	0	0.0180505		12
tr|G1SED9|G1SED9_RABIT	Uncharacterized protein OS=Oryctolagus cuniculus (Rabbit) GN=EIF3L PE=1 SV=1		Typical	5	6	6	6	Typical	1	1	1	1	Typical	2	2	2	2	Typical	1	1	1	1		0	0	0	0		0	0	0	0	Typical	1	1	1	1		0	0	0	0		0	0	0	0		3
tr|B8K1C1|B8K1C1_RABIT	Intersectin 1 isoform ITSN-l (Predicted), 5 prime OS=Oryctolagus cuniculus (Rabbit) GN=ITSN1 PE=4 SV=1		Typical	6	12	12	12		0	0	0	0		0	0	0	0		0	0	0	0		0	0	0	0		0	0	0	0		0	0	0	0		0	0	0	0		0	0	0	0		4
tr|G1SG29|G1SG29_RABIT	Uncharacterized protein OS=Oryctolagus cuniculus (Rabbit) GN=TCEB1 PE=4 SV=1		Typical	3	6	6	6		0	0	0	0	Typical	3	3	3	3	Typical	1	1	1	1		0	0	0	0		0	0	0	0		0	0	0	0		0	0	0	0		0	0	0	0		3
tr|G1SRQ7|G1SRQ7_RABIT	Uncharacterized protein OS=Oryctolagus cuniculus (Rabbit) GN=NCAPG PE=4 SV=2		Typical	3	3	3	3	Typical	2	2	2	2	Typical	3	3	3	3		0	0	0	0		0	0	0	0		0	0	0	0		0	0	0	0		0	0	0	0		0	0	0	0		2.66667
tr|G1SHS8|G1SHS8_RABIT	Uncharacterized protein OS=Oryctolagus cuniculus (Rabbit) GN=VTA1 PE=4 SV=2		Typical	3	6	6	6		0	0	0	0		0	0	0	0		0	0	0	0		0	0	0	0		0	0	0	0		0	0	0	0		0	0	0	0		0	0	0	0		2
tr|G1T5Z3|G1T5Z3_RABIT	Malignant T-cell-amplified sequence OS=Oryctolagus cuniculus (Rabbit) GN=LOC100350608 PE=3 SV=1		Typical	3	4	4	4		0	0	0	0	Typical	1	1	1	1		0	0	0	0		0	0	0	0		0	0	0	0		0	0	0	0		0	0	0	0		0	0	0	0		1.66667
tr|G1SUU7|G1SUU7_RABIT	tRNA-splicing ligase RtcB homolog OS=Oryctolagus cuniculus (Rabbit) GN=RTCB PE=3 SV=2		Typical	5	6	6	6	Typical	1	1	1	1		0	0	0	0		0	0	0	0		0	0	0	0		0	0	0	0		0	0	0	0		0	0	0	0		0	0	0	0		2.33333
tr|G1SGR6|G1SGR6_RABIT	Uncharacterized protein OS=Oryctolagus cuniculus (Rabbit) GN=RPL29 PE=1 SV=2		Typical	1	2	2	2	Typical	2	6	6	6	Typical	1	6	6	6	Typical	2	10	10	10	Typical	2	10	10	10	Typical	2	7	7	7	Typical	3	6	6	6	Typical	4	15	15	15	Typical	3	19	19	19		4.66667
tr|B7NZP3|B7NZP3_RABIT	N-acetyltransferase ARD1 (Predicted) OS=Oryctolagus cuniculus (Rabbit) GN=ARD1A PE=4 SV=1		Typical	3	3	3	3		0	0	0	0	Typical	2	2	2	2		0	0	0	0		0	0	0	0		0	0	0	0		0	0	0	0		0	0	0	0		0	0	0	0		1.66667
tr|G1TAH7|G1TAH7_RABIT	Transketolase OS=Oryctolagus cuniculus (Rabbit) GN=TKT PE=3 SV=2		Typical	3	4	4	4		0	0	0	0		0	0	0	0		0	0	0	0		0	0	0	0		0	0	0	0		0	0	0	0		0	0	0	0		0	0	0	0		1.33333
sp|P00563|KCRM_RABIT	Creatine kinase M-type OS=Oryctolagus cuniculus (Rabbit) GN=CKM PE=1 SV=1		Typical	2	2	2	2	Typical	1	1	1	1	Typical	1	2	2	2		0	0	0	0		0	0	0	0		0	0	0	0		0	0	0	0		0	0	0	0		0	0	0	0		1.66667
tr|G1TGW1|G1TGW1_RABIT	Uncharacterized protein OS=Oryctolagus cuniculus (Rabbit) GN=EIF5 PE=4 SV=1		Typical	3	4	4	4	Typical	1	1	1	1		0	0	0	0		0	0	0	0		0	0	0	0		0	0	0	0		0	0	0	0		0	0	0	0		0	0	0	0		1.66667
tr|G1T1L4|G1T1L4_RABIT	Uncharacterized protein OS=Oryctolagus cuniculus (Rabbit) GN=GRWD1 PE=4 SV=1		Typical	2	2	2	2	Typical	2	2	2	2	Typical	1	1	1	1		0	0	0	0		0	0	0	0		0	0	0	0		0	0	0	0		0	0	0	0		0	0	0	0		1.66667
tr|G1TFX7|G1TFX7_RABIT	Uncharacterized protein OS=Oryctolagus cuniculus (Rabbit) GN=YTHDF2 PE=4 SV=1		Typical	3	3	3	3		0	0	0	0	Typical	1	1	1	1		0	0	0	0		0	0	0	0		0	0	0	0		0	0	0	0		0	0	0	0		0	0	0	0		1.33333
tr|G1STW7|G1STW7_RABIT	Uncharacterized protein OS=Oryctolagus cuniculus (Rabbit) GN=FARSB PE=4 SV=2		Typical	3	5	5	5		0	0	0	0		0	0	0	0		0	0	0	0		0	0	0	0		0	0	0	0		0	0	0	0		0	0	0	0		0	0	0	0		1.66667
sp|P07952|PMGE_RABIT	Bisphosphoglycerate mutase OS=Oryctolagus cuniculus (Rabbit) GN=BPGM PE=2 SV=2		Typical	2	4	4	4		0	0	0	0		0	0	0	0		0	0	0	0		0	0	0	0		0	0	0	0		0	0	0	0		0	0	0	0		0	0	0	0		1.33333
tr|G1SME0|G1SME0_RABIT	Uncharacterized protein OS=Oryctolagus cuniculus (Rabbit) GN=C19orf66 PE=4 SV=2		Typical	1	2	2	2	Typical	1	2	2	2		0	0	0	0		0	0	0	0		0	0	0	0		0	0	0	0		0	0	0	0		0	0	0	0		0	0	0	0		1.33333
tr|G1T373|G1T373_RABIT	Uncharacterized protein OS=Oryctolagus cuniculus (Rabbit) GN=PRPS1 PE=3 SV=1		Typical	1	3	3	3		0	0	0	0	Typical	1	1	1	1		0	0	0	0		0	0	0	0		0	0	0	0		0	0	0	0		0	0	0	0		0	0	0	0		1.33333
tr|G1T9M9|G1T9M9_RABIT	Uncharacterized protein OS=Oryctolagus cuniculus (Rabbit) GN=HSPA8 PE=3 SV=1		Typical	50	326	235	323.822	Typical	46	359	258	356.701	Typical	43	464	346	461.35	Typical	48	473	343	470.08	Typical	43	534	385	531.065	Typical	30	251	190	249.025	Typical	37	834	606	829.632	Typical	44	619	458	615.826	Typical	35	615	453	612.036		383
sp|O19048|PCBP1_RABIT	Poly(rC)-binding protein 1 OS=Oryctolagus cuniculus (Rabbit) GN=PCBP1 PE=2 SV=1		Typical	42	306	200	291.029	Typical	39	387	266	369.91	Typical	33	331	222	315.605	Typical	41	451	301	429.814	Typical	39	446	293	424.391	Typical	24	140	94	133.503	Typical	30	413	334	401.842	Typical	40	589	384	560.046	Typical	42	623	405	592.21		341.333
tr|G1TBL6|G1TBL6_RABIT	Clathrin heavy chain OS=Oryctolagus cuniculus (Rabbit) GN=CLTC PE=3 SV=2		Typical	34	88	88	88	Typical	21	62	62	62	Typical	28	78	78	78	Typical	24	75	75	75	Typical	16	55	55	55	Typical	12	24	24	24	Typical	16	51	51	51	Typical	9	23	23	23	Typical	6	18	18	18		76
tr|B6V9S9|B6V9S9_RABIT	Chaperonin-containing T-complex polypeptide beta subunit OS=Oryctolagus cuniculus (Rabbit) GN=CCT2 PE=2 SV=1		Typical	34	102	102	102	Typical	21	53	53	53	Typical	24	84	84	84	Typical	17	38	38	38	Typical	17	43	43	43	Typical	14	50	50	50	Typical	12	29	29	29	Typical	12	33	33	33	Typical	14	41	41	41		79.6667
sp|P29694|EF1G_RABIT	Elongation factor 1-gamma OS=Oryctolagus cuniculus (Rabbit) GN=EEF1G PE=2 SV=3		Typical	30	131	131	131	Typical	23	129	129	129	Typical	20	143	143	143	Typical	24	190	190	190	Typical	21	185	185	185	Typical	17	73	73	73	Typical	20	257	257	257	Typical	20	192	192	192	Typical	16	162	162	162		134.333
sp|P68105|EF1A1_RABIT	Elongation factor 1-alpha 1 OS=Oryctolagus cuniculus (Rabbit) GN=EEF1A1 PE=1 SV=1		Typical	23	135	135	135	Typical	21	97	97	97	Typical	23	187	187	187	Typical	22	136	136	136	Typical	21	139	139	139	Typical	20	133	133	133	Typical	23	308	308	308	Typical	22	168	168	168	Typical	23	176	176	176		139.667
tr|G1U2V6|G1U2V6_RABIT	Uncharacterized protein OS=Oryctolagus cuniculus (Rabbit) GN=PCBP2 PE=4 SV=1		Typical	23	147	33	55.9152	Typical	22	165	38	61.0335	Typical	16	147	34	53.3477	Typical	23	214	54	85.1097	Typical	17	197	36	65.5372	Typical	12	65	19	25.4811	Typical	14	167	77	99.1038	Typical	17	268	51	91.854	Typical	18	301	68	113.678		153
tr|G1TGK9|G1TGK9_RABIT	Uncharacterized protein OS=Oryctolagus cuniculus (Rabbit) GN=DHX9 PE=4 SV=1		Typical	22	38	38	38	Typical	17	35	35	35	Typical	17	40	40	40	Typical	11	27	27	27	Typical	12	26	26	26	Typical	4	7	7	7	Typical	3	8	8	8	Typical	10	21	21	21	Typical	8	12	12	12		37.6667
tr|G1T1V9|G1T1V9_RABIT	Uncharacterized protein OS=Oryctolagus cuniculus (Rabbit) GN=HSPA2 PE=3 SV=1		Typical	18	92	5	5.46747	Typical	15	100	3	3.52179	Typical	17	113	3	3.59247	Typical	17	124	2	2.65695	Typical	15	143	1	1.76655	Subset	11	54	0	0.288013	Typical	15	207	3	4.10435	Typical	13	156	1	1.83642	Subset	12	158	0	0.853502		101.667
tr|G1STW0|G1STW0_RABIT	Uncharacterized protein OS=Oryctolagus cuniculus (Rabbit) PE=1 SV=1		Typical	12	52	32	43.3752	Typical	12	56	30	44.7878	Typical	11	54	28	42.7878	Typical	12	65	38	53.3565	Typical	10	65	30	49.9066	Typical	7	44	19	33.219	Typical	13	72	40	58.2003	Typical	12	94	50	75.0255	Typical	12	123	68	99.2818		54
tr|G1TUB1|G1TUB1_RABIT	Uncharacterized protein OS=Oryctolagus cuniculus (Rabbit) GN=RPL7 PE=4 SV=1		Subset	10	30	0	2.34043	Typical	12	33	1	3.49645	Typical	15	52	1	4.97872	Typical	8	41	1	4.12057	Typical	9	40	1	4.04255	Typical	7	37	2	4.7305	Typical	11	52	1	4.97872	Typical	8	62	1	5.75887	Typical	10	81	3	9.08511		38.3333
tr|Q0QEW4|Q0QEW4_RABIT	Ribosomal protein L18 OS=Oryctolagus cuniculus (Rabbit) GN=RPL18 PE=2 SV=1		Typical	11	55	32	52.4385	Typical	9	52	31	49.6613	Typical	8	39	29	37.8863	Typical	9	53	43	51.8863	Typical	7	54	43	52.7749	Typical	6	24	15	22.9977	Typical	6	51	34	49.1067	Typical	10	88	72	86.2181	Typical	10	108	84	105.327		48.6667
tr|G1T6D1|G1T6D1_RABIT	Uncharacterized protein OS=Oryctolagus cuniculus (Rabbit) GN=RPL23 PE=1 SV=1		Typical	9	23	23	23	Typical	7	30	30	30	Typical	7	33	33	33	Typical	7	49	49	49	Typical	5	45	45	45	Typical	3	7	7	7	Typical	6	37	37	37	Typical	6	41	41	41	Typical	7	56	56	56		28.6667
sp|P53787|EF1D_RABIT	Elongation factor 1-delta OS=Oryctolagus cuniculus (Rabbit) GN=EEF1D PE=2 SV=1		Typical	10	23	23	23	Typical	7	15	15	15	Typical	8	27	27	27	Typical	11	32	31	31.5731	Typical	9	31	29	30.1462	Typical	7	23	21	22.1462	Typical	7	53	49	51.2923	Typical	8	29	27	28.1462	Typical	6	27	25	26.1462		21.6667
tr|G1SE28|G1SE28_RABIT	Uncharacterized protein OS=Oryctolagus cuniculus (Rabbit) GN=RPL24 PE=4 SV=1		Typical	10	29	29	29	Typical	8	34	34	34	Typical	6	23	23	23	Typical	7	50	50	50	Typical	8	49	49	49	Typical	4	11	11	11	Typical	4	29	29	29	Typical	8	49	49	49	Typical	10	77	77	77		28.6667
tr|G1SCJ6|G1SCJ6_RABIT	Uncharacterized protein OS=Oryctolagus cuniculus (Rabbit) GN=RPL17 PE=3 SV=1		Typical	9	44	44	44	Typical	12	51	51	51	Typical	9	38	38	38	Typical	9	30	30	30	Typical	7	16	16	16	Typical	5	34	34	34	Typical	4	10	10	10	Typical	6	14	14	14	Typical	6	20	20	20		44.3333
tr|G1TVS8|G1TVS8_RABIT	Uncharacterized protein OS=Oryctolagus cuniculus (Rabbit) GN=RPL13A PE=4 SV=1		Typical	12	39	34	38.9596	Typical	10	38	33	37.9596	Typical	8	32	31	31.9919	Typical	9	48	39	47.9272	Typical	8	46	38	45.9353	Typical	5	26	26	26	Typical	6	27	27	27	Typical	8	76	64	75.903	Typical	9	88	76	87.903		36.3333
tr|G1TDB3|G1TDB3_RABIT	Uncharacterized protein OS=Oryctolagus cuniculus (Rabbit) GN=RPS25 PE=1 SV=1		Typical	10	44	44	44	Typical	8	38	38	38	Typical	7	36	36	36	Typical	8	46	46	46	Typical	8	54	54	54	Typical	4	17	17	17	Typical	6	48	48	48	Typical	8	63	63	63	Typical	7	82	82	82		39.3333
tr|G1TQR2|G1TQR2_RABIT	Uncharacterized protein OS=Oryctolagus cuniculus (Rabbit) GN=EEF1B2 PE=3 SV=1		Sameset	7	17	17	17	Sameset	5	13	13	13	Sameset	8	23	23	23	Typical	7	25	24	24.4269	Sameset	6	26	24	24.8538	Sameset	5	11	9	9.85383	Sameset	8	32	28	29.7077	Sameset	4	27	25	25.8538	Sameset	4	23	21	21.8538		17.6667
tr|G1SHQ2|G1SHQ2_RABIT	Uncharacterized protein OS=Oryctolagus cuniculus (Rabbit) GN=RPL21 PE=1 SV=1		Typical	7	34	34	34	Typical	7	32	32	32	Typical	6	49	49	49	Typical	7	51	51	51	Typical	4	45	45	45	Typical	4	14	14	14	Typical	5	64	64	64	Typical	5	50	50	50	Typical	8	94	94	94		38.3333
tr|G1TAW7|G1TAW7_RABIT	Eukaryotic translation initiation factor 2 subunit 1 OS=Oryctolagus cuniculus (Rabbit) GN=EIF2A PE=4 SV=1		Typical	8	16	16	16	Typical	4	6	6	6	Typical	6	11	11	11	Typical	3	8	8	8	Typical	3	6	6	6	Typical	3	4	4	4	Typical	3	5	5	5	Typical	1	2	2	2		0	0	0	0		11
tr|G1SQV5|G1SQV5_RABIT	Eukaryotic translation initiation factor 3 subunit D OS=Oryctolagus cuniculus (Rabbit) GN=EIF3D PE=3 SV=1		Typical	8	12	12	12	Typical	1	2	2	2	Typical	5	5	5	5	Typical	2	4	4	4	Typical	1	2	2	2		0	0	0	0	Typical	1	1	1	1	Typical	1	1	1	1		0	0	0	0		6.33333
tr|G1U945|G1U945_RABIT	Uncharacterized protein OS=Oryctolagus cuniculus (Rabbit) GN=LOC100354714 PE=1 SV=1		Typical	6	11	11	11	Typical	6	20	20	20	Typical	8	22	22	22	Typical	7	24	24	24	Typical	6	25	25	25	Typical	7	25	25	25	Typical	7	29	29	29	Typical	8	42	42	42	Typical	8	52	52	52		17.6667
tr|G1T2I4|G1T2I4_RABIT	Uncharacterized protein OS=Oryctolagus cuniculus (Rabbit) GN=EPRS PE=3 SV=1		Typical	8	11	11	11	Typical	3	4	4	4	Typical	5	7	7	7	Typical	2	3	3	3	Typical	2	4	4	4	Typical	2	3	3	3	Typical	1	3	3	3	Typical	1	2	2	2		0	0	0	0		7.33333
tr|G1U636|G1U636_RABIT	Uncharacterized protein OS=Oryctolagus cuniculus (Rabbit) GN=CAPRIN1 PE=4 SV=1		Typical	9	19	19	19	Typical	5	7	7	7	Typical	7	12	12	12	Typical	7	10	10	10	Typical	4	5	5	5		0	0	0	0	Typical	4	7	7	7	Typical	3	3	3	3		0	0	0	0		12.6667
tr|G1U7L4|G1U7L4_RABIT	Uncharacterized protein OS=Oryctolagus cuniculus (Rabbit) GN=HSPA5 PE=3 SV=1		Typical	6	14	5	5.06933	Typical	4	14	3	3.0846	Typical	4	17	3	3.10771	Typical	3	15	1	1.10811	Subset	2	15	0	0.115945	Typical	3	8	2	2.04502	Typical	4	24	7	7.13042	Typical	4	19	2	2.13162	Typical	4	24	3	3.16216		15
tr|G1TRV4|G1TRV4_RABIT	Uncharacterized protein OS=Oryctolagus cuniculus (Rabbit) GN=RPS19 PE=4 SV=1		Typical	4	22	3	3.70984	Typical	5	21	2	2.70984	Typical	5	30	3	4.00872	Typical	5	41	2	3.45704	Typical	4	43	2	3.53176	Typical	3	7	5	5.07472	Typical	5	34	7	8.00872	Typical	6	35	2	3.23288	Typical	6	36	4	5.19552		24.3333
tr|G1SR03|G1SR03_RABIT	Uncharacterized protein OS=Oryctolagus cuniculus (Rabbit) GN=VCP PE=3 SV=1		Typical	5	9	9	9	Typical	1	1	1	1	Typical	3	4	4	4	Typical	3	4	4	4	Typical	3	3	3	3	Typical	1	1	1	1		0	0	0	0	Typical	2	2	2	2		0	0	0	0		4.66667
tr|G1T8P4|G1T8P4_RABIT	Uncharacterized protein OS=Oryctolagus cuniculus (Rabbit) GN=RPLP1 PE=3 SV=1		Typical	4	6	6	6	Typical	3	7	7	7	Typical	3	4	4	4	Typical	2	4	4	4	Typical	3	5	5	5	Typical	3	8	8	8	Typical	4	15	15	15	Typical	4	7	7	7	Typical	3	8	8	8		5.66667
tr|G1SVE6|G1SVE6_RABIT	Uncharacterized protein OS=Oryctolagus cuniculus (Rabbit) GN=LSM12 PE=4 SV=1		Typical	3	4	4	4	Typical	2	5	5	5	Typical	3	9	9	9	Typical	2	4	4	4	Typical	2	3	3	3	Typical	2	2	2	2		0	0	0	0	Typical	2	3	3	3	Typical	1	1	1	1		6
tr|G1TFH0|G1TFH0_RABIT	Uncharacterized protein OS=Oryctolagus cuniculus (Rabbit) GN=R3HCC1 PE=4 SV=2		Typical	2	2	2	2	Typical	3	3	3	3	Typical	4	6	6	6		0	0	0	0	Typical	3	4	4	4	Typical	2	5	5	5	Typical	3	11	11	11	Typical	3	5	5	5	Typical	3	8	8	8		3.66667
tr|G1T8S9|G1T8S9_RABIT	Uncharacterized protein OS=Oryctolagus cuniculus (Rabbit) GN=DBR1 PE=4 SV=2		Typical	4	5	5	5	Typical	1	1	1	1		0	0	0	0	Typical	1	1	1	1	Typical	1	1	1	1		0	0	0	0		0	0	0	0		0	0	0	0		0	0	0	0		2
tr|G1SZ72|G1SZ72_RABIT	Uncharacterized protein OS=Oryctolagus cuniculus (Rabbit) GN=FXR2 PE=4 SV=2			0	0	0	0		0	0	0	0	Typical	2	3	3	3	Typical	2	4	4	4	Typical	2	3	1	2.71429	Typical	1	1	1	1	Typical	3	9	7	8.71429	Typical	3	4	2	3.71429		0	0	0	0		1
tr|G1T5V3|G1T5V3_RABIT	Uncharacterized protein OS=Oryctolagus cuniculus (Rabbit) GN=RAB14 PE=3 SV=1		Typical	3	6	4	5.6	Sameset	1	1	0	0.8		0	0	0	0	Sameset	1	1	0	0.8		0	0	0	0		0	0	0	0		0	0	0	0		0	0	0	0		0	0	0	0		2.33333
tr|G1T0T3|G1T0T3_RABIT	Uncharacterized protein OS=Oryctolagus cuniculus (Rabbit) GN=GEMIN5 PE=4 SV=1		Typical	1	1	1	1	Typical	1	2	2	2	Typical	1	2	2	2		0	0	0	0		0	0	0	0	Typical	1	1	1	1		0	0	0	0		0	0	0	0		0	0	0	0		1.66667
tr|G1T040|G1T040_RABIT	Uncharacterized protein OS=Oryctolagus cuniculus (Rabbit) GN=RPL36A-HNRNPH2 PE=1 SV=1		Typical	2	5	5	5	Typical	3	8	8	8	Typical	2	9	9	9	Typical	1	13	13	13	Typical	2	13	13	13	Typical	1	10	10	10	Typical	2	15	15	15	Typical	2	12	12	12	Typical	2	17	17	17		7.33333
sp|P62497|ERF1_RABIT	Eukaryotic peptide chain release factor subunit 1 OS=Oryctolagus cuniculus (Rabbit) GN=ETF1 PE=1 SV=3		Typical	3	5	5	5		0	0	0	0	Typical	1	1	1	1	Typical	1	1	1	1		0	0	0	0		0	0	0	0		0	0	0	0		0	0	0	0		0	0	0	0		2
tr|G1SWD9|G1SWD9_RABIT	Uncharacterized protein OS=Oryctolagus cuniculus (Rabbit) GN=CARS PE=4 SV=1		Typical	2	3	3	3		0	0	0	0	Typical	2	2	2	2		0	0	0	0		0	0	0	0	Typical	1	1	1	1		0	0	0	0		0	0	0	0		0	0	0	0		1.66667
tr|G1TBQ5|G1TBQ5_RABIT	Uncharacterized protein OS=Oryctolagus cuniculus (Rabbit) GN=NUFIP2 PE=4 SV=1		Typical	2	3	3	3	Typical	1	1	1	1	Typical	2	2	2	2	Typical	2	2	2	2		0	0	0	0		0	0	0	0		0	0	0	0		0	0	0	0		0	0	0	0		2
tr|G1TCU1|G1TCU1_RABIT	Uncharacterized protein OS=Oryctolagus cuniculus (Rabbit) GN=ZC3H7A PE=4 SV=1		Typical	1	1	1	1	Typical	1	1	1	1	Typical	2	2	2	2	Typical	1	2	2	2		0	0	0	0		0	0	0	0		0	0	0	0		0	0	0	0		0	0	0	0		1.33333
tr|G1SKS8|G1SKS8_RABIT	Microtubule-associated protein OS=Oryctolagus cuniculus (Rabbit) GN=MAP4 PE=4 SV=2		Typical	2	2	2	2		0	0	0	0	Typical	2	2	2	2		0	0	0	0	Typical	1	1	1	1		0	0	0	0		0	0	0	0		0	0	0	0		0	0	0	0		1.33333
tr|U3KMP1|U3KMP1_RABIT	Uncharacterized protein OS=Oryctolagus cuniculus (Rabbit) GN=RAB10 PE=3 SV=1		Typical	2	3	1	1.4	Sameset	1	1	0	0.2		0	0	0	0	Sameset	1	1	0	0.2		0	0	0	0		0	0	0	0		0	0	0	0		0	0	0	0		0	0	0	0		1.33333
tr|G1SRE8|G1SRE8_RABIT	Uncharacterized protein OS=Oryctolagus cuniculus (Rabbit) GN=XRCC5 PE=4 SV=2			0	0	0	0		0	0	0	0		0	0	0	0		0	0	0	0	Typical	1	1	1	1		0	0	0	0		0	0	0	0	Typical	1	2	2	2	Typical	1	2	2	2		0
tr|G1TS97|G1TS97_RABIT	Uncharacterized protein OS=Oryctolagus cuniculus (Rabbit) GN=YBX3 PE=4 SV=1		Typical	6	9	4	4.65574	Typical	3	13	2	3.44262	Typical	5	13	5	6.04918	Subset	2	6	0	0.786885		0	0	0	0	Typical	1	1	1	1	Subset	2	15	0	1.96721	Typical	4	10	4	4.78689	Subset	2	4	0	0.52459		11.6667
tr|G1SRH9|G1SRH9_RABIT	Uncharacterized protein OS=Oryctolagus cuniculus (Rabbit) GN=HNRNPR PE=4 SV=1		Typical	7	22	2	2.29197	Typical	6	16	2	2.20438	Subset	5	12	0	0.175182	Subset	2	5	0	0.0729927	Subset	1	5	0	0.0729927	Subset	3	6	0	0.0875912	Subset	4	21	0	0.306569	Subset	2	15	0	0.218978	Subset	2	7	0	0.10219		16.6667
tr|G1SF64|G1SF64_RABIT	Uncharacterized protein OS=Oryctolagus cuniculus (Rabbit) GN=CELF1 PE=4 SV=1		Typical	5	13	13	13		0	0	0	0		0	0	0	0		0	0	0	0		0	0	0	0		0	0	0	0	Typical	1	3	3	3		0	0	0	0		0	0	0	0		4.33333
tr|G1T4V7|G1T4V7_RABIT	Uncharacterized protein OS=Oryctolagus cuniculus (Rabbit) GN=DSP PE=4 SV=2			0	0	0	0		0	0	0	0		0	0	0	0		0	0	0	0		0	0	0	0	Typical	6	6	6	6		0	0	0	0		0	0	0	0		0	0	0	0		0
tr|G1SR61|G1SR61_RABIT	Uncharacterized protein OS=Oryctolagus cuniculus (Rabbit) GN=DHX30 PE=4 SV=1		Typical	2	4	4	4	Typical	2	3	3	3	Typical	2	2	2	2		0	0	0	0		0	0	0	0		0	0	0	0	Typical	2	5	5	5	Typical	2	2	2	2		0	0	0	0		3
tr|G1SR48|G1SR48_RABIT	Uncharacterized protein OS=Oryctolagus cuniculus (Rabbit) GN=DSG1 PE=4 SV=2			0	0	0	0		0	0	0	0		0	0	0	0		0	0	0	0		0	0	0	0	Typical	2	4	4	4		0	0	0	0		0	0	0	0		0	0	0	0		0
tr|B7NZN1|B7NZN1_RABIT	Periodic tryptophan protein 1 (Predicted) OS=Oryctolagus cuniculus (Rabbit) GN=PWP1 PE=4 SV=1		Typical	2	3	3	3		0	0	0	0	Typical	2	2	2	2		0	0	0	0		0	0	0	0		0	0	0	0	Typical	1	2	2	2	Typical	1	1	1	1		0	0	0	0		1.66667
tr|G1SDJ7|G1SDJ7_RABIT	Polyadenylate-binding protein OS=Oryctolagus cuniculus (Rabbit) GN=PABPC4 PE=3 SV=2		Typical	33	121	39	64.056	Typical	30	124	33	58.075	Typical	29	160	54	85.0785	Typical	29	121	34	56.578	Typical	21	126	43	66.0674	Typical	16	74	13	31.2939	Typical	26	231	68	111.889	Typical	22	143	50	76.3231	Typical	22	188	62	97.3504		135
sp|Q28618|YBOX1_RABIT	Nuclease-sensitive element-binding protein 1 OS=Oryctolagus cuniculus (Rabbit) GN=YBX1 PE=1 SV=3		Typical	16	81	8	45.5371	Typical	18	144	14	80.7043	Typical	17	115	7	62.4933	Typical	14	68	1	35.3559	Subset	8	60	0	31.1321	Subset	7	25	0	12.9717	Typical	13	144	3	75.1397	Typical	15	107	18	63.771	Typical	13	58	4	31.7467		113.333
tr|G1SMR7|G1SMR7_RABIT	Uncharacterized protein OS=Oryctolagus cuniculus (Rabbit) GN=RPL12 PE=1 SV=1		Typical	12	39	39	39	Typical	10	47	47	47	Typical	8	49	49	49	Typical	10	41	41	41	Typical	9	33	33	33	Typical	6	25	25	25	Typical	10	79	79	79	Typical	10	44	44	44	Typical	10	61	61	61		45
tr|G1TDL2|G1TDL2_RABIT	Uncharacterized protein OS=Oryctolagus cuniculus (Rabbit) GN=RPL30 PE=3 SV=1		Typical	10	44	44	44	Typical	9	35	35	35	Typical	7	48	48	48	Typical	7	31	31	31	Typical	7	27	27	27	Typical	3	13	13	13	Typical	8	44	44	44	Typical	9	33	33	33	Typical	10	56	56	56		42.3333
tr|G1TB40|G1TB40_RABIT	Uncharacterized protein OS=Oryctolagus cuniculus (Rabbit) GN=LOC100347550 PE=4 SV=1		Typical	5	16	16	16	Typical	5	18	18	18	Typical	9	35	35	35	Typical	5	16	16	16	Typical	3	16	16	16	Typical	3	3	3	3	Typical	9	62	62	62	Typical	4	25	25	25	Typical	3	24	24	24		23
tr|G1T047|G1T047_RABIT	Uncharacterized protein OS=Oryctolagus cuniculus (Rabbit) GN=DICER1 PE=4 SV=1		Typical	8	11	11	11	Typical	5	8	8	8	Typical	6	8	8	8	Typical	6	18	18	18	Typical	7	12	12	12	Typical	5	9	9	9		0	0	0	0	Typical	5	7	7	7	Typical	3	4	4	4		9
tr|G1T6W7|G1T6W7_RABIT	Catalase OS=Oryctolagus cuniculus (Rabbit) GN=CAT PE=3 SV=2		Typical	12	20	17	19.9651	Typical	5	8	7	7.98837	Typical	4	8	8	8	Typical	9	18	16	17.9767	Typical	7	17	16	16.9884	Typical	5	7	6	6.98837	Typical	2	4	4	4	Typical	3	7	7	7	Typical	3	4	4	4		12
tr|B7NZM8|B7NZM8_RABIT	Tyrosine 3-monooxygenase/tryptophan 5-monooxygenase activation protein, eta polypeptide (Predicted) OS=Oryctolagus cuniculus (Rabbit) GN=YWHAH PE=3 SV=1		Typical	7	13	9	10.5381	Typical	7	11	9	9.84843	Typical	6	12	11	11.5036	Typical	7	12	10	10.8484	Typical	6	11	9	9.84843	Typical	5	10	9	9.5036	Typical	1	2	2	2	Typical	4	8	8	8	Typical	3	3	3	3		12
tr|G1SHD9|G1SHD9_RABIT	Uncharacterized protein OS=Oryctolagus cuniculus (Rabbit) GN=IFRD2 PE=4 SV=1		Typical	3	4	4	4	Typical	2	2	2	2	Typical	2	4	4	4	Typical	2	3	3	3	Typical	3	5	5	5	Typical	1	1	1	1	Typical	1	2	2	2		0	0	0	0		0	0	0	0		3.33333
tr|G1SHU5|G1SHU5_RABIT	Uncharacterized protein OS=Oryctolagus cuniculus (Rabbit) GN=UBAP2 PE=4 SV=1		Typical	2	2	2	2		0	0	0	0	Typical	1	1	1	1	Typical	1	1	1	1	Typical	1	1	1	1	Typical	2	2	2	2		0	0	0	0		0	0	0	0		0	0	0	0		1
tr|G1SZK4|G1SZK4_RABIT	Uncharacterized protein OS=Oryctolagus cuniculus (Rabbit) GN=PDAP1 PE=4 SV=1		Typical	2	2	2	2		0	0	0	0		0	0	0	0	Typical	1	1	1	1		0	0	0	0		0	0	0	0	Typical	2	8	8	8		0	0	0	0		0	0	0	0		0.666667
tr|G1T2J0|G1T2J0_RABIT	Uncharacterized protein OS=Oryctolagus cuniculus (Rabbit) GN=JUP PE=4 SV=1			0	0	0	0	Typical	1	2	2	2		0	0	0	0		0	0	0	0		0	0	0	0	Typical	4	10	10	10	Typical	1	1	1	1		0	0	0	0		0	0	0	0		0.666667
tr|G1SG72|G1SG72_RABIT	Uncharacterized protein OS=Oryctolagus cuniculus (Rabbit) GN=ABCE1 PE=1 SV=1		Typical	3	5	5	5		0	0	0	0	Typical	1	2	2	2	Typical	2	4	4	4	Typical	2	3	3	3		0	0	0	0		0	0	0	0	Typical	1	1	1	1		0	0	0	0		2.33333
tr|G1T0B0|G1T0B0_RABIT	Uncharacterized protein OS=Oryctolagus cuniculus (Rabbit) GN=C11orf68 PE=4 SV=1		Typical	2	4	4	4	Typical	2	2	2	2	Typical	1	2	2	2	Typical	1	2	2	2	Typical	1	2	2	2		0	0	0	0	Typical	2	6	6	6	Typical	1	2	2	2	Typical	2	7	7	7		2.66667
tr|D7R608|D7R608_RABIT	ELAV-like protein OS=Oryctolagus cuniculus (Rabbit) GN=ELAVL1 PE=2 SV=1		Typical	1	1	1	1	Typical	1	1	1	1	Typical	1	1	1	1	Typical	1	1	1	1	Typical	1	1	1	1	Typical	1	1	1	1		0	0	0	0		0	0	0	0		0	0	0	0		1
tr|G1SCU8|G1SCU8_RABIT	Uncharacterized protein OS=Oryctolagus cuniculus (Rabbit) GN=OTUD6B PE=4 SV=1		Typical	1	2	2	2		0	0	0	0		0	0	0	0	Typical	2	2	2	2	Typical	1	1	1	1		0	0	0	0		0	0	0	0		0	0	0	0		0	0	0	0		0.666667
tr|G1SL26|G1SL26_RABIT	Uncharacterized protein OS=Oryctolagus cuniculus (Rabbit) GN=MITD1 PE=4 SV=1			0	0	0	0		0	0	0	0	Typical	1	1	1	1		0	0	0	0		0	0	0	0		0	0	0	0	Typical	1	1	1	1	Typical	1	1	1	1	Typical	1	1	1	1		0.333333
tr|G1TFI4|G1TFI4_RABIT			Typical	1	2	2	2		0	0	0	0		0	0	0	0	Typical	2	3	3	3	Typical	2	3	3	3		0	0	0	0		0	0	0	0		0	0	0	0		0	0	0	0		0.666667
tr|G1SLL1|G1SLL1_RABIT	Uncharacterized protein OS=Oryctolagus cuniculus (Rabbit) GN=TJP1 PE=4 SV=1		Typical	1	1	1	1		0	0	0	0		0	0	0	0	Typical	1	1	1	1		0	0	0	0	Typical	1	2	2	2		0	0	0	0		0	0	0	0		0	0	0	0		0.333333
tr|G1TNQ2|G1TNQ2_RABIT	Uncharacterized protein OS=Oryctolagus cuniculus (Rabbit) GN=CASC3 PE=4 SV=1			0	0	0	0		0	0	0	0	Typical	1	1	1	1	Typical	1	1	1	1	Typical	1	1	1	1	Typical	1	1	1	1		0	0	0	0		0	0	0	0		0	0	0	0		0.333333
tr|G1SDA8|G1SDA8_RABIT	Uncharacterized protein OS=Oryctolagus cuniculus (Rabbit) GN=PSMA1 PE=4 SV=2		Typical	1	2	2	2	Typical	1	1	1	1		0	0	0	0	Typical	1	1	1	1	Typical	1	1	1	1	Typical	1	1	1	1		0	0	0	0		0	0	0	0		0	0	0	0		1
tr|G1SCP0|G1SCP0_RABIT	Uncharacterized protein OS=Oryctolagus cuniculus (Rabbit) GN=AP3B1 PE=4 SV=1		Typical	1	1	1	1	Typical	1	2	2	2		0	0	0	0	Typical	1	3	3	3		0	0	0	0	Typical	1	2	2	2		0	0	0	0		0	0	0	0		0	0	0	0		1
tr|G1SG68|G1SG68_RABIT	Importin subunit alpha OS=Oryctolagus cuniculus (Rabbit) GN=KPNA4 PE=3 SV=1		Typical	1	1	1	1	Typical	1	1	1	1	Typical	1	1	1	1	Typical	1	1	1	1	Typical	1	1	1	1	Typical	1	1	1	1		0	0	0	0		0	0	0	0		0	0	0	0		1
sp|O62695|H2AV_RABIT	Histone H2A.V OS=Oryctolagus cuniculus (Rabbit) GN=H2AFV PE=2 SV=3			0	0	0	0	Typical	1	1	1	1		0	0	0	0	Typical	1	2	2	2	Typical	1	1	1	1		0	0	0	0		0	0	0	0		0	0	0	0		0	0	0	0		0.333333
tr|G1SHZ8|G1SHZ8_RABIT	Uncharacterized protein OS=Oryctolagus cuniculus (Rabbit) GN=CCT8 PE=3 SV=2		Typical	36	117	117	117	Typical	26	105	105	105	Typical	27	111	111	111	Typical	18	49	49	49	Typical	18	64	64	64	Typical	10	27	27	27	Typical	11	39	39	39	Typical	17	56	56	56	Typical	18	70	70	70		111
tr|G1T5H8|G1T5H8_RABIT	Uncharacterized protein OS=Oryctolagus cuniculus (Rabbit) GN=EIF4B PE=4 SV=2		Typical	19	55	55	55	Typical	18	51	51	51	Typical	18	50	50	50	Typical	20	55	55	55	Typical	20	76	76	76	Typical	17	77	77	77	Typical	18	65	65	65	Typical	11	44	44	44	Typical	8	28	28	28		52
tr|G8ZF20|G8ZF20_RABIT	Alpha-globin 1 OS=Oryctolagus cuniculus (Rabbit) GN=HBA1 PE=3 SV=1		Typical	18	330	10	36.8385	Typical	16	199	4	28.6237	Typical	14	200	3	24.8646	Typical	17	308	8	49.1042	Typical	17	298	3	46.7188	Sameset	14	226	0	44.2018	Typical	13	332	7	42.6458	Typical	14	247	2	43.3099	Subset	13	233	0	44.5391		243
tr|G1TPN3|G1TPN3_RABIT	Uncharacterized protein OS=Oryctolagus cuniculus (Rabbit) GN=HNRNPAB PE=4 SV=1		Typical	11	21	21	21	Typical	7	14	12	13.9766	Typical	12	44	40	43.9532	Typical	3	8	5	7.96491	Typical	4	11	7	10.9532	Typical	4	9	6	8.96491	Typical	11	69	64	68.9415	Typical	4	10	7	9.96491	Typical	3	7	7	7		26.3333
tr|Q6R8J5|Q6R8J5_RABIT	Chaperonin-containing TCP-1 subunit gamma OS=Oryctolagus cuniculus (Rabbit) GN=CCT3 PE=2 SV=1		Typical	13	43	1	1.77538	Typical	13	27	2	2.46154	Typical	12	40	1	1.72	Subset	6	19	0	0.350769	Typical	6	20	2	2.33231	Subset	3	9	0	0.166154	Subset	6	24	0	0.443077	Subset	4	11	0	0.203077	Subset	6	20	0	0.369231		36.6667
tr|G1SUC8|G1SUC8_RABIT	Eukaryotic translation initiation factor 3 subunit E OS=Oryctolagus cuniculus (Rabbit) GN=EIF3E PE=1 SV=2		Typical	11	17	17	17	Typical	4	7	7	7	Typical	6	13	13	13	Typical	3	3	3	3	Typical	3	5	5	5	Typical	1	2	2	2	Typical	3	4	4	4	Typical	2	6	6	6	Typical	2	4	4	4		12.3333
tr|G1T168|G1T168_RABIT	Uncharacterized protein OS=Oryctolagus cuniculus (Rabbit) PE=1 SV=2		Typical	9	30	30	30	Typical	4	5	5	5	Typical	9	38	38	38	Typical	3	10	10	10	Typical	3	8	8	8	Typical	4	6	6	6	Typical	5	22	22	22	Typical	3	8	8	8	Typical	3	11	11	11		24.3333
tr|G1TKC4|G1TKC4_RABIT	Lysine--tRNA ligase OS=Oryctolagus cuniculus (Rabbit) GN=KARS PE=3 SV=2		Typical	9	15	15	15	Typical	4	7	7	7	Typical	3	12	12	12	Typical	5	6	6	6	Typical	2	4	4	4		0	0	0	0	Typical	1	4	4	4	Typical	2	5	5	5	Typical	1	3	3	3		11.3333
tr|G1SHG0|G1SHG0_RABIT	Uncharacterized protein OS=Oryctolagus cuniculus (Rabbit) GN=RPL31 PE=1 SV=1		Typical	9	22	22	22	Typical	8	18	18	18	Typical	5	22	22	22	Typical	8	34	34	34	Typical	8	38	38	38	Typical	7	26	26	26	Typical	4	10	10	10	Typical	7	20	20	20	Typical	7	25	25	25		20.6667
tr|U3KN58|U3KN58_RABIT	Poly [ADP-ribose] polymerase OS=Oryctolagus cuniculus (Rabbit) GN=ZC3HAV1 PE=4 SV=1		Typical	6	8	8	8	Typical	2	3	3	3	Typical	2	3	3	3	Typical	1	2	2	2	Sameset	1	1	1	1		0	0	0	0	Typical	3	4	4	4	Typical	2	3	3	3	Typical	1	2	2	2		4.66667
tr|G1TYL6|G1TYL6_RABIT	Ribosomal protein L19 OS=Oryctolagus cuniculus (Rabbit) GN=RPL19 PE=3 SV=1		Typical	7	18	5	8.93023	Typical	3	10	2	4.41861	Typical	4	10	3	5.11628	Typical	6	26	4	10.6512	Typical	4	21	6	10.5349	Typical	4	10	3	5.11628	Sameset	2	3	2	2.30233	Typical	5	14	6	8.4186	Typical	5	15	8	10.1163		12.6667
tr|U3KNL5|U3KNL5_RABIT	Eukaryotic translation initiation factor 3 subunit F OS=Oryctolagus cuniculus (Rabbit) GN=EIF3F PE=1 SV=1		Typical	7	8	8	8	Typical	2	4	4	4	Typical	3	5	5	5	Typical	1	2	2	2		0	0	0	0		0	0	0	0	Typical	2	4	4	4		0	0	0	0		0	0	0	0		5.66667
tr|G1TM82|G1TM82_RABIT	40S ribosomal protein S21 OS=Oryctolagus cuniculus (Rabbit) GN=RPS21 PE=1 SV=1		Typical	7	23	23	23	Typical	4	25	25	25	Typical	4	27	27	27	Typical	4	34	34	34	Typical	3	36	36	36	Typical	4	36	36	36	Typical	3	20	20	20	Typical	3	26	26	26	Typical	3	19	19	19		25
tr|G1T846|G1T846_RABIT	Uncharacterized protein OS=Oryctolagus cuniculus (Rabbit) GN=DARS PE=3 SV=2		Typical	6	7	7	7	Typical	1	1	1	1	Typical	3	6	6	6		0	0	0	0	Typical	1	1	1	1	Typical	1	1	1	1	Typical	2	3	3	3	Typical	1	1	1	1		0	0	0	0		4.66667
tr|G1SY38|G1SY38_RABIT	Condensin complex subunit 2 OS=Oryctolagus cuniculus (Rabbit) GN=NCAPH PE=3 SV=2		Typical	4	8	8	8	Typical	2	2	2	2	Typical	4	6	6	6		0	0	0	0	Typical	1	2	2	2		0	0	0	0	Typical	2	2	2	2		0	0	0	0	Typical	1	2	2	2		5.33333
sp|P29338|IF4E_RABIT	Eukaryotic translation initiation factor 4E OS=Oryctolagus cuniculus (Rabbit) GN=EIF4E PE=1 SV=1		Typical	4	12	12	12	Typical	3	8	8	8	Typical	5	20	20	20	Typical	2	6	6	6	Typical	1	1	1	1	Typical	1	5	5	5	Typical	2	12	12	12		0	0	0	0		0	0	0	0		13.3333
tr|G1T573|G1T573_RABIT	Eukaryotic translation initiation factor 4 gamma 2 OS=Oryctolagus cuniculus (Rabbit) GN=EIF4G2 PE=4 SV=1		Typical	5	7	7	7		0	0	0	0		0	0	0	0		0	0	0	0		0	0	0	0		0	0	0	0		0	0	0	0	Typical	1	1	1	1		0	0	0	0		2.33333
sp|Q28690|EI2BB_RABIT	Translation initiation factor eIF-2B subunit beta OS=Oryctolagus cuniculus (Rabbit) GN=EIF2B2 PE=1 SV=1		Typical	2	2	2	2		0	0	0	0	Typical	1	2	2	2		0	0	0	0		0	0	0	0		0	0	0	0	Typical	1	2	2	2		0	0	0	0		0	0	0	0		1.33333
tr|G1T3H5|G1T3H5_RABIT	Uncharacterized protein OS=Oryctolagus cuniculus (Rabbit) GN=EIF2B3 PE=4 SV=1		Typical	3	4	4	4		0	0	0	0	Typical	2	2	2	2		0	0	0	0		0	0	0	0		0	0	0	0	Typical	1	1	1	1		0	0	0	0		0	0	0	0		2
tr|G1SJC7|G1SJC7_RABIT	Uncharacterized protein OS=Oryctolagus cuniculus (Rabbit) GN=G3BP2 PE=4 SV=1		Typical	3	8	3	3.13889	Typical	2	7	1	1.16667	Typical	2	8	1	1.19444	Typical	2	15	4	4.30556	Typical	2	16	2	2.38889	Typical	2	13	2	2.30556	Subset	1	8	0	0.222222	Subset	1	11	0	0.305556	Typical	2	11	1	1.27778		7.66667
tr|G1T575|G1T575_RABIT	Uncharacterized protein OS=Oryctolagus cuniculus (Rabbit) GN=LARP1B PE=4 SV=2		Subset	1	1	0	0.0139276	Typical	2	4	2	2.02786	Subset	1	7	0	0.097493	Typical	1	2	2	2		0	0	0	0		0	0	0	0	Subset	1	9	0	0.125348	Typical	1	1	1	1		0	0	0	0		4
tr|G1SPG8|G1SPG8_RABIT	RISC-loading complex subunit TARBP2 OS=Oryctolagus cuniculus (Rabbit) GN=TARBP2 PE=3 SV=1		Typical	1	2	2	2		0	0	0	0		0	0	0	0	Typical	2	3	3	3	Typical	2	4	4	4	Typical	1	1	1	1	Typical	1	1	1	1	Typical	2	2	2	2	Typical	2	2	2	2		0.666667
tr|G1T464|G1T464_RABIT	Uncharacterized protein OS=Oryctolagus cuniculus (Rabbit) PE=3 SV=1		Typical	3	4	0	0		0	0	0	0		0	0	0	0		0	0	0	0		0	0	0	0		0	0	0	0		0	0	0	0	Subset	1	1	0	0		0	0	0	0		1.33333
tr|G1SZ03|G1SZ03_RABIT	Eukaryotic translation initiation factor 3 subunit B OS=Oryctolagus cuniculus (Rabbit) GN=EIF3B PE=1 SV=1		Typical	2	4	4	4		0	0	0	0		0	0	0	0		0	0	0	0		0	0	0	0		0	0	0	0	Typical	1	1	1	1		0	0	0	0		0	0	0	0		1.33333
tr|G1T696|G1T696_RABIT	Uncharacterized protein OS=Oryctolagus cuniculus (Rabbit) GN=NCBP1 PE=4 SV=1		Typical	2	3	3	3	Typical	1	3	3	3	Typical	1	2	2	2	Typical	1	1	1	1		0	0	0	0		0	0	0	0	Typical	1	2	2	2		0	0	0	0		0	0	0	0		2.66667
sp|P25230|CAP18_RABIT	Antimicrobial protein CAP18 OS=Oryctolagus cuniculus (Rabbit) GN=CAP18 PE=1 SV=1			0	0	0	0		0	0	0	0		0	0	0	0	Typical	1	2	2	2	Typical	1	1	1	1		0	0	0	0		0	0	0	0	Typical	1	1	1	1		0	0	0	0		0
tr|G1U6B2|G1U6B2_RABIT	Delta-aminolevulinic acid dehydratase OS=Oryctolagus cuniculus (Rabbit) GN=ALAD PE=3 SV=2		Typical	1	1	1	1		0	0	0	0		0	0	0	0	Typical	1	2	2	2	Typical	1	2	2	2	Typical	1	2	2	2		0	0	0	0	Typical	1	1	1	1		0	0	0	0		0.333333
tr|G1T9S1|G1T9S1_RABIT	Uncharacterized protein OS=Oryctolagus cuniculus (Rabbit) GN=GEMIN6 PE=4 SV=2			0	0	0	0		0	0	0	0		0	0	0	0	Typical	1	2	2	2	Typical	1	2	2	2	Typical	1	1	1	1		0	0	0	0	Typical	1	1	1	1		0	0	0	0		0
tr|G1SNY1|G1SNY1_RABIT	Uncharacterized protein OS=Oryctolagus cuniculus (Rabbit) GN=IFIT1B PE=4 SV=1		Typical	24	108	22	61.2854	Typical	27	139	36	87.5453	Typical	26	189	55	120.138	Typical	23	131	21	74.0935	Typical	22	137	19	73.7604	Typical	16	54	14	35.1774	Typical	23	249	78	164.751	Typical	22	152	26	80.8368	Typical	23	167	25	85.6155		145.333
tr|U3KNF6|U3KNF6_RABIT	Uncharacterized protein OS=Oryctolagus cuniculus (Rabbit) GN=IFIT3 PE=4 SV=1		Typical	23	97	97	97	Typical	23	134	134	134	Typical	23	174	174	174	Typical	22	120	120	120	Typical	16	99	99	99	Typical	15	92	92	92	Typical	21	262	262	262	Typical	17	119	119	119	Typical	18	147	147	147		135
tr|G1SLA0|G1SLA0_RABIT	Uncharacterized protein OS=Oryctolagus cuniculus (Rabbit) PE=4 SV=1		Typical	20	97	13	33.2729	Typical	23	118	15	42.1658	Typical	21	152	22	55.4665	Typical	22	130	22	49.5501	Typical	20	140	22	50.912	Typical	13	45	5	16.2129	Typical	19	189	20	65.3402	Typical	20	146	20	48.9004	Typical	21	159	17	48.9978		122.333
tr|G1SS70|G1SS70_RABIT	40S ribosomal protein S3a OS=Oryctolagus cuniculus (Rabbit) GN=RPS3A PE=1 SV=1		Typical	30	119	59	114.441	Typical	31	160	92	154.833	Typical	25	163	100	158.213	Typical	24	181	107	175.377	Typical	23	193	118	187.301	Typical	15	122	93	119.796	Typical	18	162	95	156.909	Typical	19	185	111	179.377	Typical	18	221	137	214.617		147.333
sp|P29562|IF4A1_RABIT	Eukaryotic initiation factor 4A-I OS=Oryctolagus cuniculus (Rabbit) GN=EIF4A1 PE=1 SV=2		Typical	27	98	63	92.8042	Typical	16	80	53	75.9918	Typical	16	105	65	99.062	Typical	19	109	71	103.359	Typical	17	116	74	109.765	Typical	13	79	61	76.3279	Typical	16	93	50	86.6166	Typical	16	89	48	82.9135	Typical	12	72	37	66.8042		94.3333
tr|G1SQD1|G1SQD1_RABIT	Eukaryotic translation initiation factor 4 gamma 1 OS=Oryctolagus cuniculus (Rabbit) GN=EIF4G1 PE=4 SV=2		Typical	32	71	60	70.9397	Typical	15	39	34	38.9681	Typical	23	59	49	58.9362	Typical	14	35	30	34.9611	Typical	11	35	27	34.9434	Sameset	8	26	22	25.9858	Typical	15	38	31	37.968	Sameset	8	22	17	21.9611	Sameset	4	11	10	10.9894		56.3333
tr|G1SJB4|G1SJB4_RABIT	Uncharacterized protein OS=Oryctolagus cuniculus (Rabbit) GN=GNB2L1 PE=1 SV=1		Typical	24	83	83	83	Typical	26	93	93	93	Typical	25	123	123	123	Typical	24	92	92	92	Typical	21	90	90	90	Typical	9	36	36	36	Typical	20	120	120	120	Typical	15	67	67	67	Typical	17	84	84	84		99.6667
tr|G1TFM5|G1TFM5_RABIT	Uncharacterized protein OS=Oryctolagus cuniculus (Rabbit) GN=RPS5 PE=1 SV=1		Typical	23	90	90	90	Typical	22	80	80	80	Typical	20	95	95	95	Typical	19	77	77	77	Typical	19	90	90	90	Typical	14	74	74	74	Typical	13	103	103	103	Typical	19	104	104	104	Typical	19	108	108	108		88.3333
tr|G1TNM3|G1TNM3_RABIT	Uncharacterized protein OS=Oryctolagus cuniculus (Rabbit) PE=1 SV=2		Typical	28	100	100	100	Typical	24	88	88	88	Typical	23	116	116	116	Typical	21	85	85	85	Typical	19	80	80	80	Typical	15	59	59	59	Typical	20	111	111	111	Typical	19	91	91	91	Typical	17	114	114	114		101.333
tr|G1SRW8|G1SRW8_RABIT	Uncharacterized protein OS=Oryctolagus cuniculus (Rabbit) GN=SLFN14 PE=4 SV=2		Typical	24	46	46	46	Typical	7	21	21	21	Typical	19	43	43	43	Typical	11	35	35	35	Typical	7	22	22	22	Typical	3	7	7	7	Typical	6	16	16	16	Typical	7	26	26	26	Typical	8	42	42	42		36.6667
tr|G1TDI0|G1TDI0_RABIT	Uncharacterized protein OS=Oryctolagus cuniculus (Rabbit) GN=PA2G4 PE=4 SV=1		Typical	21	63	63	63	Typical	14	37	37	37	Typical	17	54	54	54	Typical	15	50	50	50	Typical	15	57	57	57	Typical	13	31	31	31	Typical	12	39	39	39	Typical	14	44	44	44	Typical	13	51	51	51		51.3333
tr|G1T4N4|G1T4N4_RABIT	Uncharacterized protein OS=Oryctolagus cuniculus (Rabbit) GN=LARP1 PE=4 SV=1		Typical	20	47	46	46.9861	Typical	13	29	27	28.9721	Typical	17	41	34	40.9025	Typical	13	41	41	41	Typical	13	39	39	39	Typical	8	24	24	24	Typical	18	67	58	66.8747	Typical	13	42	42	42	Typical	12	43	43	43		39
tr|G1T6B3|G1T6B3_RABIT	Uncharacterized protein OS=Oryctolagus cuniculus (Rabbit) GN=STRAP PE=4 SV=2		Typical	15	53	53	53	Typical	15	59	59	59	Typical	14	65	65	65	Typical	14	58	58	58	Typical	13	47	47	47	Typical	8	24	24	24	Typical	14	66	66	66	Typical	11	50	50	50	Typical	10	50	50	50		59
sp|P01948|HBA_RABIT	Hemoglobin subunit alpha-1/2 OS=Oryctolagus cuniculus (Rabbit) PE=1 SV=2		Typical	20	426	80	411.161	Typical	17	339	68	330.376	Typical	14	266	36	257.135	Typical	19	467	114	453.896	Typical	18	490	142	477.281	Typical	15	258	58	248.798	Typical	13	488	41	473.354	Typical	16	373	104	362.69	Typical	15	329	88	319.461		343.667
tr|G1TTD6|G1TTD6_RABIT	40S ribosomal protein S4 OS=Oryctolagus cuniculus (Rabbit) GN=LOC100355379 PE=3 SV=1		Typical	21	82	5	77.8889	Typical	17	105	4	99.3889	Typical	21	149	10	141.444	Typical	16	104	4	98.4444	Typical	16	106	7	100.5	Typical	14	109	7	103.333	Typical	15	122	5	115.667	Typical	13	95	5	90	Typical	12	90	4	85.2222		112
tr|G1TSH8|G1TSH8_RABIT	Nuclease-sensitive element-binding protein 1 OS=Oryctolagus cuniculus (Rabbit) GN=YBX1 PE=4 SV=1		Typical	16	78	5	39.8071	Typical	16	138	8	69.8531	Typical	15	114	6	57.4575	Typical	15	73	6	37.8573	Typical	9	65	5	33.8679	Typical	8	31	6	18.0283	Typical	13	147	6	72.8931	Typical	13	93	4	46.4422	Typical	14	59	5	30.7287		110
tr|G1T3D9|G1T3D9_RABIT	40S ribosomal protein S8 OS=Oryctolagus cuniculus (Rabbit) PE=3 SV=1		Typical	21	77	77	77	Typical	20	76	76	76	Typical	19	91	91	91	Typical	16	70	70	70	Typical	11	58	58	58	Typical	7	24	24	24	Typical	15	81	81	81	Typical	12	63	63	63	Typical	10	68	68	68		81.3333
tr|G1TU13|G1TU13_RABIT	Uncharacterized protein OS=Oryctolagus cuniculus (Rabbit) GN=RPS17 PE=1 SV=1		Typical	15	86	86	86	Typical	15	94	94	94	Typical	14	94	94	94	Typical	14	113	113	113	Typical	15	102	102	102	Typical	13	85	85	85	Typical	11	105	105	105	Typical	13	96	96	96	Typical	16	118	118	118		91.3333
tr|G1TA47|G1TA47_RABIT	40S ribosomal protein S4 OS=Oryctolagus cuniculus (Rabbit) PE=3 SV=2		Typical	21	95	0	0	Typical	18	122	0	0	Typical	21	167	0	0	Subset	17	127	0	0	Typical	17	123	0	0	Typical	14	104	0	0	Typical	16	160	0	0	Typical	14	120	0	0	Typical	14	120	0	0		128
tr|G1SQ93|G1SQ93_RABIT	Protein argonaute-2 OS=Oryctolagus cuniculus (Rabbit) GN=AGO2 PE=3 SV=1		Typical	19	45	3	31.3043	Typical	11	34	4	24.2174	Typical	13	30	1	20.5435	Typical	12	43	4	30.2826	Typical	12	45	5	31.9565	Subset	4	15	0	10.1087	Typical	12	45	5	31.9565	Typical	11	41	4	28.9348	Typical	8	35	5	25.2174		36.3333
tr|G8ZF33|G8ZF33_RABIT	Alpha-globin 1 OS=Oryctolagus cuniculus (Rabbit) GN=HBA1 PE=3 SV=1		Typical	19	358	0	0	Typical	17	287	0	0	Typical	14	243	0	0	Typical	18	381	0	0	Typical	17	379	0	0	Typical	14	233	0	0	Typical	12	466	0	0	Typical	14	300	0	0	Typical	14	276	0	0		296
sp|O77503|AGO2_RABIT	Protein argonaute-2 OS=Oryctolagus cuniculus (Rabbit) GN=AGO2 PE=1 SV=2		Typical	19	43	1	14.6957	Typical	11	31	1	10.7826	Typical	13	31	2	11.4565	Typical	12	40	1	13.7174	Typical	12	42	2	15.0435	Typical	5	17	2	6.89131	Typical	12	42	2	15.0435	Typical	11	39	2	14.0652	Typical	8	32	2	11.7826		35
tr|G1U482|G1U482_RABIT	40S ribosomal protein S3a OS=Oryctolagus cuniculus (Rabbit) GN=LOC100352147 PE=3 SV=1		Typical	16	66	6	10.5593	Typical	18	80	12	17.1672	Typical	14	78	15	19.7872	Typical	13	84	10	15.6231	Typical	13	82	7	12.6991	Typical	9	38	9	11.2036	Typical	10	73	6	11.0912	Typical	10	79	5	10.6231	Typical	10	89	5	11.383		74.6667
tr|G1SUX8|G1SUX8_RABIT	Uncharacterized protein OS=Oryctolagus cuniculus (Rabbit) GN=LOC100354435 PE=3 SV=1		Typical	18	56	24	25.6414	Typical	13	49	16	17.6923	Typical	16	61	23	24.9495	Typical	16	66	24	26.1551	Typical	15	66	26	28.0522	Typical	12	48	16	17.6415	Typical	15	87	26	29.1329	Typical	12	59	16	18.2058	Typical	9	45	7	8.94806		55.3333
tr|G1TEW3|G1TEW3_RABIT	Uncharacterized protein OS=Oryctolagus cuniculus (Rabbit) GN=LOC100353286 PE=4 SV=1		Typical	19	73	68	72.8611	Typical	10	48	42	47.8333	Typical	14	73	66	72.8056	Typical	12	76	65	75.6944	Typical	10	78	64	77.6111	Typical	8	49	38	48.6944	Typical	12	60	52	59.7778	Typical	8	57	46	56.6944	Typical	8	59	49	58.7222		64.6667
tr|G1T336|G1T336_RABIT	Uncharacterized protein OS=Oryctolagus cuniculus (Rabbit) GN=DDX3X PE=3 SV=2		Typical	14	26	24	25.8413	Typical	8	13	13	13	Typical	12	21	20	20.9206	Typical	7	11	11	11	Typical	7	12	12	12	Typical	5	9	9	9	Typical	6	16	10	15.5238	Typical	5	9	9	9	Typical	4	8	8	8		20
tr|G1SN05|G1SN05_RABIT	Uncharacterized protein OS=Oryctolagus cuniculus (Rabbit) GN=EIF4A2 PE=3 SV=1		Typical	19	57	22	27.1958	Typical	9	38	11	15.0082	Typical	9	46	6	11.938	Typical	11	49	11	16.6411	Typical	10	51	9	15.2349	Typical	8	32	14	16.6721	Typical	10	50	7	13.3834	Typical	8	48	7	13.0865	Typical	6	39	4	9.19576		47
tr|G1TK17|G1TK17_RABIT	40S ribosomal protein S4 OS=Oryctolagus cuniculus (Rabbit) GN=RPS4X PE=1 SV=1		Typical	20	94	2	24.1111	Sameset	18	122	0	26.6111	Subset	19	164	0	35.5556	Typical	18	128	1	33.5556	Sameset	17	123	0	29.5	Sameset	14	104	0	7.66667	Subset	14	157	0	49.3333	Sameset	14	120	0	35	Sameset	14	120	0	38.7778		126.667
tr|G1SFR8|G1SFR8_RABIT	40S ribosomal protein S12 OS=Oryctolagus cuniculus (Rabbit) GN=RPS12 PE=1 SV=1		Typical	15	75	75	75	Typical	12	66	66	66	Typical	9	83	83	83	Typical	12	88	88	88	Typical	10	84	84	84	Typical	5	36	36	36	Typical	7	97	97	97	Typical	8	68	68	68	Typical	10	98	98	98		74.6667
tr|G1T1J9|G1T1J9_RABIT	Uncharacterized protein OS=Oryctolagus cuniculus (Rabbit) GN=BMP2K PE=4 SV=2		Typical	10	16	16	16	Typical	9	18	18	18	Typical	10	19	19	19	Typical	10	29	29	29	Typical	8	24	24	24	Typical	9	16	16	16	Typical	8	29	29	29	Typical	5	16	16	16	Typical	5	8	8	8		17.6667
tr|G1TM55|G1TM55_RABIT	40S ribosomal protein S6 OS=Oryctolagus cuniculus (Rabbit) GN=LOC100339133 PE=1 SV=1		Typical	14	71	71	71	Typical	11	83	83	83	Typical	12	93	93	93	Typical	13	119	119	119	Typical	12	115	115	115	Typical	7	58	58	58	Typical	11	102	102	102	Typical	11	109	109	109	Typical	12	137	137	137		82.3333
tr|G1TUT9|G1TUT9_RABIT	Uncharacterized protein OS=Oryctolagus cuniculus (Rabbit) GN=RPS2 PE=1 SV=1		Typical	14	65	12	58.3708	Typical	17	92	22	82.842	Typical	14	112	30	102.058	Typical	17	116	28	104.249	Typical	16	132	34	119.643	Typical	10	64	32	57.8493	Typical	11	109	45	101.084	Typical	14	117	24	105.535	Typical	14	142	30	128.82		89.6667
tr|G1SLH7|G1SLH7_RABIT	Uncharacterized protein OS=Oryctolagus cuniculus (Rabbit) GN=EPS15 PE=4 SV=1		Typical	13	26	26	26	Typical	4	8	8	8	Typical	13	24	24	24	Typical	9	16	16	16	Typical	6	16	16	16	Typical	4	6	6	6	Typical	8	12	12	12	Typical	4	5	5	5	Typical	2	3	3	3		19.3333
tr|G1T2C3|G1T2C3_RABIT	Uncharacterized protein OS=Oryctolagus cuniculus (Rabbit) GN=CSDE1 PE=4 SV=2		Typical	16	34	34	34	Typical	12	28	28	28	Typical	12	26	26	26	Typical	9	21	21	21	Typical	7	15	15	15	Typical	4	10	10	10	Typical	9	19	19	19	Typical	10	25	25	25	Typical	7	21	21	21		29.3333
tr|G1TRM4|G1TRM4_RABIT	Uncharacterized protein OS=Oryctolagus cuniculus (Rabbit) GN=RPS11 PE=1 SV=1		Typical	17	61	61	61	Typical	14	72	72	72	Typical	15	70	70	70	Typical	15	72	72	72	Typical	13	71	71	71	Typical	9	47	47	47	Typical	13	79	79	79	Typical	14	79	79	79	Typical	11	77	77	77		67.6667
tr|G1SKF7|G1SKF7_RABIT	60S ribosomal protein L6 OS=Oryctolagus cuniculus (Rabbit) GN=RPL6 PE=3 SV=1		Typical	18	57	6	54.45	Typical	15	50	3	47.65	Typical	16	71	8	67.85	Typical	13	61	6	58.25	Typical	7	40	3	38.15	Typical	5	19	1	18.1	Typical	13	57	4	54.35	Typical	10	46	4	43.9	Typical	10	78	3	74.25		59.3333
tr|G1TQM9|G1TQM9_RABIT	40S ribosomal protein SA OS=Oryctolagus cuniculus (Rabbit) GN=RPSA PE=3 SV=2		Typical	12	42	0	0	Typical	11	45	0	0	Typical	11	39	0	0	Typical	9	49	0	0	Typical	9	44	0	0	Typical	6	23	0	0	Typical	6	29	0	0	Typical	8	37	0	0	Typical	8	35	0	0		42
tr|B7NZQ2|B7NZQ2_RABIT	Ribosomal protein L10 (Predicted) OS=Oryctolagus cuniculus (Rabbit) GN=RPL10 PE=1 SV=1		Typical	15	49	49	49	Typical	13	63	63	63	Typical	13	49	49	49	Typical	13	75	75	75	Typical	9	64	64	64	Typical	9	40	40	40	Typical	7	44	44	44	Typical	9	63	63	63	Typical	10	81	81	81		53.6667
tr|G1SZ47|G1SZ47_RABIT	Uncharacterized protein OS=Oryctolagus cuniculus (Rabbit) GN=RPS23 PE=1 SV=1		Typical	15	67	67	67	Typical	11	40	40	40	Typical	10	71	71	71	Typical	8	51	51	51	Typical	7	50	50	50	Typical	7	34	34	34	Typical	5	37	37	37	Typical	6	45	45	45	Typical	6	39	39	39		59.3333
tr|G1TGI6|G1TGI6_RABIT	Uncharacterized protein OS=Oryctolagus cuniculus (Rabbit) PE=1 SV=1		Sameset	12	45	0	0	Sameset	10	48	0	0	Typical	11	42	0	0	Sameset	10	53	0	0	Sameset	10	49	0	0	Sameset	7	21	0	0	Sameset	6	27	0	0	Sameset	9	40	0	0	Sameset	9	39	0	0		45
tr|G1TPG3|G1TPG3_RABIT	Uncharacterized protein OS=Oryctolagus cuniculus (Rabbit) GN=LOC100356144 PE=1 SV=1		Typical	17	71	71	71	Typical	16	68	68	68	Typical	16	87	87	87	Typical	14	74	74	74	Typical	11	75	75	75	Typical	13	74	74	74	Typical	12	96	96	96	Typical	11	77	77	77	Typical	11	97	97	97		75.3333
tr|G1TSM9|G1TSM9_RABIT	Uncharacterized protein OS=Oryctolagus cuniculus (Rabbit) GN=PRRC2A PE=4 SV=1		Typical	12	28	25	27.1115	Typical	11	26	20	24.2229	Typical	12	41	34	38.9267	Typical	11	34	30	32.8153	Typical	7	27	24	26.1115	Typical	8	26	26	26	Typical	11	30	30	30	Typical	7	20	20	20	Typical	4	12	12	12		31.6667
tr|B7NZS8|B7NZS8_RABIT	Ribosomal protein S9 (Predicted) OS=Oryctolagus cuniculus (Rabbit) GN=RPS9 PE=1 SV=1		Typical	19	75	75	75	Typical	14	69	69	69	Typical	16	96	96	96	Typical	14	58	58	58	Typical	11	57	57	57	Typical	10	35	35	35	Typical	12	40	40	40	Typical	9	32	32	32	Typical	10	47	47	47		80
tr|G1SWM1|G1SWM1_RABIT	Uncharacterized protein OS=Oryctolagus cuniculus (Rabbit) PE=1 SV=1		Typical	12	30	5	8.85203	Typical	14	41	4	9.72022	Typical	11	40	4	9.5423	Typical	15	54	6	13.4105	Typical	14	55	8	15.2415	Typical	9	37	5	9.92847	Typical	9	33	3	7.63489	Typical	12	51	8	14.6365	Typical	12	53	6	13.2593		37
tr|G1TN89|G1TN89_RABIT	Uncharacterized protein OS=Oryctolagus cuniculus (Rabbit) GN=HSPG2 PE=4 SV=2		Typical	11	27	27	27	Typical	10	32	32	32	Typical	8	32	32	32	Typical	12	45	45	45	Typical	9	40	40	40	Typical	2	4	4	4	Typical	10	46	46	46	Typical	7	27	27	27	Typical	7	33	33	33		30.3333
tr|G1T0N5|G1T0N5_RABIT	Uncharacterized protein OS=Oryctolagus cuniculus (Rabbit) GN=PURA PE=4 SV=1		Typical	9	26	20	23.641	Typical	11	26	22	24.4274	Typical	11	37	30	34.2479	Typical	9	26	24	25.2137	Typical	9	26	25	25.6068	Typical	8	21	17	19.4274	Typical	7	27	27	27	Typical	7	24	24	24	Typical	7	24	24	24		29.6667
tr|G1SI41|G1SI41_RABIT	Uncharacterized protein OS=Oryctolagus cuniculus (Rabbit) GN=PCBP3 PE=4 SV=2		Typical	13	115	1	1.05589	Subset	11	127	0	0.0561793	Subset	9	113	0	0.0471894	Subset	12	160	0	0.0758773	Subset	10	161	0	0.072042	Subset	6	46	0	0.0158076	Subset	9	90	0	0.0539118	Subset	10	217	0	0.0996438	Subset	10	233	0	0.11141		118.333
tr|G1SGX4|G1SGX4_RABIT	Uncharacterized protein OS=Oryctolagus cuniculus (Rabbit) GN=RPS16 PE=1 SV=1		Typical	14	57	57	57	Typical	15	68	68	68	Typical	15	92	92	92	Typical	14	68	68	68	Typical	13	67	67	67	Typical	9	33	33	33	Typical	12	43	43	43	Typical	13	95	95	95	Typical	13	107	107	107		72.3333
tr|G1TN62|G1TN62_RABIT	Uncharacterized protein OS=Oryctolagus cuniculus (Rabbit) GN=LOC100345774 PE=1 SV=1		Typical	12	75	56	74.2902	Typical	13	104	85	103.29	Typical	12	107	80	105.991	Typical	12	134	95	132.543	Typical	12	133	92	131.468	Typical	8	65	63	64.9253	Typical	11	106	79	104.991	Typical	13	130	97	128.767	Typical	12	158	126	156.804		95.3333
sp|P10160|IF5A1_RABIT	Eukaryotic translation initiation factor 5A-1 OS=Oryctolagus cuniculus (Rabbit) GN=EIF5A PE=1 SV=2		Typical	10	41	41	41	Typical	5	8	8	8	Typical	5	7	7	7	Typical	8	14	14	14	Typical	6	13	13	13	Typical	4	8	8	8	Typical	3	4	4	4	Typical	4	8	8	8	Typical	4	7	7	7		18.6667
tr|G1U2Z9|G1U2Z9_RABIT	Uncharacterized protein OS=Oryctolagus cuniculus (Rabbit) PE=1 SV=2		Subset	9	45	0	2.77717	Typical	12	59	3	6.43778	Typical	10	73	2	6.3998	Typical	12	73	2	6.3404	Typical	12	85	2	7.11596	Typical	6	24	2	3.22222	Typical	8	56	3	6.28101	Typical	10	80	2	6.82828	Typical	10	97	2	7.92121		59
tr|G1T1F0|G1T1F0_RABIT	Uncharacterized protein OS=Oryctolagus cuniculus (Rabbit) GN=LOC100337691 PE=1 SV=1		Typical	9	46	46	46	Typical	11	53	53	53	Typical	9	57	57	57	Typical	8	55	55	55	Typical	8	55	55	55	Typical	6	38	38	38	Typical	7	58	58	58	Typical	7	62	62	62	Typical	7	82	82	82		52
tr|G1U7L1|G1U7L1_RABIT	Uncharacterized protein OS=Oryctolagus cuniculus (Rabbit) GN=LOC100358162 PE=1 SV=1		Typical	14	54	54	54	Typical	10	49	49	49	Typical	10	58	58	58	Typical	10	65	65	65	Typical	10	52	52	52	Typical	8	42	42	42	Typical	9	57	57	57	Typical	11	67	67	67	Typical	10	92	92	92		53.6667
tr|G1SW77|G1SW77_RABIT	Uncharacterized protein OS=Oryctolagus cuniculus (Rabbit) GN=SERBP1 PE=4 SV=1		Typical	10	21	21	21	Typical	7	23	23	23	Typical	9	32	32	32	Typical	8	28	28	28	Typical	6	24	24	24	Typical	6	20	20	20	Typical	7	29	29	29	Typical	5	19	19	19	Typical	6	23	23	23		25.3333
tr|G1TSW0|G1TSW0_RABIT	60S ribosomal protein L6 OS=Oryctolagus cuniculus (Rabbit) GN=LOC100347632 PE=3 SV=1		Typical	16	52	1	3.55	Typical	14	48	1	3.35	Subset	12	63	0	3.15	Subset	10	55	0	2.75	Subset	6	37	0	1.85	Subset	4	18	0	0.9	Subset	11	53	0	2.65	Subset	8	42	0	2.1	Subset	8	75	0	3.75		54.3333
tr|G1TVT1|G1TVT1_RABIT	Uncharacterized protein OS=Oryctolagus cuniculus (Rabbit) GN=ADD1 PE=4 SV=1		Typical	9	16	12	14.2029	Typical	5	5	5	5	Typical	9	17	14	15.6522	Typical	9	16	11	13.7536	Typical	7	16	11	13.7536	Typical	4	7	3	5.2029	Typical	7	21	16	18.7536	Typical	2	6	1	3.75362	Typical	3	10	3	6.85507		12.6667
tr|G1ST95|G1ST95_RABIT	Eukaryotic translation initiation factor 3 subunit H OS=Oryctolagus cuniculus (Rabbit) GN=EIF3H PE=1 SV=2		Typical	8	23	23	23	Typical	4	14	14	14	Typical	5	14	14	14	Typical	4	13	13	13	Typical	4	10	10	10	Typical	3	8	8	8	Typical	5	14	14	14	Typical	3	13	13	13	Typical	3	10	10	10		17
tr|G1TWL4|G1TWL4_RABIT	40S ribosomal protein SA OS=Oryctolagus cuniculus (Rabbit) GN=LOC100340199 PE=1 SV=2		Typical	6	32	0	0	Typical	7	36	0	0	Typical	8	31	0	0	Typical	6	38	0	0	Typical	6	35	0	0	Typical	4	13	0	0	Typical	4	21	0	0	Typical	6	30	0	0	Typical	5	26	0	0		33
tr|G1TP25|G1TP25_RABIT	Uncharacterized protein OS=Oryctolagus cuniculus (Rabbit) GN=UBAP2L PE=4 SV=1		Typical	10	19	19	19	Typical	5	12	12	12	Typical	9	20	20	20	Typical	8	22	22	22	Typical	6	19	19	19	Typical	3	9	9	9	Typical	7	21	21	21	Typical	5	12	12	12	Typical	4	10	10	10		17
tr|G1SVB0|G1SVB0_RABIT	Uncharacterized protein OS=Oryctolagus cuniculus (Rabbit) GN=RPS7 PE=1 SV=1		Typical	14	34	34	34	Typical	10	39	39	39	Typical	13	62	62	62	Typical	10	53	53	53	Typical	9	50	50	50	Typical	9	52	52	52	Typical	9	59	59	59	Typical	9	55	55	55	Typical	8	56	56	56		45
tr|G1SL02|G1SL02_RABIT	AP complex subunit beta OS=Oryctolagus cuniculus (Rabbit) GN=AP2B1 PE=3 SV=1		Typical	11	27	27	27	Typical	7	23	23	23	Typical	7	27	27	27	Typical	8	26	26	26	Typical	7	34	34	34	Typical	5	25	25	25	Typical	8	31	31	31	Typical	7	29	29	29	Typical	7	21	21	21		25.6667
tr|G1SYV9|G1SYV9_RABIT	Uncharacterized protein OS=Oryctolagus cuniculus (Rabbit) GN=TLN1 PE=4 SV=1		Typical	8	17	17	17	Typical	3	12	12	12	Typical	4	12	12	12	Typical	4	16	16	16	Typical	3	13	13	13	Typical	3	4	4	4	Typical	3	8	8	8	Typical	4	16	16	16	Typical	3	18	18	18		13.6667
sp|P30946|HS90A_RABIT	Heat shock protein HSP 90-alpha OS=Oryctolagus cuniculus (Rabbit) GN=HSP90AA1 PE=1 SV=2		Typical	13	25	20	24.2727	Typical	4	5	4	4.81818	Typical	2	4	1	3.45455	Typical	4	9	5	8.27273	Typical	5	11	6	10.0909	Typical	2	2	2	2	Typical	2	7	3	6.27273	Typical	3	8	3	7.09091	Typical	2	5	1	4.27273		11.3333
tr|G1T9Y7|G1T9Y7_RABIT	Uncharacterized protein OS=Oryctolagus cuniculus (Rabbit) GN=TRIM10 PE=4 SV=2		Typical	8	22	22	22	Typical	8	20	20	20	Typical	12	29	29	29	Typical	5	15	15	15	Typical	5	16	16	16	Typical	2	2	2	2	Typical	9	22	22	22	Typical	5	19	19	19	Typical	5	17	17	17		23.6667
tr|G1TUB8|G1TUB8_RABIT	Uncharacterized protein OS=Oryctolagus cuniculus (Rabbit) GN=RPL11 PE=1 SV=2		Typical	10	49	49	49	Typical	10	47	47	47	Typical	8	51	51	51	Typical	10	75	75	75	Typical	10	64	64	64	Typical	6	29	29	29	Typical	7	36	36	36	Typical	8	53	53	53	Typical	9	70	70	70		49
tr|G1TDN6|G1TDN6_RABIT	Uncharacterized protein OS=Oryctolagus cuniculus (Rabbit) GN=KRT5 PE=3 SV=1		Typical	4	5	3	3.15738	Typical	10	22	10	10.931	Typical	7	16	6	6.85769	Typical	6	11	5	5.3212	Typical	6	13	7	7.456	Typical	11	29	11	12.6249	Typical	11	42	15	18.5238	Subset	1	2	0	0.10613	Typical	2	3	1	1.10613		14.3333
tr|G1SP51|G1SP51_RABIT	Uncharacterized protein OS=Oryctolagus cuniculus (Rabbit) GN=RPS13 PE=1 SV=1		Typical	11	36	36	36	Typical	11	37	37	37	Typical	11	68	68	68	Typical	11	49	49	49	Typical	7	30	30	30	Typical	8	44	44	44	Typical	7	48	48	48	Typical	7	30	30	30	Typical	5	32	32	32		47
tr|G1TJG6|G1TJG6_RABIT	Glyceraldehyde-3-phosphate dehydrogenase OS=Oryctolagus cuniculus (Rabbit) GN=GAPDH PE=3 SV=1		Typical	12	21	21	21	Typical	4	4	4	4	Typical	3	4	4	4	Sameset	3	5	5	5	Sameset	3	6	6	6	Typical	2	3	3	3	Typical	4	8	8	8	Sameset	2	4	4	4	Sameset	2	5	5	5		9.66667
tr|G1TAK0|G1TAK0_RABIT	Uncharacterized protein OS=Oryctolagus cuniculus (Rabbit) GN=PRRC2C PE=4 SV=1		Typical	10	18	15	15.8885	Typical	5	12	6	7.77707	Typical	6	18	11	13.0732	Typical	8	18	14	15.1847	Typical	5	13	10	10.8885	Typical	6	9	9	9	Typical	4	12	12	12	Typical	4	9	9	9	Typical	3	7	7	7		16
tr|G1SRG3|G1SRG3_RABIT	Uncharacterized protein OS=Oryctolagus cuniculus (Rabbit) GN=DIS3 PE=3 SV=1		Typical	15	18	18	18	Typical	5	5	5	5	Typical	5	10	10	10	Typical	6	9	9	9	Typical	6	12	12	12	Typical	2	4	4	4	Typical	2	5	5	5	Typical	4	6	6	6	Typical	3	4	4	4		11
tr|G1T0C1|G1T0C1_RABIT	Ribosomal protein L15 OS=Oryctolagus cuniculus (Rabbit) GN=RPL15 PE=1 SV=1		Sameset	9	54	54	54	Sameset	10	62	62	62	Typical	11	58	58	58	Sameset	7	56	56	56	Sameset	6	36	36	36	Sameset	6	35	35	35	Sameset	6	49	49	49	Sameset	7	73	73	73	Sameset	7	82	82	82		58
tr|G1SKE2|G1SKE2_RABIT	Uncharacterized protein OS=Oryctolagus cuniculus (Rabbit) GN=TIAL1 PE=4 SV=1		Typical	10	32	22	29.4332	Typical	7	25	17	22.9465	Typical	8	32	20	28.9198	Typical	7	30	17	26.6631	Typical	7	28	15	24.6631	Typical	5	19	5	15.4064	Typical	8	32	19	28.6631	Typical	8	25	12	21.6631	Typical	7	26	12	22.4064		29.6667
tr|G1T3D8|G1T3D8_RABIT	40S ribosomal protein S24 OS=Oryctolagus cuniculus (Rabbit) GN=RPS24 PE=1 SV=1		Typical	9	26	26	26	Typical	11	40	40	40	Typical	9	42	42	42	Typical	7	25	25	25	Typical	8	27	27	27	Typical	5	18	18	18	Typical	5	19	19	19	Typical	5	26	26	26	Typical	5	27	27	27		36
sp|P12530|LOX15_RABIT	Arachidonate 15-lipoxygenase OS=Oryctolagus cuniculus (Rabbit) GN=ALOX15 PE=1 SV=3		Typical	11	22	22	22	Typical	6	10	10	10	Typical	5	11	11	11	Typical	4	12	12	12	Typical	4	13	13	13	Typical	2	8	8	8	Typical	3	7	7	7	Typical	3	8	8	8	Typical	2	6	6	6		14.3333
tr|G1U971|G1U971_RABIT	Eukaryotic translation initiation factor 3 subunit C OS=Oryctolagus cuniculus (Rabbit) GN=EIF3C PE=1 SV=1		Typical	9	13	13	13	Typical	3	3	3	3	Typical	2	5	5	5	Typical	5	8	8	8	Typical	2	2	2	2		0	0	0	0	Typical	5	6	6	6	Typical	4	6	6	6		0	0	0	0		7
tr|G1TIB4|G1TIB4_RABIT	Uncharacterized protein OS=Oryctolagus cuniculus (Rabbit) GN=RPS28 PE=1 SV=1		Typical	10	37	37	37	Typical	9	36	36	36	Typical	7	36	36	36	Typical	9	47	47	47	Typical	7	48	48	48	Typical	3	8	8	8	Typical	6	42	42	42	Typical	9	37	37	37	Typical	8	42	42	42		36.3333
tr|G1T7F5|G1T7F5_RABIT	Uncharacterized protein OS=Oryctolagus cuniculus (Rabbit) GN=ADD2 PE=4 SV=1		Typical	7	13	9	10.7971	Typical	3	7	7	7	Typical	6	10	7	8.34783	Typical	5	13	8	10.2464	Typical	5	14	9	11.2464	Typical	4	8	4	5.7971	Typical	9	18	13	15.2464	Typical	3	8	3	5.24638	Typical	2	9	2	5.14493		10
tr|G1SIZ2|G1SIZ2_RABIT	Uncharacterized protein OS=Oryctolagus cuniculus (Rabbit) GN=LOC100354063 PE=1 SV=1		Typical	9	55	55	55	Typical	7	50	50	50	Typical	6	48	48	48	Typical	8	63	63	63	Typical	6	54	54	54	Typical	3	35	35	35	Typical	5	57	57	57	Typical	8	64	64	64	Typical	6	75	75	75		51
tr|G1TE76|G1TE76_RABIT	Uncharacterized protein OS=Oryctolagus cuniculus (Rabbit) GN=EIF4H PE=4 SV=1		Typical	5	12	12	12	Typical	5	6	6	6	Typical	4	12	12	12	Typical	2	2	2	2	Typical	4	6	6	6	Typical	3	4	4	4	Typical	9	21	21	21	Typical	4	6	6	6		0	0	0	0		10
tr|G1U6F4|G1U6F4_RABIT	Uncharacterized protein OS=Oryctolagus cuniculus (Rabbit) GN=PURB PE=4 SV=1		Typical	6	13	7	9.35897	Typical	7	15	11	12.5726	Typical	7	21	14	16.7521	Typical	8	21	19	19.7863	Typical	7	20	19	19.3932	Typical	6	18	14	15.5726	Typical	4	17	17	17	Typical	4	15	15	15	Typical	5	22	22	22		16.3333
tr|G1SNY0|G1SNY0_RABIT	Uncharacterized protein OS=Oryctolagus cuniculus (Rabbit) GN=LOC100350771 PE=1 SV=1		Typical	5	14	14	14	Typical	7	25	25	25	Typical	6	18	18	18	Typical	5	13	13	13	Typical	4	10	10	10	Typical	5	18	18	18	Typical	6	17	17	17	Typical	5	20	20	20	Typical	5	29	29	29		19
tr|G1SIT9|G1SIT9_RABIT	Uncharacterized protein OS=Oryctolagus cuniculus (Rabbit) GN=YWHAB PE=3 SV=1		Typical	7	15	6	9.60035	Typical	5	8	1	4.30479	Typical	5	15	5	10.4655	Typical	5	14	4	9.06949	Typical	5	13	3	8.0473	Typical	3	6	4	4.80406	Typical	3	6	3	4.74251	Typical	2	10	2	6.70588	Typical	2	7	2	4.94118		12.6667
tr|G1SUH8|G1SUH8_RABIT	Uncharacterized protein OS=Oryctolagus cuniculus (Rabbit) GN=KRT2 PE=3 SV=1		Subset	4	6	0	0.00944237	Subset	7	20	0	0.0297597	Typical	7	16	0	0.0217083	Subset	4	11	0	0.01268	Subset	3	7	0	0.00802425	Typical	8	30	1	1.03893	Typical	10	58	0	0.0728666	Subset	1	4	0	0.00265604	Subset	1	6	0	0.00398406		14
tr|G1U9I8|G1U9I8_RABIT	Uncharacterized protein OS=Oryctolagus cuniculus (Rabbit) GN=KRT1 PE=3 SV=2		Typical	5	11	0	0	Typical	8	32	0	0	Typical	7	27	0	0	Typical	6	31	0	0	Typical	6	25	0	0	Typical	7	68	0	0	Typical	8	83	0	0	Subset	3	14	0	0	Subset	4	31	0	0		23.3333
tr|G1TG89|G1TG89_RABIT	Uncharacterized protein OS=Oryctolagus cuniculus (Rabbit) GN=RPS15A PE=1 SV=1		Typical	10	38	38	38	Typical	7	31	31	31	Typical	7	37	37	37	Typical	6	34	34	34	Typical	7	39	39	39	Typical	3	9	9	9	Typical	7	31	31	31	Typical	6	36	36	36	Typical	7	23	23	23		35.3333
tr|B7NZI5|B7NZI5_RABIT	Eukaryotic translation initiation factor 6 OS=Oryctolagus cuniculus (Rabbit) GN=EIF6 PE=3 SV=1		Typical	6	12	12	12	Typical	4	6	6	6	Typical	3	7	7	7	Typical	4	6	6	6	Typical	3	5	5	5	Typical	3	6	6	6	Typical	4	8	8	8	Typical	2	3	3	3	Typical	3	5	5	5		8.33333
tr|G1T0U5|G1T0U5_RABIT	Uncharacterized protein OS=Oryctolagus cuniculus (Rabbit) GN=TIA1 PE=4 SV=1		Typical	8	18	8	10.5668	Typical	6	15	7	9.05348	Typical	6	18	6	9.08021	Typical	5	18	5	8.3369	Typical	5	18	5	8.3369	Typical	5	16	2	5.59358	Subset	4	13	0	3.3369	Typical	6	20	7	10.3369	Typical	5	22	8	11.5936		17
sp|P29751|ACTB_RABIT	Actin, cytoplasmic 1 OS=Oryctolagus cuniculus (Rabbit) GN=ACTB PE=2 SV=1		Typical	6	11	1	6.38333	Typical	6	10	1	6.00556	Typical	4	9	2	5.56191	Typical	6	13	2	7.53175	Typical	4	12	2	7.38333	Typical	3	7	3	4.74048	Typical	3	8	2	5.41349	Typical	4	6	1	3.57698	Typical	2	5	3	3.75556		10
tr|G1T4S1|G1T4S1_RABIT	Uncharacterized protein OS=Oryctolagus cuniculus (Rabbit) GN=KRT13 PE=3 SV=2		Subset	6	12	0	0.0613588	Typical	7	16	1	1.08051	Subset	6	14	0	0.0758942	Subset	5	18	0	0.0969144	Typical	4	14	2	2.06528	Subset	5	26	0	0.137875	Subset	8	37	0	0.188381	Subset	4	7	0	0.0378964	Subset	4	10	0	0.0539249		14
tr|G1SIU2|G1SIU2_RABIT	Polyadenylate-binding protein OS=Oryctolagus cuniculus (Rabbit) GN=PABPC1L PE=3 SV=1		Typical	8	20	1	1.02462	Typical	8	21	0	0.0212883	Typical	7	27	0	0.0309569	Typical	6	23	0	0.0194197	Typical	6	22	0	0.0221336	Typical	5	15	0	0.019162	Typical	6	29	0	0.0286643	Typical	6	28	0	0.028455	Typical	6	40	0	0.0394243		22.6667
tr|G1SPU6|G1SPU6_RABIT	Actin, cytoplasmic 1 OS=Oryctolagus cuniculus (Rabbit) GN=ACTB PE=3 SV=2		Subset	5	10	0	3.48333	Typical	6	11	2	5.23889	Typical	4	9	2	4.30476	Typical	6	13	2	5.57937	Typical	4	13	3	6.48333	Subset	2	4	0	1.12619	Subset	2	6	0	2.20873	Typical	4	7	2	3.66746	Subset	1	2	0	0.488889		10
tr|G1SQZ4|G1SQZ4_RABIT	Uncharacterized protein OS=Oryctolagus cuniculus (Rabbit) GN=RUVBL2 PE=4 SV=2		Typical	5	6	6	6	Typical	1	1	1	1	Typical	1	2	2	2	Typical	2	3	3	3	Typical	2	3	3	3		0	0	0	0	Typical	7	9	9	9		0	0	0	0		0	0	0	0		3
tr|G1SFW9|G1SFW9_RABIT	Uncharacterized protein OS=Oryctolagus cuniculus (Rabbit) GN=ACIN1 PE=4 SV=1		Typical	7	8	8	8	Typical	3	6	6	6	Typical	3	6	6	6	Typical	4	5	5	5	Typical	3	7	7	7	Typical	4	5	5	5	Typical	3	11	11	11	Typical	3	4	4	4	Typical	2	4	4	4		6.66667
tr|G1SHU8|G1SHU8_RABIT	Uncharacterized protein OS=Oryctolagus cuniculus (Rabbit) GN=RPL32 PE=4 SV=1		Typical	6	24	24	24	Typical	6	26	26	26	Typical	5	37	37	37	Typical	4	31	31	31	Typical	4	21	21	21	Typical	3	19	19	19	Typical	2	17	17	17	Typical	4	29	29	29	Typical	3	33	33	33		29
tr|G1SQH0|G1SQH0_RABIT	Uncharacterized protein OS=Oryctolagus cuniculus (Rabbit) GN=RPL26 PE=1 SV=1		Typical	8	42	20	41.4527	Typical	7	37	22	36.6269	Typical	6	45	26	44.5274	Typical	7	48	24	47.403	Typical	5	53	30	52.4279	Typical	3	26	8	25.5522	Typical	3	19	15	18.9005	Typical	5	40	16	39.403	Typical	6	70	35	69.1294		41.3333
tr|G1U8P2|G1U8P2_RABIT	Ribosomal protein L19 OS=Oryctolagus cuniculus (Rabbit) PE=3 SV=1		Typical	6	22	9	18.0698	Typical	4	18	10	15.5814	Typical	5	17	10	14.8837	Typical	6	32	10	25.3488	Typical	4	28	13	23.4651	Subset	3	7	0	4.88372	Typical	2	6	5	5.69767	Typical	5	22	14	19.5814	Typical	5	26	19	23.8837		19
tr|G1SWI6|G1SWI6_RABIT	Uncharacterized protein OS=Oryctolagus cuniculus (Rabbit) PE=4 SV=1		Typical	8	24	24	24	Typical	6	20	20	20	Typical	6	30	30	30	Typical	6	18	18	18	Typical	3	15	15	15	Typical	1	4	4	4	Typical	5	20	20	20	Typical	4	23	23	23	Typical	4	21	21	21		24.6667
sp|Q5IH81|EIF3I_RABIT	Eukaryotic translation initiation factor 3 subunit I OS=Oryctolagus cuniculus (Rabbit) GN=EIF3I PE=2 SV=1		Typical	8	22	22	22	Typical	6	10	10	10	Typical	8	16	16	16	Typical	8	13	13	13	Typical	5	8	8	8	Typical	5	8	8	8	Typical	6	23	23	23	Typical	5	9	9	9	Typical	4	5	5	5		16
tr|G1T2G4|G1T2G4_RABIT	Eukaryotic translation initiation factor 2 subunit 1 OS=Oryctolagus cuniculus (Rabbit) GN=EIF2S1 PE=4 SV=1		Typical	6	12	12	12	Typical	4	6	6	6	Typical	5	6	6	6	Typical	1	2	2	2	Typical	2	2	2	2	Typical	3	5	5	5	Typical	4	6	6	6	Typical	2	3	3	3	Typical	1	2	2	2		8
tr|G1TTQ5|G1TTQ5_RABIT	60S ribosomal protein L36 OS=Oryctolagus cuniculus (Rabbit) GN=LOC100348796 PE=1 SV=1		Sameset	8	21	21	21	Typical	5	9	9	9	Sameset	7	33	33	33	Typical	8	27	27	27	Sameset	8	17	17	17	Sameset	3	12	12	12	Sameset	4	24	24	24	Typical	9	27	27	27	Typical	9	33	33	33		21
tr|G1T1Y7|G1T1Y7_RABIT	Uncharacterized protein OS=Oryctolagus cuniculus (Rabbit) GN=KRT14 PE=3 SV=2		Subset	5	10	0	0.118738	Typical	7	16	1	4.0255	Typical	5	14	0	2.15126	Subset	4	15	0	0.189484	Typical	3	12	0	1.14009	Typical	7	31	3	5.32171	Typical	8	37	3	6.36346	Subset	4	7	0	0.088425	Subset	4	10	0	0.125825		13.3333
tr|G1SJS2|G1SJS2_RABIT	Uncharacterized protein OS=Oryctolagus cuniculus (Rabbit) GN=EIF2B1 PE=3 SV=1		Typical	7	11	11	11	Typical	3	5	5	5	Typical	6	11	11	11	Typical	4	6	6	6	Typical	2	4	4	4	Typical	2	5	5	5	Typical	3	6	6	6	Typical	1	2	2	2	Typical	1	2	2	2		9
tr|G1T8Q6|G1T8Q6_RABIT	Heat shock protein HSP 90-beta OS=Oryctolagus cuniculus (Rabbit) GN=HSP90AB1 PE=3 SV=2		Typical	7	13	2	9.72727	Typical	3	4	2	3.18182	Typical	2	4	1	1.54545	Typical	3	7	2	3.72727	Typical	4	9	2	4.90909	Typical	1	1	1	1	Subset	1	4	0	0.727273	Sameset	2	6	0	1.90909	Subset	1	4	0	0.727273		7
tr|G1T057|G1T057_RABIT	Uncharacterized protein OS=Oryctolagus cuniculus (Rabbit) GN=TTC37 PE=4 SV=2		Typical	6	13	13	13	Typical	3	5	5	5	Typical	5	9	9	9	Typical	4	8	8	8	Typical	3	7	7	7	Typical	4	4	4	4	Typical	2	3	3	3	Typical	2	5	5	5	Typical	1	5	5	5		9
tr|G1SMW3|G1SMW3_RABIT	Uncharacterized protein OS=Oryctolagus cuniculus (Rabbit) GN=LARP4B PE=4 SV=2		Typical	7	10	10	10	Typical	3	4	4	4	Typical	3	5	5	5	Typical	3	4	4	4	Typical	4	6	6	6	Typical	2	3	3	3	Typical	4	5	5	5	Typical	4	5	5	5	Typical	1	1	1	1		6.33333
tr|G1TU00|G1TU00_RABIT	Uncharacterized protein OS=Oryctolagus cuniculus (Rabbit) GN=RPL26L1 PE=3 SV=2		Typical	7	25	3	3.54726	Typical	6	17	2	2.37313	Subset	4	19	0	0.472637	Subset	5	24	0	0.597015	Subset	3	23	0	0.572139	Subset	2	18	0	0.447761	Subset	1	4	0	0.0995025	Subset	3	24	0	0.597015	Subset	4	35	0	0.870647		20.3333
tr|G1SE76|G1SE76_RABIT	Uncharacterized protein OS=Oryctolagus cuniculus (Rabbit) GN=RPL23A PE=1 SV=1		Typical	5	11	11	11	Typical	4	8	8	8	Typical	6	18	18	18	Typical	6	16	16	16	Typical	4	15	15	15	Typical	4	14	14	14	Typical	4	13	13	13	Typical	4	15	15	15	Typical	4	18	18	18		12.3333
tr|G1SLW8|G1SLW8_RABIT	Eukaryotic translation initiation factor 3 subunit M OS=Oryctolagus cuniculus (Rabbit) GN=EIF3M PE=1 SV=2		Typical	4	8	8	8	Typical	2	3	3	3	Typical	3	4	4	4	Typical	3	4	4	4	Typical	2	3	3	3	Typical	2	3	3	3	Typical	3	4	4	4	Typical	3	3	3	3	Typical	1	1	1	1		5
tr|G1SS77|G1SS77_RABIT	Uncharacterized protein OS=Oryctolagus cuniculus (Rabbit) GN=SKIV2L PE=4 SV=1		Typical	4	5	5	5		0	0	0	0	Typical	4	5	5	5	Typical	4	4	4	4		0	0	0	0	Typical	2	2	2	2	Typical	1	2	2	2		0	0	0	0		0	0	0	0		3.33333
tr|G1T7R2|G1T7R2_RABIT	Uncharacterized protein OS=Oryctolagus cuniculus (Rabbit) GN=YWHAE PE=3 SV=1		Typical	6	12	9	9.79803	Typical	3	5	4	4.26601	Typical	4	8	8	8	Typical	3	9	8	8.26601	Typical	3	7	6	6.26601	Typical	1	1	1	1	Typical	2	8	8	8	Typical	1	5	5	5	Typical	1	5	5	5		8.33333
tr|G1SRA8|G1SRA8_RABIT	Eukaryotic translation initiation factor 2 subunit 3 OS=Oryctolagus cuniculus (Rabbit) GN=EIF2S3 PE=4 SV=2		Typical	6	9	9	9	Typical	1	1	1	1	Typical	3	4	4	4	Typical	3	4	4	4	Typical	2	4	4	4	Typical	1	3	3	3	Typical	3	5	5	5	Typical	3	4	4	4	Typical	2	3	3	3		4.66667
tr|G1SUV5|G1SUV5_RABIT	Uncharacterized protein OS=Oryctolagus cuniculus (Rabbit) GN=HSP90AB1 PE=3 SV=1		Typical	6	11	0	0	Subset	2	2	0	0	Subset	1	3	0	0	Subset	2	5	0	0	Subset	3	7	0	0		0	0	0	0	Subset	1	4	0	0	Typical	2	6	0	0	Subset	1	4	0	0		5.33333
tr|G1TBS2|G1TBS2_RABIT	Uncharacterized protein OS=Oryctolagus cuniculus (Rabbit) GN=RUVBL1 PE=4 SV=1		Typical	2	6	6	6		0	0	0	0	Typical	1	2	2	2	Typical	1	1	1	1	Typical	1	2	2	2		0	0	0	0	Typical	6	11	11	11		0	0	0	0		0	0	0	0		2.66667
tr|G1SF08|G1SF08_RABIT	Uncharacterized protein OS=Oryctolagus cuniculus (Rabbit) GN=RPL35A PE=1 SV=1		Typical	7	12	12	12	Typical	6	16	16	16	Typical	7	21	21	21	Typical	8	20	20	20	Typical	4	17	17	17	Typical	2	4	4	4	Typical	5	20	20	20	Typical	6	29	29	29	Typical	4	25	25	25		16.3333
tr|G1SHY2|G1SHY2_RABIT	Uncharacterized protein OS=Oryctolagus cuniculus (Rabbit) GN=KRT75 PE=3 SV=1		Subset	2	2	0	0.0108539	Typical	5	13	1	1.0642	Subset	4	10	0	0.0591507	Subset	3	6	0	0.022152	Subset	3	6	0	0.0314482	Typical	7	21	3	3.11206	Subset	8	27	0	0.243022	Subset	1	2	0	0.0073193	Subset	1	2	0	0.0073193		8.33333
tr|G1T8X7|G1T8X7_RABIT	Uncharacterized protein OS=Oryctolagus cuniculus (Rabbit) GN=VCPIP1 PE=4 SV=1		Typical	6	9	9	9	Typical	4	6	6	6	Typical	5	8	8	8	Typical	3	3	3	3	Typical	1	2	2	2	Typical	3	5	5	5	Typical	2	3	3	3		0	0	0	0	Typical	2	4	4	4		7.66667
tr|G1SEQ2|G1SEQ2_RABIT	Uncharacterized protein OS=Oryctolagus cuniculus (Rabbit) GN=PBDC1 PE=4 SV=2		Typical	7	12	12	12	Typical	1	1	1	1	Typical	1	2	2	2	Typical	1	2	2	2	Typical	1	1	1	1		0	0	0	0	Typical	1	2	2	2		0	0	0	0	Typical	1	1	1	1		5
tr|G1TDK0|G1TDK0_RABIT	Uncharacterized protein OS=Oryctolagus cuniculus (Rabbit) GN=MYL6 PE=4 SV=1		Typical	4	7	7	7	Typical	3	5	5	5	Typical	4	7	7	7	Typical	3	5	5	5	Typical	4	6	6	6	Sameset	2	6	6	6	Sameset	2	4	4	4	Sameset	2	5	5	5	Typical	3	5	5	5		6.33333
tr|G1U0Q2|G1U0Q2_RABIT	Uncharacterized protein OS=Oryctolagus cuniculus (Rabbit) GN=LOC103349305 PE=1 SV=1		Typical	3	12	12	12	Typical	3	8	8	8	Typical	4	16	16	16	Typical	3	16	16	16	Typical	3	18	18	18	Typical	2	10	10	10	Typical	3	15	15	15	Typical	3	16	16	16	Typical	3	17	17	17		12
tr|G1TU78|G1TU78_RABIT	Uncharacterized protein OS=Oryctolagus cuniculus (Rabbit) PE=4 SV=1		Sameset	4	9	9	9	Sameset	1	2	2	2	Sameset	2	3	3	3	Sameset	3	3	3	3	Sameset	1	2	2	2	Sameset	1	1	1	1	Typical	5	7	7	7	Sameset	2	2	2	2	Sameset	2	3	3	3		4.66667
tr|G1TUC2|G1TUC2_RABIT	Uncharacterized protein OS=Oryctolagus cuniculus (Rabbit) GN=CNBP PE=4 SV=1		Typical	5	10	10	10	Typical	3	5	5	5	Typical	5	7	7	7	Typical	4	8	8	8	Typical	2	6	6	6	Typical	1	2	2	2	Typical	1	5	5	5	Typical	2	6	6	6	Typical	2	5	5	5		7.33333
tr|G1SW00|G1SW00_RABIT	Glutamine synthetase OS=Oryctolagus cuniculus (Rabbit) GN=GLUL PE=3 SV=2		Typical	6	9	9	9	Typical	1	2	2	2	Typical	2	4	4	4	Typical	3	4	4	4	Typical	2	3	3	3	Typical	1	2	2	2	Typical	1	1	1	1	Typical	2	3	3	3	Typical	2	7	7	7		5
tr|G1SIT5|G1SIT5_RABIT	Uncharacterized protein OS=Oryctolagus cuniculus (Rabbit) GN=RPL35 PE=1 SV=1		Typical	4	10	10	10	Typical	5	16	16	16	Typical	4	22	22	22	Typical	5	20	20	20	Typical	4	16	16	16	Typical	4	16	16	16	Typical	3	22	22	22	Typical	4	22	22	22	Typical	4	24	24	24		16
tr|G1TI02|G1TI02_RABIT	Uncharacterized protein OS=Oryctolagus cuniculus (Rabbit) GN=WIBG PE=4 SV=2		Typical	6	10	10	10	Typical	2	3	3	3	Typical	2	5	5	5	Typical	1	3	3	3	Typical	1	4	4	4		0	0	0	0	Typical	3	4	4	4	Typical	3	5	5	5	Typical	2	2	2	2		6
tr|G1T4P7|G1T4P7_RABIT	Uncharacterized protein OS=Oryctolagus cuniculus (Rabbit) GN=TLN2 PE=4 SV=1		Typical	2	5	5	5	Typical	2	5	5	5	Typical	2	7	7	7	Typical	1	6	6	6	Typical	1	6	6	6	Typical	1	2	2	2	Typical	3	10	10	10	Typical	2	8	8	8	Typical	3	11	11	11		5.66667
tr|G1TZ76|G1TZ76_RABIT	40S ribosomal protein S27 OS=Oryctolagus cuniculus (Rabbit) GN=RPS27 PE=1 SV=1		Typical	6	19	19	19	Sameset	5	16	16	16	Typical	4	15	15	15	Sameset	4	18	18	18	Sameset	3	13	13	13	Sameset	2	6	6	6	Sameset	2	18	18	18	Sameset	2	14	14	14	Sameset	2	19	19	19		16.6667
tr|G1U9S2|G1U9S2_RABIT	Serum albumin OS=Oryctolagus cuniculus (Rabbit) GN=ALB PE=1 SV=1		Typical	5	8	6	6.11058	Sameset	4	12	5	5.38702	Sameset	4	18	12	12.3317	Typical	4	18	14	14.2212	Sameset	5	18	13	13.2764	Sameset	4	9	6	6.16587	Sameset	5	32	18	18.774	Sameset	3	12	10	10.1106	Sameset	2	8	8	8		12.6667
tr|G1SIW1|G1SIW1_RABIT	Uncharacterized protein OS=Oryctolagus cuniculus (Rabbit) GN=DHX15 PE=4 SV=1		Typical	7	7	7	7	Typical	2	2	2	2	Typical	3	4	4	4	Typical	1	2	2	2	Typical	1	1	1	1		0	0	0	0	Typical	2	3	3	3		0	0	0	0		0	0	0	0		4.33333
tr|G1TZP0|G1TZP0_RABIT	Uncharacterized protein OS=Oryctolagus cuniculus (Rabbit) GN=YWHAG PE=3 SV=1		Typical	5	12	3	5.52025	Typical	5	9	2	4.31335	Typical	4	10	2	5.03343	Typical	5	13	3	6.54864	Typical	4	11	2	5.13688	Typical	3	4	2	2.56284	Typical	2	4	2	2.82353	Typical	2	11	3	6.29412	Typical	2	7	2	4.05882		10.3333
tr|G1T4R6|G1T4R6_RABIT	Uncharacterized protein OS=Oryctolagus cuniculus (Rabbit) GN=KRT16 PE=3 SV=2		Subset	3	7	0	0	Typical	5	12	0	0	Typical	4	11	0	0	Subset	2	9	0	0	Typical	3	11	0	0	Subset	4	20	0	0	Typical	5	28	0	0	Subset	2	2	0	0	Subset	2	5	0	0		10
tr|G1TSG6|G1TSG6_RABIT	Uncharacterized protein OS=Oryctolagus cuniculus (Rabbit) GN=DDX20 PE=3 SV=1		Typical	3	3	3	3	Typical	2	2	2	2	Typical	4	12	12	12		0	0	0	0	Typical	1	3	3	3	Typical	2	2	2	2	Typical	2	8	8	8	Typical	2	2	2	2	Typical	1	2	2	2		5.66667
tr|G1SME4|G1SME4_RABIT	Uncharacterized protein OS=Oryctolagus cuniculus (Rabbit) GN=LOC100355015 PE=4 SV=1		Typical	3	5	4	4.7619	Typical	2	2	1	1.7619	Typical	2	4	2	3.52381	Typical	2	3	1	2.52381	Typical	3	4	3	3.7619	Sameset	2	2	0	1.52381	Typical	2	4	2	3.52381	Typical	2	3	2	2.7619	Typical	2	2	1	1.7619		3.66667
tr|G1TDJ9|G1TDJ9_RABIT	Uncharacterized protein OS=Oryctolagus cuniculus (Rabbit) GN=RBMS1 PE=4 SV=2		Typical	4	7	7	7	Typical	2	5	5	5	Typical	3	8	8	8	Sameset	1	3	3	3	Sameset	1	4	4	4	Sameset	1	1	1	1	Typical	3	7	7	7	Sameset	1	4	4	4	Typical	2	6	6	6		6.66667
tr|G1TX70|G1TX70_RABIT	Uncharacterized protein OS=Oryctolagus cuniculus (Rabbit) GN=RPL18 PE=4 SV=1		Typical	5	26	3	5.56149	Typical	4	25	4	6.33875	Typical	4	19	9	10.1137	Typical	4	16	6	7.11369	Typical	3	17	6	7.22506	Subset	2	9	0	1.00232	Typical	3	27	10	11.8933	Typical	5	21	5	6.7819	Typical	5	29	5	7.67285		23.3333
tr|G1T3U5|G1T3U5_RABIT	Uncharacterized protein OS=Oryctolagus cuniculus (Rabbit) GN=DNAJB4 PE=4 SV=1		Typical	5	11	11	11	Typical	3	6	6	6	Typical	3	10	10	10	Typical	3	10	10	10	Typical	3	8	8	8	Typical	1	2	2	2	Typical	2	7	7	7	Typical	3	7	7	7	Typical	2	3	3	3		9
tr|G1SYR7|G1SYR7_RABIT	Uncharacterized protein OS=Oryctolagus cuniculus (Rabbit) PE=4 SV=2		Typical	4	7	7	7	Typical	4	6	6	6	Typical	2	4	4	4	Typical	5	7	7	7	Typical	4	7	7	7	Typical	2	6	6	6	Typical	1	3	3	3	Typical	3	6	6	6	Typical	2	5	5	5		5.66667
sp|P23612|SYWC_RABIT	Tryptophan--tRNA ligase, cytoplasmic OS=Oryctolagus cuniculus (Rabbit) GN=WARS PE=2 SV=3		Typical	6	12	12	12	Typical	1	1	1	1	Typical	1	2	2	2	Typical	2	3	3	3	Typical	1	3	3	3		0	0	0	0	Typical	1	1	1	1	Typical	1	2	2	2	Typical	1	3	3	3		5
tr|G1SMY1|G1SMY1_RABIT	Uncharacterized protein OS=Oryctolagus cuniculus (Rabbit) GN=DDX17 PE=3 SV=2		Typical	5	8	6	6.15873		0	0	0	0	Typical	2	2	1	1.07937	Typical	1	1	1	1	Typical	1	1	1	1		0	0	0	0	Subset	1	6	0	0.476191	Typical	1	1	1	1		0	0	0	0		3.33333
tr|G1U9K5|G1U9K5_RABIT	Uncharacterized protein OS=Oryctolagus cuniculus (Rabbit) GN=KRT71 PE=3 SV=1		Subset	1	1	0	0.028777	Sameset	4	13	6	6.20144	Subset	2	7	0	0.201595	Subset	1	1	0	0.028777	Sameset	2	12	9	9.08633	Sameset	4	7	1	1.17282	Subset	5	18	0	0.526229		0	0	0	0		0	0	0	0		7
tr|G1U0I7|G1U0I7_RABIT	Uncharacterized protein OS=Oryctolagus cuniculus (Rabbit) GN=ATXN2L PE=4 SV=2		Typical	5	12	12	12	Typical	4	10	10	10	Typical	4	11	11	11	Typical	3	11	11	11	Typical	3	10	10	10	Typical	1	3	3	3	Typical	3	6	6	6	Typical	3	7	7	7	Typical	3	9	9	9		11
sp|Q6Q6X0|1433T_RABIT	14-3-3 protein theta OS=Oryctolagus cuniculus (Rabbit) GN=YWHAQ PE=2 SV=1		Typical	5	10	6	6.39551	Typical	4	4	2	2.21817	Typical	3	4	1	1.80874	Typical	3	5	3	3.21817	Typical	4	5	2	2.55779	Subset	1	1	0	0.129496	Subset	1	1	0	0.339623	Typical	1	2	2	2	Typical	1	2	2	2		6
tr|G1TWL0|G1TWL0_RABIT	Uncharacterized protein OS=Oryctolagus cuniculus (Rabbit) GN=HNRNPA2B1 PE=4 SV=1		Typical	4	5	5	5	Typical	2	2	2	2	Typical	2	3	3	3	Typical	1	1	1	1	Typical	1	2	2	2		0	0	0	0	Typical	2	2	2	2	Typical	1	1	1	1	Typical	1	2	2	2		3.33333
tr|G1SFH0|G1SFH0_RABIT	Uncharacterized protein OS=Oryctolagus cuniculus (Rabbit) GN=PDCD2L PE=4 SV=1		Typical	3	5	5	5	Typical	3	3	3	3	Typical	1	1	1	1	Typical	5	6	6	6	Typical	3	6	6	6		0	0	0	0		0	0	0	0	Typical	3	6	6	6	Typical	2	4	4	4		3
tr|G1SPP3|G1SPP3_RABIT	Uncharacterized protein OS=Oryctolagus cuniculus (Rabbit) GN=KRT4 PE=3 SV=1		Subset	1	1	0	0.00359712	Typical	4	12	1	1.03027	Subset	2	8	0	0.0241289	Subset	2	4	0	0.00741635	Typical	3	5	1	1.01206	Subset	4	10	0	0.0396068	Subset	5	20	0	0.101555		0	0	0	0		0	0	0	0		7
tr|G1SMK8|G1SMK8_RABIT	Uncharacterized protein OS=Oryctolagus cuniculus (Rabbit) GN=BAG2 PE=4 SV=1		Typical	3	5	5	5	Typical	2	3	3	3	Typical	2	3	3	3	Typical	1	3	3	3	Typical	1	2	2	2		0	0	0	0	Typical	4	6	6	6	Typical	1	3	3	3		0	0	0	0		3.66667
tr|G1TSG1|G1TSG1_RABIT	Uncharacterized protein OS=Oryctolagus cuniculus (Rabbit) GN=RPL22 PE=4 SV=1		Typical	4	9	9	9	Typical	3	6	6	6	Typical	3	13	13	13	Typical	3	10	10	10	Typical	3	16	16	16	Typical	2	8	8	8	Typical	2	4	4	4	Typical	4	17	17	17	Typical	3	11	11	11		9.33333
tr|G1SQK0|G1SQK0_RABIT	Uncharacterized protein OS=Oryctolagus cuniculus (Rabbit) GN=STAU1 PE=4 SV=2		Typical	2	5	5	5	Typical	2	6	6	6	Typical	3	7	7	7	Typical	3	8	8	8	Typical	2	4	4	4	Typical	1	3	3	3	Typical	2	5	5	5	Typical	2	6	6	6	Typical	1	4	4	4		6
tr|G1SY53|G1SY53_RABIT	Uncharacterized protein OS=Oryctolagus cuniculus (Rabbit) GN=RPL37A PE=1 SV=1		Typical	4	18	18	18	Typical	4	12	12	12	Typical	4	19	19	19	Typical	4	22	22	22	Typical	3	8	8	8	Typical	2	13	13	13	Typical	1	2	2	2	Typical	2	9	9	9	Typical	4	25	25	25		16.3333
tr|G1SJ56|G1SJ56_RABIT	Uncharacterized protein OS=Oryctolagus cuniculus (Rabbit) GN=VCL PE=4 SV=1		Typical	3	5	5	5	Typical	2	2	2	2	Typical	3	4	4	4	Typical	2	2	2	2		0	0	0	0	Typical	3	6	6	6	Typical	2	6	6	6	Typical	2	4	4	4	Typical	1	2	2	2		3.66667
tr|G1U153|G1U153_RABIT	Uncharacterized protein OS=Oryctolagus cuniculus (Rabbit) PE=4 SV=1		Typical	4	4	1	2.875	Typical	2	2	1	1.625	Typical	3	4	2	3.25		0	0	0	0	Sameset	1	2	0	1.25		0	0	0	0	Sameset	2	2	0	1.25	Sameset	2	3	0	1.875	Typical	2	3	1	2.25		3.33333
sp|Q9BDY9|RBM4_RABIT	RNA-binding protein 4 OS=Oryctolagus cuniculus (Rabbit) GN=RBM4 PE=2 SV=1		Typical	2	2	1	1.2381	Typical	2	2	1	1.2381	Subset	1	2	0	0.47619	Typical	2	3	1	1.47619	Subset	1	1	0	0.238095	Typical	2	2	0	0.47619	Subset	1	2	0	0.47619	Typical	2	2	1	1.2381	Typical	2	2	1	1.2381		2
tr|G1SIV3|G1SIV3_RABIT	Ferrochelatase OS=Oryctolagus cuniculus (Rabbit) GN=FECH PE=3 SV=2		Typical	5	5	5	5	Typical	3	4	4	4	Typical	3	5	5	5	Typical	2	5	5	5	Typical	2	6	6	6		0	0	0	0	Typical	1	4	4	4	Typical	1	2	2	2	Typical	1	5	5	5		4.66667
tr|G1TE64|G1TE64_RABIT	Uncharacterized protein OS=Oryctolagus cuniculus (Rabbit) GN=PTBP3 PE=4 SV=2		Typical	4	6	6	6	Typical	3	5	5	5	Typical	3	13	13	13	Typical	2	5	5	5	Typical	3	5	5	5	Typical	3	4	4	4	Typical	2	10	10	10	Typical	3	7	7	7	Typical	3	10	10	10		8
tr|G1SDJ0|G1SDJ0_RABIT	Uncharacterized protein OS=Oryctolagus cuniculus (Rabbit) GN=HNRNPM PE=4 SV=1		Typical	4	4	1	2.125	Subset	1	1	0	0.375	Subset	2	2	0	0.75	Typical	1	1	1	1	Typical	1	2	0	0.75		0	0	0	0	Typical	2	2	0	0.75	Typical	2	3	0	1.125	Typical	2	3	1	1.75		2.33333
tr|G1TR97|G1TR97_RABIT	Uncharacterized protein OS=Oryctolagus cuniculus (Rabbit) GN=EIF4G3 PE=4 SV=2		Subset	5	8	0	0.0284697	Subset	1	3	0	0.0106762	Typical	3	7	1	1.02135	Subset	1	2	0	0.00711744	Subset	1	4	0	0.0142349	Subset	1	4	0	0.0142349	Subset	2	6	0	0.0213523	Subset	1	2	0	0.00711744		0	0	0	0		6
tr|G1TM29|G1TM29_RABIT	Uncharacterized protein OS=Oryctolagus cuniculus (Rabbit) GN=ALDH16A1 PE=4 SV=1		Typical	2	4	4	4	Typical	2	3	3	3	Typical	2	2	2	2	Typical	2	2	2	2	Typical	1	2	2	2		0	0	0	0	Typical	1	1	1	1	Typical	1	1	1	1		0	0	0	0		3
tr|G1TBJ8|G1TBJ8_RABIT	Uncharacterized protein OS=Oryctolagus cuniculus (Rabbit) GN=RB1CC1 PE=4 SV=2		Typical	3	4	4	4	Typical	1	2	2	2	Typical	1	2	2	2	Typical	1	1	1	1	Typical	1	2	2	2	Typical	2	2	2	2		0	0	0	0		0	0	0	0	Typical	1	1	1	1		2.66667
tr|G1TVD5|G1TVD5_RABIT	Uncharacterized protein OS=Oryctolagus cuniculus (Rabbit) PE=3 SV=1		Typical	3	6	1	2.65911	Typical	3	4	2	2.8197	Typical	3	5	1	2.75094	Sameset	2	2	0	0.819704	Sameset	3	4	0	1.69518	Sameset	1	2	0	1.6	Subset	1	1	0	0.0754717	Sameset	1	2	0	1.6	Sameset	1	1	0	0.8		5
tr|G1SDY5|G1SDY5_RABIT	Uncharacterized protein OS=Oryctolagus cuniculus (Rabbit) GN=YWHAZ PE=3 SV=1		Typical	3	6	1	1.41478	Subset	2	2	0	0.204926	Subset	2	4	0	0.437736	Typical	2	2	0	0.204926	Typical	3	4	0	0.423794	Typical	1	2	0	0.4	Subset	1	1	0	0.0188679	Typical	1	2	0	0.4	Typical	1	1	0	0.2		4
tr|U3KM64|U3KM64_RABIT	Uncharacterized protein OS=Oryctolagus cuniculus (Rabbit) GN=CLTA PE=4 SV=1		Typical	3	6	6	6	Typical	1	4	4	4	Typical	2	6	6	6	Typical	3	11	11	11	Typical	1	8	8	8	Typical	1	2	2	2	Typical	1	5	5	5	Typical	1	7	7	7	Typical	1	7	7	7		5.33333
tr|G1U7M4|G1U7M4_RABIT	Uncharacterized protein OS=Oryctolagus cuniculus (Rabbit) GN=LOC100337712 PE=1 SV=1		Typical	4	13	13	13	Typical	4	36	36	36	Typical	2	11	11	11	Typical	3	15	15	15	Typical	4	16	16	16	Typical	1	29	29	29	Typical	3	15	15	15	Typical	3	14	14	14	Typical	2	11	11	11		20
tr|G1SG83|G1SG83_RABIT	Adenylyl cyclase-associated protein OS=Oryctolagus cuniculus (Rabbit) GN=CAP2 PE=3 SV=2		Typical	3	5	5	5		0	0	0	0		0	0	0	0	Typical	2	2	2	2	Typical	1	2	2	2		0	0	0	0		0	0	0	0	Typical	2	2	2	2	Typical	2	2	2	2		1.66667
tr|G1SDN2|G1SDN2_RABIT	Uncharacterized protein OS=Oryctolagus cuniculus (Rabbit) GN=KRT17 PE=3 SV=1		Subset	3	7	0	0.011498	Subset	3	8	0	0.137392	Subset	2	8	0	0.0143221	Subset	2	9	0	0.0161402	Subset	1	7	0	0.0127273	Subset	3	18	0	0.0313863	Typical	4	23	1	1.03553	Subset	2	2	0	0.00352467	Subset	2	5	0	0.00886751		7.66667
tr|Q6EVH7|Q6EVH7_RABIT	eIF4GI protein OS=Oryctolagus cuniculus (Rabbit) GN=eIF4GI PE=2 SV=1		Subset	3	3	0	0.0318021	Subset	1	2	0	0.0212014	Typical	3	5	1	1.0424	Typical	2	4	1	1.0318	Subset	1	4	0	0.0424028	Typical	1	1	1	1	Subset	1	1	0	0.0106007	Subset	1	3	0	0.0318021	Subset	1	1	0	0.0106007		3.33333
tr|G1TX81|G1TX81_RABIT	Galectin OS=Oryctolagus cuniculus (Rabbit) GN=LGALS9 PE=4 SV=2		Typical	2	2	2	2	Typical	3	5	5	5	Typical	2	2	2	2	Typical	2	2	2	2	Typical	2	4	4	4	Typical	2	2	2	2	Typical	2	5	5	5	Typical	2	4	4	4	Typical	1	3	3	3		3
tr|Q95L83|Q95L83_RABIT	Beta-actin OS=Oryctolagus cuniculus (Rabbit) PE=2 SV=1		Typical	3	4	1	2.13333	Typical	3	3	1	1.75556	Typical	2	5	2	3.13333	Typical	3	7	2	3.88889	Typical	2	5	2	3.13333	Typical	2	6	3	4.13333	Typical	2	3	2	2.37778	Typical	2	3	1	1.75556	Typical	2	5	3	3.75556		4
tr|G1SJ93|G1SJ93_RABIT	Uncharacterized protein OS=Oryctolagus cuniculus (Rabbit) GN=PARP12 PE=4 SV=2		Typical	4	5	5	5	Typical	1	1	1	1	Typical	1	2	2	2		0	0	0	0	Typical	2	2	2	2		0	0	0	0		0	0	0	0	Typical	2	3	3	3		0	0	0	0		2.66667
tr|G1T1Q5|G1T1Q5_RABIT	Uncharacterized protein OS=Oryctolagus cuniculus (Rabbit) GN=AKAP13 PE=4 SV=1		Typical	1	1	1	1		0	0	0	0	Typical	2	2	2	2	Typical	1	1	1	1		0	0	0	0		0	0	0	0		0	0	0	0		0	0	0	0		0	0	0	0		1
tr|G1SLT0|G1SLT0_RABIT	Uncharacterized protein OS=Oryctolagus cuniculus (Rabbit) GN=TRIM38 PE=4 SV=2		Typical	1	1	1	1	Typical	2	3	3	3	Typical	4	6	6	6		0	0	0	0	Typical	1	2	2	2		0	0	0	0	Typical	1	2	2	2	Typical	1	3	3	3	Typical	1	3	3	3		3.33333
tr|G1T6X1|G1T6X1_RABIT			Subset	1	2	0	0	Subset	2	5	0	0	Subset	1	2	0	0	Subset	1	2	0	0	Typical	3	10	0	0	Subset	1	3	0	0	Subset	2	9	0	0	Subset	1	1	0	0	Subset	1	2	0	0		3
tr|G1STX4|G1STX4_RABIT	Uncharacterized protein OS=Oryctolagus cuniculus (Rabbit) GN=SRP54 PE=3 SV=1			0	0	0	0		0	0	0	0	Typical	1	1	1	1		0	0	0	0		0	0	0	0		0	0	0	0	Typical	1	1	1	1	Typical	1	1	1	1		0	0	0	0		0.333333
tr|G1SDF2|G1SDF2_RABIT	Protein-L-isoaspartate O-methyltransferase OS=Oryctolagus cuniculus (Rabbit) GN=PCMT1 PE=3 SV=2		Typical	2	2	2	2	Typical	3	4	4	4		0	0	0	0	Typical	1	2	2	2	Typical	1	2	2	2		0	0	0	0		0	0	0	0		0	0	0	0	Typical	1	1	1	1		2
tr|G1SNX5|G1SNX5_RABIT	Uncharacterized protein OS=Oryctolagus cuniculus (Rabbit) GN=ILF2 PE=4 SV=2		Typical	2	2	2	2	Typical	1	1	1	1	Typical	1	1	1	1	Typical	1	1	1	1		0	0	0	0	Typical	1	1	1	1	Typical	1	1	1	1	Typical	1	1	1	1		0	0	0	0		1.33333
tr|G1T657|G1T657_RABIT	Uncharacterized protein OS=Oryctolagus cuniculus (Rabbit) GN=HNRNPDL PE=4 SV=1			0	0	0	0	Subset	1	2	0	0.0233918	Subset	1	4	0	0.0467836	Subset	1	3	0	0.0350877	Subset	1	4	0	0.0467836	Subset	1	3	0	0.0350877	Typical	3	7	2	2.05848	Subset	1	3	0	0.0350877		0	0	0	0		2
tr|G1T8F8|G1T8F8_RABIT	Uncharacterized protein OS=Oryctolagus cuniculus (Rabbit) GN=RPL22L1 PE=4 SV=1		Typical	1	1	1	1	Typical	1	2	2	2	Typical	2	3	3	3	Typical	3	5	5	5	Typical	1	2	2	2	Typical	3	3	3	3	Typical	2	5	5	5	Typical	1	1	1	1	Typical	1	1	1	1		2
tr|G1TID8|G1TID8_RABIT	Uncharacterized protein OS=Oryctolagus cuniculus (Rabbit) PE=4 SV=1		Typical	3	3	3	3	Typical	2	2	2	2		0	0	0	0	Typical	2	3	3	3		0	0	0	0	Typical	1	2	2	2	Typical	1	2	2	2	Typical	1	1	1	1		0	0	0	0		1.66667
tr|G1SSL4|G1SSL4_RABIT	Uncharacterized protein OS=Oryctolagus cuniculus (Rabbit) GN=EIF2AK2 PE=3 SV=1		Typical	1	1	1	1		0	0	0	0		0	0	0	0	Typical	2	2	2	2	Typical	2	2	2	2		0	0	0	0	Typical	1	1	1	1		0	0	0	0		0	0	0	0		0.333333
tr|G1SY91|G1SY91_RABIT	Uncharacterized protein OS=Oryctolagus cuniculus (Rabbit) GN=CNOT2 PE=4 SV=2		Typical	2	3	3	3	Typical	2	2	2	2	Typical	1	1	1	1	Typical	1	1	1	1	Typical	1	1	1	1		0	0	0	0		0	0	0	0	Typical	1	1	1	1		0	0	0	0		2
tr|G1SNL7|G1SNL7_RABIT	Uncharacterized protein OS=Oryctolagus cuniculus (Rabbit) GN=ASCC2 PE=4 SV=2		Typical	1	1	1	1		0	0	0	0	Typical	2	3	3	3	Typical	2	3	3	3	Typical	1	1	1	1	Typical	1	1	1	1	Typical	2	4	4	4	Typical	1	1	1	1	Typical	1	2	2	2		1.33333
tr|G1T8V4|G1T8V4_RABIT	Uncharacterized protein OS=Oryctolagus cuniculus (Rabbit) GN=DNAJB2 PE=4 SV=2		Typical	1	1	1	1	Typical	2	2	2	2	Typical	2	4	4	4	Typical	1	1	1	1	Typical	1	1	1	1	Typical	1	2	2	2	Typical	1	1	1	1		0	0	0	0		0	0	0	0		2.33333
tr|G1SGV5|G1SGV5_RABIT	Uncharacterized protein OS=Oryctolagus cuniculus (Rabbit) GN=ABCF1 PE=3 SV=1		Typical	2	2	2	2		0	0	0	0	Typical	1	1	1	1	Typical	1	1	1	1	Typical	1	1	1	1	Typical	1	1	1	1	Typical	1	3	3	3	Typical	1	1	1	1		0	0	0	0		1
tr|G1U446|G1U446_RABIT	Uncharacterized protein OS=Oryctolagus cuniculus (Rabbit) GN=CLINT1 PE=4 SV=2		Typical	3	3	3	3		0	0	0	0		0	0	0	0	Typical	1	1	1	1		0	0	0	0		0	0	0	0	Typical	1	1	1	1		0	0	0	0		0	0	0	0		1
tr|B7NZM4|B7NZM4_RABIT	Developmentally regulated GTP binding protein 1 (Predicted) OS=Oryctolagus cuniculus (Rabbit) GN=DRG1 PE=4 SV=1		Typical	3	3	3	3		0	0	0	0		0	0	0	0		0	0	0	0		0	0	0	0		0	0	0	0		0	0	0	0		0	0	0	0		0	0	0	0		1
tr|G1SKJ9|G1SKJ9_RABIT	Uncharacterized protein OS=Oryctolagus cuniculus (Rabbit) PE=4 SV=2		Typical	1	1	1	1	Typical	2	3	3	3	Typical	1	1	1	1	Typical	1	1	1	1	Typical	1	2	2	2		0	0	0	0	Typical	1	3	3	3	Typical	1	2	2	2	Typical	1	1	1	1		1.66667
tr|G1SS73|G1SS73_RABIT	Uncharacterized protein OS=Oryctolagus cuniculus (Rabbit) GN=DDX1 PE=4 SV=2		Typical	1	1	1	1	Typical	1	1	1	1	Typical	1	1	1	1		0	0	0	0		0	0	0	0	Typical	1	1	1	1		0	0	0	0		0	0	0	0		0	0	0	0		1
tr|G1TWC5|G1TWC5_RABIT	Uncharacterized protein OS=Oryctolagus cuniculus (Rabbit) GN=LSM3 PE=4 SV=1		Typical	2	2	2	2		0	0	0	0		0	0	0	0		0	0	0	0		0	0	0	0		0	0	0	0		0	0	0	0		0	0	0	0		0	0	0	0		0.666667
tr|G1T8A2|G1T8A2_RABIT	Uncharacterized protein OS=Oryctolagus cuniculus (Rabbit) GN=FAU PE=1 SV=1		Typical	3	12	12	12	Typical	2	12	12	12	Typical	3	17	17	17	Typical	2	11	11	11	Typical	2	16	16	16		0	0	0	0	Typical	2	12	12	12	Typical	2	15	15	15	Typical	2	21	21	21		13.6667
sp|P41035|IF2B_RABIT	Eukaryotic translation initiation factor 2 subunit 2 OS=Oryctolagus cuniculus (Rabbit) GN=EIF2S2 PE=1 SV=1		Typical	2	3	3	3		0	0	0	0	Typical	1	1	1	1		0	0	0	0		0	0	0	0	Typical	1	1	1	1		0	0	0	0	Typical	1	1	1	1		0	0	0	0		1.33333
tr|G1SN31|G1SN31_RABIT	Carbonic anhydrase 1 OS=Oryctolagus cuniculus (Rabbit) GN=CA1 PE=4 SV=1		Typical	2	3	3	3	Typical	1	2	2	2		0	0	0	0	Typical	1	4	4	4	Typical	1	2	2	2		0	0	0	0		0	0	0	0	Typical	1	1	1	1		0	0	0	0		1.66667
tr|G1SN73|G1SN73_RABIT	Uncharacterized protein OS=Oryctolagus cuniculus (Rabbit) GN=USP19 PE=4 SV=1		Typical	2	2	2	2	Typical	1	1	1	1		0	0	0	0		0	0	0	0	Typical	1	1	1	1		0	0	0	0		0	0	0	0		0	0	0	0		0	0	0	0		1
tr|G1SZ25|G1SZ25_RABIT	Uncharacterized protein OS=Oryctolagus cuniculus (Rabbit) GN=LOC100351756 PE=4 SV=1		Typical	1	2	2	2		0	0	0	0		0	0	0	0	Typical	1	1	1	1	Typical	1	1	1	1		0	0	0	0	Typical	1	1	1	1	Typical	1	1	1	1		0	0	0	0		0.666667
sp|Q95KK4|SSBP_RABIT	Single-stranded DNA-binding protein, mitochondrial OS=Oryctolagus cuniculus (Rabbit) GN=SSBP1 PE=2 SV=1		Typical	1	2	2	2	Typical	2	4	4	4	Typical	1	3	3	3	Typical	1	3	3	3	Typical	2	4	4	4	Typical	1	2	2	2		0	0	0	0	Typical	2	3	3	3	Typical	1	2	2	2		3
tr|G1TP80|G1TP80_RABIT	Uncharacterized protein OS=Oryctolagus cuniculus (Rabbit) PE=3 SV=1		Subset	2	5	0	0.0404313	Subset	1	5	0	0.0404313	Typical	2	4	3	3.00809	Subset	1	9	0	0.0727763	Subset	1	8	0	0.06469		0	0	0	0		0	0	0	0	Subset	1	12	0	0.097035	Subset	1	12	0	0.097035		4.66667
tr|G1SGA9|G1SGA9_RABIT	Uncharacterized protein OS=Oryctolagus cuniculus (Rabbit) GN=XRN1 PE=4 SV=2		Typical	2	2	2	2		0	0	0	0		0	0	0	0	Typical	2	3	3	3		0	0	0	0		0	0	0	0	Typical	1	1	1	1		0	0	0	0		0	0	0	0		0.666667
tr|G1T7S6|G1T7S6_RABIT	Uncharacterized protein OS=Oryctolagus cuniculus (Rabbit) GN=FMR1 PE=4 SV=1			0	0	0	0	Typical	1	1	1	1		0	0	0	0		0	0	0	0	Subset	1	2	0	0.0952381		0	0	0	0	Subset	1	2	0	0.0952381	Subset	1	2	0	0.0952381		0	0	0	0		0.333333
tr|G1TVT0|G1TVT0_RABIT	Uncharacterized protein OS=Oryctolagus cuniculus (Rabbit) GN=NCL PE=4 SV=1		Typical	1	1	1	1		0	0	0	0	Typical	1	1	1	1		0	0	0	0		0	0	0	0		0	0	0	0		0	0	0	0		0	0	0	0		0	0	0	0		0.666667
tr|G1SRW4|G1SRW4_RABIT	Uncharacterized protein OS=Oryctolagus cuniculus (Rabbit) GN=EMILIN1 PE=4 SV=1		Typical	1	1	1	1		0	0	0	0		0	0	0	0	Typical	1	1	1	1		0	0	0	0	Typical	1	1	1	1	Typical	2	2	2	2		0	0	0	0	Typical	1	1	1	1		0.333333
tr|G1TKK2|G1TKK2_RABIT	Transcription factor BTF3 OS=Oryctolagus cuniculus (Rabbit) GN=BTF3 PE=3 SV=1		Typical	2	3	3	3		0	0	0	0		0	0	0	0		0	0	0	0		0	0	0	0		0	0	0	0	Typical	1	1	1	1		0	0	0	0		0	0	0	0		1
tr|G1SKY7|G1SKY7_RABIT	Uncharacterized protein OS=Oryctolagus cuniculus (Rabbit) GN=TARDBP PE=4 SV=2		Typical	1	2	2	2		0	0	0	0	Typical	1	1	1	1	Typical	1	1	1	1	Typical	1	2	2	2	Typical	1	2	2	2		0	0	0	0	Typical	1	1	1	1		0	0	0	0		1
tr|G1SMM5|G1SMM5_RABIT	Uncharacterized protein OS=Oryctolagus cuniculus (Rabbit) GN=DNAJA2 PE=3 SV=1		Typical	1	2	2	2		0	0	0	0	Typical	1	1	1	1		0	0	0	0	Typical	2	2	2	2		0	0	0	0		0	0	0	0	Typical	1	1	1	1	Typical	1	1	1	1		1
tr|G1SEI4|G1SEI4_RABIT	Uncharacterized protein OS=Oryctolagus cuniculus (Rabbit) GN=NMI PE=4 SV=2		Typical	2	2	2	2		0	0	0	0		0	0	0	0		0	0	0	0		0	0	0	0		0	0	0	0		0	0	0	0		0	0	0	0		0	0	0	0		0.666667
tr|U3KLZ3|U3KLZ3_RABIT	Uncharacterized protein OS=Oryctolagus cuniculus (Rabbit) PE=4 SV=1		Typical	1	2	2	2	Typical	1	1	1	1	Typical	1	1	1	1	Typical	1	3	3	3	Typical	1	3	3	3		0	0	0	0	Typical	1	2	2	2	Typical	1	4	4	4	Typical	1	3	3	3		1.33333
tr|G1SH81|G1SH81_RABIT	Uncharacterized protein OS=Oryctolagus cuniculus (Rabbit) GN=NACA2 PE=4 SV=2		Typical	2	3	3	3		0	0	0	0	Typical	1	1	1	1	Typical	1	2	2	2		0	0	0	0		0	0	0	0	Typical	2	3	3	3		0	0	0	0		0	0	0	0		1.33333
tr|G1T5N2|G1T5N2_RABIT	Uncharacterized protein OS=Oryctolagus cuniculus (Rabbit) GN=CCDC9 PE=4 SV=2		Typical	2	2	2	2		0	0	0	0	Typical	1	1	1	1	Typical	1	1	1	1		0	0	0	0		0	0	0	0		0	0	0	0		0	0	0	0		0	0	0	0		1
tr|G1SWE5|G1SWE5_RABIT	Uncharacterized protein OS=Oryctolagus cuniculus (Rabbit) GN=WDR61 PE=4 SV=1		Typical	2	2	2	2		0	0	0	0		0	0	0	0		0	0	0	0		0	0	0	0		0	0	0	0	Typical	1	1	1	1		0	0	0	0		0	0	0	0		0.666667
tr|G1SCV4|G1SCV4_RABIT	Uncharacterized protein OS=Oryctolagus cuniculus (Rabbit) GN=DNAJA4 PE=4 SV=1		Typical	1	2	2	2	Typical	1	2	2	2	Typical	2	2	2	2	Typical	1	1	1	1		0	0	0	0		0	0	0	0	Typical	1	1	1	1		0	0	0	0		0	0	0	0		2
sp|P01840|KAC4_RABIT	Ig kappa-b4 chain C region OS=Oryctolagus cuniculus (Rabbit) PE=1 SV=1		Typical	2	2	2	2		0	0	0	0		0	0	0	0	Typical	1	1	1	1		0	0	0	0		0	0	0	0		0	0	0	0		0	0	0	0		0	0	0	0		0.666667
tr|G1TN20|G1TN20_RABIT	Uncharacterized protein OS=Oryctolagus cuniculus (Rabbit) GN=AQP1 PE=3 SV=2		Typical	1	1	1	1		0	0	0	0		0	0	0	0		0	0	0	0		0	0	0	0		0	0	0	0		0	0	0	0		0	0	0	0		0	0	0	0		0.333333
tr|G1U797|G1U797_RABIT	Uncharacterized protein OS=Oryctolagus cuniculus (Rabbit) GN=FXR1 PE=4 SV=2		Typical	1	1	1	1		0	0	0	0	Typical	1	1	1	1		0	0	0	0	Subset	1	2	0	0.190476		0	0	0	0	Subset	1	2	0	0.190476	Subset	1	2	0	0.190476		0	0	0	0		0.666667
sp|P40826|UBP14_RABIT	Ubiquitin carboxyl-terminal hydrolase 14 OS=Oryctolagus cuniculus (Rabbit) GN=USP14 PE=1 SV=3		Typical	1	2	2	2		0	0	0	0		0	0	0	0	Typical	1	1	1	1		0	0	0	0		0	0	0	0		0	0	0	0		0	0	0	0		0	0	0	0		0.666667
sp|P47823|EI2BE_RABIT	Translation initiation factor eIF-2B subunit epsilon OS=Oryctolagus cuniculus (Rabbit) GN=EIF2B5 PE=1 SV=1		Typical	2	2	2	2		0	0	0	0	Typical	1	2	2	2		0	0	0	0	Typical	2	2	2	2		0	0	0	0		0	0	0	0	Typical	1	1	1	1		0	0	0	0		1.33333
tr|G1U9R6|G1U9R6_RABIT	Fibronectin OS=Oryctolagus cuniculus (Rabbit) GN=FN1 PE=4 SV=1			0	0	0	0		0	0	0	0	Typical	2	4	4	4	Typical	1	2	2	2	Typical	1	2	2	2	Typical	2	3	3	3		0	0	0	0	Typical	1	2	2	2		0	0	0	0		1.33333
tr|G1T9V7|G1T9V7_RABIT	Uncharacterized protein OS=Oryctolagus cuniculus (Rabbit) GN=LOC100345569 PE=4 SV=1		Typical	1	2	2	2	Typical	1	1	1	1	Typical	1	2	2	2	Typical	1	2	2	2		0	0	0	0	Typical	1	1	1	1	Typical	1	2	2	2	Typical	1	1	1	1	Typical	2	2	2	2		1.66667
tr|G1TXP8|G1TXP8_RABIT	Uncharacterized protein OS=Oryctolagus cuniculus (Rabbit) GN=MICAL3 PE=4 SV=2		Typical	1	1	1	1		0	0	0	0	Typical	1	1	1	1		0	0	0	0		0	0	0	0		0	0	0	0		0	0	0	0		0	0	0	0		0	0	0	0		0.666667
tr|G1TFW8|G1TFW8_RABIT	Uncharacterized protein OS=Oryctolagus cuniculus (Rabbit) GN=LTF PE=3 SV=2		Subset	1	2	0	0		0	0	0	0		0	0	0	0	Subset	1	1	0	0	Typical	2	2	0	0		0	0	0	0		0	0	0	0		0	0	0	0	Subset	1	1	0	0		0.666667
tr|G1SKM2|G1SKM2_RABIT	Uncharacterized protein OS=Oryctolagus cuniculus (Rabbit) GN=FBN1 PE=4 SV=1			0	0	0	0		0	0	0	0	Typical	1	2	2	2	Typical	1	2	2	2	Typical	1	2	2	2		0	0	0	0	Typical	1	4	4	4		0	0	0	0		0	0	0	0		0.666667
tr|G1TKK9|G1TKK9_RABIT	Uncharacterized protein OS=Oryctolagus cuniculus (Rabbit) GN=ISG15 PE=4 SV=1		Typical	1	2	2	2		0	0	0	0	Typical	1	2	2	2	Typical	1	1	1	1	Typical	1	1	1	1		0	0	0	0	Typical	1	1	1	1		0	0	0	0		0	0	0	0		1.33333
tr|G1SIH5|G1SIH5_RABIT	Uncharacterized protein OS=Oryctolagus cuniculus (Rabbit) GN=IFIH1 PE=4 SV=1		Typical	1	1	1	1		0	0	0	0		0	0	0	0		0	0	0	0		0	0	0	0	Typical	1	1	1	1		0	0	0	0		0	0	0	0		0	0	0	0		0.333333
tr|G1TLJ2|G1TLJ2_RABIT	Uncharacterized protein OS=Oryctolagus cuniculus (Rabbit) GN=LOC100345459 PE=3 SV=1		Typical	2	2	1	1.5	Sameset	1	2	0	1	Sameset	1	2	0	1	Sameset	1	3	0	1.5	Sameset	1	2	0	1	Sameset	1	2	0	1	Sameset	1	1	0	0.5		0	0	0	0	Sameset	1	1	0	0.5		2
tr|G1TCA8|G1TCA8_RABIT	Uncharacterized protein OS=Oryctolagus cuniculus (Rabbit) GN=CBR3 PE=3 SV=1		Typical	2	2	1	1.5	Sameset	1	2	0	1	Sameset	1	2	0	1	Sameset	1	3	0	1.5	Sameset	1	2	0	1	Sameset	1	2	0	1	Sameset	1	1	0	0.5		0	0	0	0	Sameset	1	1	0	0.5		2
tr|G1SJW8|G1SJW8_RABIT	Ubiquitin carboxyl-terminal hydrolase OS=Oryctolagus cuniculus (Rabbit) GN=USP7 PE=4 SV=1		Typical	3	3	3	3		0	0	0	0		0	0	0	0		0	0	0	0		0	0	0	0		0	0	0	0		0	0	0	0		0	0	0	0		0	0	0	0		1
tr|G1TQS9|G1TQS9_RABIT	Uncharacterized protein OS=Oryctolagus cuniculus (Rabbit) GN=RRBP1 PE=4 SV=1			0	0	0	0	Typical	1	1	1	1	Typical	2	3	3	3	Typical	2	3	3	3		0	0	0	0	Typical	1	1	1	1	Typical	1	4	4	4	Typical	1	1	1	1		0	0	0	0		1.33333
tr|G1SQT2|G1SQT2_RABIT	Uncharacterized protein OS=Oryctolagus cuniculus (Rabbit) GN=EDC4 PE=4 SV=2			0	0	0	0		0	0	0	0	Typical	1	1	1	1		0	0	0	0	Typical	1	1	1	1		0	0	0	0		0	0	0	0		0	0	0	0		0	0	0	0		0.333333
tr|G1T1R9|G1T1R9_RABIT	Uncharacterized protein OS=Oryctolagus cuniculus (Rabbit) GN=EXOC4 PE=4 SV=1		Typical	1	1	1	1		0	0	0	0	Typical	2	3	3	3	Typical	1	1	1	1		0	0	0	0	Typical	1	1	1	1	Typical	1	1	1	1		0	0	0	0		0	0	0	0		1.33333
tr|G1ST44|G1ST44_RABIT	Uncharacterized protein OS=Oryctolagus cuniculus (Rabbit) GN=EXOSC8 PE=4 SV=1		Typical	2	2	2	2		0	0	0	0		0	0	0	0		0	0	0	0		0	0	0	0		0	0	0	0		0	0	0	0		0	0	0	0		0	0	0	0		0.666667
tr|G1SLI6|G1SLI6_RABIT	Uncharacterized protein OS=Oryctolagus cuniculus (Rabbit) GN=NECAP1 PE=4 SV=1		Typical	2	2	2	2		0	0	0	0		0	0	0	0		0	0	0	0		0	0	0	0		0	0	0	0		0	0	0	0		0	0	0	0		0	0	0	0		0.666667
tr|G1SPW5|G1SPW5_RABIT	Nuclear factor 1 OS=Oryctolagus cuniculus (Rabbit) GN=NFIA PE=3 SV=2		Typical	1	1	1	1	Typical	1	1	1	1	Typical	1	1	1	1	Typical	2	4	4	4	Typical	1	3	3	3	Typical	1	1	1	1		0	0	0	0	Typical	1	2	2	2	Typical	1	2	2	2		1
tr|G1U7Q6|G1U7Q6_RABIT	Uncharacterized protein OS=Oryctolagus cuniculus (Rabbit) GN=TSN PE=4 SV=1		Typical	1	1	1	1		0	0	0	0		0	0	0	0		0	0	0	0		0	0	0	0		0	0	0	0		0	0	0	0		0	0	0	0		0	0	0	0		0.333333
tr|G1T8K2|G1T8K2_RABIT	Uncharacterized protein OS=Oryctolagus cuniculus (Rabbit) GN=PACSIN2 PE=4 SV=1		Typical	2	2	2	2		0	0	0	0		0	0	0	0		0	0	0	0		0	0	0	0		0	0	0	0		0	0	0	0		0	0	0	0		0	0	0	0		0.666667
tr|G1SF95|G1SF95_RABIT	Uncharacterized protein OS=Oryctolagus cuniculus (Rabbit) GN=HNRNPD PE=4 SV=1			0	0	0	0	Typical	1	2	2	2	Typical	1	4	4	4	Typical	1	3	3	3	Typical	1	4	4	4	Typical	1	3	3	3	Typical	2	5	5	5	Typical	1	3	3	3		0	0	0	0		2
tr|G1SES9|G1SES9_RABIT	Uncharacterized protein OS=Oryctolagus cuniculus (Rabbit) GN=ATIC PE=3 SV=1		Typical	1	1	1	1		0	0	0	0		0	0	0	0		0	0	0	0		0	0	0	0		0	0	0	0		0	0	0	0		0	0	0	0		0	0	0	0		0.333333
tr|G1SJZ4|G1SJZ4_RABIT	Obg-like ATPase 1 OS=Oryctolagus cuniculus (Rabbit) GN=OLA1 PE=3 SV=2		Typical	1	1	1	1		0	0	0	0		0	0	0	0	Typical	2	2	2	2		0	0	0	0		0	0	0	0		0	0	0	0		0	0	0	0		0	0	0	0		0.333333
tr|G1T8P0|G1T8P0_RABIT	Uncharacterized protein OS=Oryctolagus cuniculus (Rabbit) GN=ULK1 PE=4 SV=1		Typical	1	2	2	2	Typical	1	1	1	1	Typical	1	2	2	2	Typical	1	2	2	2	Typical	1	3	3	3		0	0	0	0	Typical	1	1	1	1		0	0	0	0	Typical	1	2	2	2		1.66667
tr|G1T868|G1T868_RABIT	Uncharacterized protein OS=Oryctolagus cuniculus (Rabbit) GN=CLTB PE=4 SV=1			0	0	0	0		0	0	0	0	Typical	2	3	3	3	Typical	2	2	2	2	Typical	1	1	1	1	Typical	2	3	3	3	Typical	1	3	3	3		0	0	0	0		0	0	0	0		1
tr|G1TCH6|G1TCH6_RABIT	Uncharacterized protein OS=Oryctolagus cuniculus (Rabbit) GN=REPS1 PE=4 SV=2		Typical	2	2	2	2		0	0	0	0	Typical	1	1	1	1	Typical	1	1	1	1	Typical	2	2	2	2	Typical	1	1	1	1		0	0	0	0	Typical	2	2	2	2		0	0	0	0		1
tr|G1TM19|G1TM19_RABIT	Uncharacterized protein OS=Oryctolagus cuniculus (Rabbit) GN=PKP1 PE=4 SV=1			0	0	0	0		0	0	0	0		0	0	0	0		0	0	0	0		0	0	0	0	Typical	2	2	2	2		0	0	0	0		0	0	0	0		0	0	0	0		0
tr|G1SSX5|G1SSX5_RABIT	Uncharacterized protein OS=Oryctolagus cuniculus (Rabbit) GN=MARS PE=3 SV=2		Typical	2	2	2	2		0	0	0	0		0	0	0	0		0	0	0	0		0	0	0	0		0	0	0	0		0	0	0	0		0	0	0	0		0	0	0	0		0.666667
tr|G1T139|G1T139_RABIT	Uncharacterized protein OS=Oryctolagus cuniculus (Rabbit) GN=TRAP1 PE=4 SV=2		Typical	1	2	2	2	Typical	1	1	1	1	Typical	1	3	3	3	Typical	1	4	4	4	Typical	1	4	4	4		0	0	0	0	Typical	1	4	4	4	Typical	1	5	5	5	Typical	1	4	4	4		2
tr|G1U1Y9|G1U1Y9_RABIT	Uncharacterized protein OS=Oryctolagus cuniculus (Rabbit) GN=LOC100349589 PE=4 SV=1		Typical	1	1	1	1	Typical	1	1	1	1		0	0	0	0	Typical	1	1	1	1	Typical	1	1	1	1		0	0	0	0		0	0	0	0		0	0	0	0		0	0	0	0		0.666667
tr|G1TC48|G1TC48_RABIT	Uncharacterized protein OS=Oryctolagus cuniculus (Rabbit) GN=HNRNPUL1 PE=4 SV=1		Typical	2	3	3	3		0	0	0	0		0	0	0	0		0	0	0	0		0	0	0	0		0	0	0	0		0	0	0	0		0	0	0	0		0	0	0	0		1
tr|G1TEW4|G1TEW4_RABIT	Uncharacterized protein OS=Oryctolagus cuniculus (Rabbit) GN=USP9X PE=4 SV=1		Typical	2	3	3	3		0	0	0	0		0	0	0	0		0	0	0	0		0	0	0	0		0	0	0	0		0	0	0	0		0	0	0	0		0	0	0	0		1
sp|P47859|PFKAP_RABIT	ATP-dependent 6-phosphofructokinase, platelet type OS=Oryctolagus cuniculus (Rabbit) GN=PFKP PE=1 SV=1		Typical	1	1	1	1		0	0	0	0		0	0	0	0	Typical	1	1	1	1		0	0	0	0		0	0	0	0		0	0	0	0		0	0	0	0		0	0	0	0		0.333333
tr|G1SZ94|G1SZ94_RABIT	Uncharacterized protein OS=Oryctolagus cuniculus (Rabbit) PE=4 SV=1		Typical	2	3	3	3		0	0	0	0		0	0	0	0	Typical	1	1	1	1	Typical	1	1	1	1		0	0	0	0		0	0	0	0		0	0	0	0		0	0	0	0		1
tr|B7NZR0|B7NZR0_RABIT	Glucose-6-phosphate 1-dehydrogenase OS=Oryctolagus cuniculus (Rabbit) GN=G6PD PE=3 SV=1		Typical	2	2	2	2		0	0	0	0		0	0	0	0		0	0	0	0		0	0	0	0		0	0	0	0		0	0	0	0		0	0	0	0		0	0	0	0		0.666667
tr|G1SCY3|G1SCY3_RABIT	Uncharacterized protein OS=Oryctolagus cuniculus (Rabbit) GN=UBR4 PE=4 SV=1		Typical	2	2	2	2		0	0	0	0		0	0	0	0		0	0	0	0		0	0	0	0		0	0	0	0		0	0	0	0		0	0	0	0		0	0	0	0		0.666667
tr|G1SIB6|G1SIB6_RABIT	Uncharacterized protein OS=Oryctolagus cuniculus (Rabbit) GN=BLVRB PE=4 SV=2		Typical	1	1	1	1		0	0	0	0		0	0	0	0	Typical	1	2	2	2	Typical	1	2	2	2	Typical	1	1	1	1		0	0	0	0	Typical	1	1	1	1		0	0	0	0		0.333333
tr|G1SZE0|G1SZE0_RABIT	Uncharacterized protein OS=Oryctolagus cuniculus (Rabbit) GN=VPS35 PE=4 SV=1		Typical	1	1	1	1		0	0	0	0		0	0	0	0		0	0	0	0		0	0	0	0		0	0	0	0		0	0	0	0		0	0	0	0		0	0	0	0		0.333333
tr|G1SRL3|G1SRL3_RABIT	Glycylpeptide N-tetradecanoyltransferase OS=Oryctolagus cuniculus (Rabbit) GN=NMT1 PE=3 SV=2		Typical	2	3	3	3		0	0	0	0		0	0	0	0		0	0	0	0		0	0	0	0		0	0	0	0		0	0	0	0		0	0	0	0		0	0	0	0		1
tr|G1T3K8|G1T3K8_RABIT	Uncharacterized protein OS=Oryctolagus cuniculus (Rabbit) GN=NFATC2 PE=4 SV=2		Typical	2	2	2	2		0	0	0	0		0	0	0	0		0	0	0	0		0	0	0	0		0	0	0	0		0	0	0	0		0	0	0	0		0	0	0	0		0.666667
tr|G1TCG0|G1TCG0_RABIT	Uncharacterized protein OS=Oryctolagus cuniculus (Rabbit) GN=PDCD4 PE=4 SV=1		Typical	2	3	3	3		0	0	0	0		0	0	0	0		0	0	0	0		0	0	0	0		0	0	0	0		0	0	0	0		0	0	0	0		0	0	0	0		1
tr|G1TUP1|G1TUP1_RABIT	Uncharacterized protein OS=Oryctolagus cuniculus (Rabbit) GN=PDCD6 PE=4 SV=1		Typical	2	2	2	2		0	0	0	0		0	0	0	0		0	0	0	0		0	0	0	0		0	0	0	0		0	0	0	0		0	0	0	0		0	0	0	0		0.666667
tr|G1T7H0|G1T7H0_RABIT	Uncharacterized protein OS=Oryctolagus cuniculus (Rabbit) GN=HNRNPU PE=4 SV=2		Typical	1	1	1	1		0	0	0	0	Typical	1	1	1	1		0	0	0	0		0	0	0	0		0	0	0	0		0	0	0	0		0	0	0	0		0	0	0	0		0.666667
tr|G1TQG4|G1TQG4_RABIT	Uncharacterized protein OS=Oryctolagus cuniculus (Rabbit) GN=LOC100338350 PE=4 SV=1		Typical	2	2	2	2		0	0	0	0		0	0	0	0		0	0	0	0		0	0	0	0		0	0	0	0		0	0	0	0		0	0	0	0		0	0	0	0		0.666667
tr|B8K1B2|B8K1B2_RABIT	Synaptojanin 1 isoform a (Predicted) OS=Oryctolagus cuniculus (Rabbit) GN=SYNJ1 PE=4 SV=1		Typical	2	2	2	2		0	0	0	0		0	0	0	0		0	0	0	0		0	0	0	0		0	0	0	0		0	0	0	0		0	0	0	0		0	0	0	0		0.666667
tr|G1TMU2|G1TMU2_RABIT	Uncharacterized protein OS=Oryctolagus cuniculus (Rabbit) GN=HNRNPF PE=4 SV=1		Typical	1	1	1	1		0	0	0	0		0	0	0	0		0	0	0	0		0	0	0	0		0	0	0	0		0	0	0	0		0	0	0	0		0	0	0	0		0.333333
tr|G1SSX2|G1SSX2_RABIT	Uncharacterized protein OS=Oryctolagus cuniculus (Rabbit) GN=HUWE1 PE=4 SV=1		Typical	2	2	2	2		0	0	0	0		0	0	0	0		0	0	0	0		0	0	0	0		0	0	0	0		0	0	0	0		0	0	0	0		0	0	0	0		0.666667
sp|Q28678|ICLN_RABIT	Methylosome subunit pICln OS=Oryctolagus cuniculus (Rabbit) GN=CLNS1A PE=2 SV=2		Typical	1	1	1	1		0	0	0	0	Typical	1	1	1	1		0	0	0	0		0	0	0	0		0	0	0	0		0	0	0	0		0	0	0	0		0	0	0	0		0.666667
tr|G1SZC6|G1SZC6_RABIT	Uncharacterized protein OS=Oryctolagus cuniculus (Rabbit) GN=FOXO3 PE=4 SV=1		Typical	1	1	1	1		0	0	0	0		0	0	0	0		0	0	0	0		0	0	0	0		0	0	0	0		0	0	0	0		0	0	0	0		0	0	0	0		0.333333
tr|G1TJG3|G1TJG3_RABIT	Uncharacterized protein OS=Oryctolagus cuniculus (Rabbit) GN=KHSRP PE=4 SV=1		Typical	2	2	1	1.5		0	0	0	0		0	0	0	0		0	0	0	0		0	0	0	0		0	0	0	0		0	0	0	0		0	0	0	0		0	0	0	0		0.666667
tr|G1TAQ7|G1TAQ7_RABIT	Uncharacterized protein OS=Oryctolagus cuniculus (Rabbit) PE=4 SV=1		Typical	1	2	2	2	Typical	1	2	2	2	Typical	1	2	2	2	Typical	1	1	1	1	Typical	1	2	2	2	Typical	1	1	1	1	Typical	1	2	2	2	Typical	1	2	2	2	Typical	1	1	1	1		2
tr|G1SR25|G1SR25_RABIT	Uncharacterized protein OS=Oryctolagus cuniculus (Rabbit) GN=NAA50 PE=4 SV=1		Typical	2	3	3	3		0	0	0	0		0	0	0	0		0	0	0	0		0	0	0	0		0	0	0	0		0	0	0	0		0	0	0	0		0	0	0	0		1
tr|G1TN86|G1TN86_RABIT	Uncharacterized protein OS=Oryctolagus cuniculus (Rabbit) GN=CUTA PE=4 SV=1			0	0	0	0	Typical	1	2	2	2	Typical	1	1	1	1	Typical	1	3	3	3	Typical	1	2	2	2	Typical	1	1	1	1	Typical	1	3	3	3	Typical	1	1	1	1		0	0	0	0		1
tr|G1SLT8|G1SLT8_RABIT	Uncharacterized protein OS=Oryctolagus cuniculus (Rabbit) GN=HNRNPH3 PE=4 SV=1		Typical	1	2	2	2	Typical	1	1	1	1		0	0	0	0		0	0	0	0		0	0	0	0		0	0	0	0		0	0	0	0		0	0	0	0		0	0	0	0		1
tr|G1T8W7|G1T8W7_RABIT	V-type proton ATPase subunit a OS=Oryctolagus cuniculus (Rabbit) GN=ATP6V0A1 PE=3 SV=2		Typical	1	1	1	1		0	0	0	0		0	0	0	0		0	0	0	0		0	0	0	0		0	0	0	0		0	0	0	0		0	0	0	0		0	0	0	0		0.333333
tr|G1SMI6|G1SMI6_RABIT	Uncharacterized protein OS=Oryctolagus cuniculus (Rabbit) GN=PRDX4 PE=4 SV=1		Typical	2	2	1	1.02778		0	0	0	0		0	0	0	0		0	0	0	0		0	0	0	0		0	0	0	0		0	0	0	0		0	0	0	0		0	0	0	0		0.666667
tr|G1TWG5|G1TWG5_RABIT	Uncharacterized protein OS=Oryctolagus cuniculus (Rabbit) GN=NAA30 PE=4 SV=2		Typical	1	1	1	1		0	0	0	0		0	0	0	0		0	0	0	0		0	0	0	0		0	0	0	0		0	0	0	0		0	0	0	0		0	0	0	0		0.333333
tr|B7NZD2|B7NZD2_RABIT	Proteasome 26S subunit, non-ATPase, 4 (Predicted) OS=Oryctolagus cuniculus (Rabbit) GN=PSMD4 PE=4 SV=1		Typical	2	2	2	2		0	0	0	0		0	0	0	0		0	0	0	0		0	0	0	0	Typical	1	1	1	1		0	0	0	0		0	0	0	0		0	0	0	0		0.666667
tr|G1SP44|G1SP44_RABIT	Uncharacterized protein OS=Oryctolagus cuniculus (Rabbit) GN=GTPBP2 PE=4 SV=1		Typical	1	1	1	1		0	0	0	0		0	0	0	0		0	0	0	0		0	0	0	0		0	0	0	0		0	0	0	0		0	0	0	0		0	0	0	0		0.333333
tr|G1T753|G1T753_RABIT	Uncharacterized protein OS=Oryctolagus cuniculus (Rabbit) GN=NLE1 PE=4 SV=2		Typical	1	1	1	1		0	0	0	0		0	0	0	0		0	0	0	0		0	0	0	0		0	0	0	0		0	0	0	0		0	0	0	0		0	0	0	0		0.333333
tr|G1T8V6|G1T8V6_RABIT	Uncharacterized protein OS=Oryctolagus cuniculus (Rabbit) GN=HMBS PE=3 SV=1		Typical	2	2	2	2		0	0	0	0		0	0	0	0		0	0	0	0		0	0	0	0		0	0	0	0		0	0	0	0		0	0	0	0		0	0	0	0		0.666667
tr|G1SVP7|G1SVP7_RABIT	Uncharacterized protein OS=Oryctolagus cuniculus (Rabbit) GN=GSTO1 PE=4 SV=1		Typical	1	1	1	1		0	0	0	0		0	0	0	0		0	0	0	0		0	0	0	0		0	0	0	0		0	0	0	0		0	0	0	0		0	0	0	0		0.333333
tr|G1T7U4|G1T7U4_RABIT	Uncharacterized protein OS=Oryctolagus cuniculus (Rabbit) GN=USP15 PE=4 SV=1		Typical	1	1	1	1		0	0	0	0		0	0	0	0		0	0	0	0		0	0	0	0		0	0	0	0		0	0	0	0		0	0	0	0		0	0	0	0		0.333333
sp|P00939|TPIS_RABIT	Triosephosphate isomerase OS=Oryctolagus cuniculus (Rabbit) GN=TPI1 PE=1 SV=1		Typical	2	2	2	2		0	0	0	0		0	0	0	0	Typical	1	1	1	1		0	0	0	0	Typical	1	1	1	1		0	0	0	0		0	0	0	0		0	0	0	0		0.666667
tr|G1SPT2|G1SPT2_RABIT	Uncharacterized protein OS=Oryctolagus cuniculus (Rabbit) GN=DDX6 PE=3 SV=1			0	0	0	0		0	0	0	0	Typical	1	2	2	2		0	0	0	0		0	0	0	0		0	0	0	0		0	0	0	0		0	0	0	0		0	0	0	0		0.666667
tr|G1SPL1|G1SPL1_RABIT	Uncharacterized protein OS=Oryctolagus cuniculus (Rabbit) GN=PHGDH PE=3 SV=1		Typical	1	1	1	1		0	0	0	0		0	0	0	0		0	0	0	0		0	0	0	0		0	0	0	0		0	0	0	0		0	0	0	0		0	0	0	0		0.333333
tr|G1SYU7|G1SYU7_RABIT	Uncharacterized protein OS=Oryctolagus cuniculus (Rabbit) PE=1 SV=1			0	0	0	0	Typical	2	5	5	5		0	0	0	0	Typical	1	1	1	1	Typical	1	1	1	1	Typical	1	1	1	1		0	0	0	0	Typical	1	1	1	1		0	0	0	0		1.66667
tr|G1SRZ8|G1SRZ8_RABIT	Uncharacterized protein OS=Oryctolagus cuniculus (Rabbit) GN=CNOT1 PE=4 SV=1		Typical	1	2	2	2		0	0	0	0	Typical	1	1	1	1	Typical	1	2	2	2		0	0	0	0		0	0	0	0	Typical	1	2	2	2	Typical	1	1	1	1	Typical	1	2	2	2		1
tr|G1T695|G1T695_RABIT	Uncharacterized protein OS=Oryctolagus cuniculus (Rabbit) GN=NAP1L1 PE=3 SV=1			0	0	0	0		0	0	0	0	Typical	1	1	1	1	Typical	1	1	1	1		0	0	0	0		0	0	0	0		0	0	0	0		0	0	0	0		0	0	0	0		0.333333
tr|G1SKP2|G1SKP2_RABIT	Uncharacterized protein OS=Oryctolagus cuniculus (Rabbit) GN=IPO5 PE=4 SV=1		Typical	1	2	2	2		0	0	0	0		0	0	0	0	Typical	1	1	1	1		0	0	0	0		0	0	0	0		0	0	0	0		0	0	0	0		0	0	0	0		0.666667
tr|G1T8M6|G1T8M6_RABIT	Uncharacterized protein OS=Oryctolagus cuniculus (Rabbit) GN=LOC100351826 PE=4 SV=1			0	0	0	0		0	0	0	0	Typical	1	1	1	1	Typical	1	2	2	2	Typical	1	1	1	1		0	0	0	0	Typical	1	1	1	1	Typical	1	1	1	1		0	0	0	0		0.333333
tr|G1T8I2|G1T8I2_RABIT	Uncharacterized protein OS=Oryctolagus cuniculus (Rabbit) GN=UNK PE=4 SV=2		Typical	2	2	2	2		0	0	0	0		0	0	0	0		0	0	0	0		0	0	0	0		0	0	0	0		0	0	0	0		0	0	0	0		0	0	0	0		0.666667
tr|G1TX03|G1TX03_RABIT	RNA-binding protein 8A OS=Oryctolagus cuniculus (Rabbit) GN=RBM8A PE=3 SV=1		Typical	1	1	1	1	Typical	1	2	2	2	Typical	1	2	2	2	Typical	1	2	2	2	Typical	1	3	3	3	Typical	1	1	1	1	Typical	1	4	4	4	Typical	1	2	2	2		0	0	0	0		1.66667
sp|P16973|LYSC_RABIT	Lysozyme C OS=Oryctolagus cuniculus (Rabbit) GN=LYZ PE=1 SV=1		Typical	1	1	1	1	Subset	1	1	0	0.5		0	0	0	0		0	0	0	0		0	0	0	0		0	0	0	0		0	0	0	0		0	0	0	0		0	0	0	0		0.666667
tr|G1T0D8|G1T0D8_RABIT	D-tyrosyl-tRNA(Tyr) deacylase OS=Oryctolagus cuniculus (Rabbit) GN=DTD1 PE=3 SV=1		Typical	1	1	1	1		0	0	0	0		0	0	0	0		0	0	0	0		0	0	0	0		0	0	0	0		0	0	0	0		0	0	0	0		0	0	0	0		0.333333
tr|G1SQI0|G1SQI0_RABIT	Uncharacterized protein OS=Oryctolagus cuniculus (Rabbit) GN=FUBP3 PE=4 SV=2		Typical	2	2	1	1.5		0	0	0	0		0	0	0	0		0	0	0	0		0	0	0	0		0	0	0	0		0	0	0	0		0	0	0	0		0	0	0	0		0.666667
tr|Q6TU31|Q6TU31_RABIT	Nuclear ribonucleoprotein A OS=Oryctolagus cuniculus (Rabbit) PE=2 SV=1		Typical	1	3	3	3		0	0	0	0		0	0	0	0	Typical	1	1	1	1		0	0	0	0		0	0	0	0		0	0	0	0		0	0	0	0		0	0	0	0		1
tr|G1SFV7|G1SFV7_RABIT	Uncharacterized protein OS=Oryctolagus cuniculus (Rabbit) GN=DDB1 PE=4 SV=1			0	0	0	0		0	0	0	0		0	0	0	0		0	0	0	0		0	0	0	0		0	0	0	0		0	0	0	0	Typical	1	1	1	1		0	0	0	0		0
tr|G1SZP0|G1SZP0_RABIT	Uncharacterized protein OS=Oryctolagus cuniculus (Rabbit) GN=TOM1 PE=4 SV=1		Typical	1	1	1	1		0	0	0	0		0	0	0	0		0	0	0	0		0	0	0	0		0	0	0	0		0	0	0	0		0	0	0	0		0	0	0	0		0.333333
tr|G1SPZ7|G1SPZ7_RABIT	Glutathione peroxidase OS=Oryctolagus cuniculus (Rabbit) GN=GPX1 PE=3 SV=1		Typical	1	1	1	1		0	0	0	0		0	0	0	0		0	0	0	0	Typical	1	1	1	1		0	0	0	0		0	0	0	0		0	0	0	0		0	0	0	0		0.333333
tr|G1SJT0|G1SJT0_RABIT	Uncharacterized protein OS=Oryctolagus cuniculus (Rabbit) GN=EIF4EBP2 PE=4 SV=1		Typical	1	2	2	2		0	0	0	0		0	0	0	0		0	0	0	0		0	0	0	0		0	0	0	0		0	0	0	0		0	0	0	0		0	0	0	0		0.666667
sp|Q09YN4|CAZA2_RABIT	F-actin-capping protein subunit alpha-2 OS=Oryctolagus cuniculus (Rabbit) GN=CAPZA2 PE=3 SV=3			0	0	0	0		0	0	0	0	Typical	1	1	1	1		0	0	0	0		0	0	0	0		0	0	0	0		0	0	0	0		0	0	0	0		0	0	0	0		0.333333
tr|G1SMR3|G1SMR3_RABIT	Uncharacterized protein OS=Oryctolagus cuniculus (Rabbit) GN=TRMT1L PE=4 SV=2			0	0	0	0		0	0	0	0	Typical	1	1	1	1		0	0	0	0		0	0	0	0		0	0	0	0		0	0	0	0		0	0	0	0		0	0	0	0		0.333333
tr|G1SD09|G1SD09_RABIT	Uncharacterized protein OS=Oryctolagus cuniculus (Rabbit) GN=CNPY4 PE=4 SV=1		Typical	1	1	1	1		0	0	0	0		0	0	0	0		0	0	0	0		0	0	0	0		0	0	0	0		0	0	0	0		0	0	0	0		0	0	0	0		0.333333
tr|G1TFE8|G1TFE8_RABIT	Uncharacterized protein OS=Oryctolagus cuniculus (Rabbit) GN=RPS26 PE=1 SV=1		Typical	1	3	3	3	Typical	1	3	3	3	Typical	1	5	5	5	Typical	1	4	4	4	Typical	1	4	4	4	Typical	1	6	6	6	Typical	1	7	7	7	Typical	1	4	4	4	Typical	1	6	6	6		3.66667
tr|G1SN26|G1SN26_RABIT	Peptidyl-prolyl cis-trans isomerase OS=Oryctolagus cuniculus (Rabbit) GN=FKBP15 PE=4 SV=1		Typical	1	1	1	1		0	0	0	0		0	0	0	0	Typical	1	1	1	1		0	0	0	0		0	0	0	0		0	0	0	0		0	0	0	0		0	0	0	0		0.333333
tr|G1T9T5|G1T9T5_RABIT	Uncharacterized protein OS=Oryctolagus cuniculus (Rabbit) GN=DLST PE=3 SV=1		Typical	1	1	1	1		0	0	0	0		0	0	0	0		0	0	0	0		0	0	0	0		0	0	0	0		0	0	0	0		0	0	0	0		0	0	0	0		0.333333
tr|G1TD41|G1TD41_RABIT	Uncharacterized protein OS=Oryctolagus cuniculus (Rabbit) GN=HNRNPH1 PE=4 SV=1		Typical	1	2	2	2		0	0	0	0		0	0	0	0		0	0	0	0		0	0	0	0		0	0	0	0		0	0	0	0		0	0	0	0		0	0	0	0		0.666667
sp|P41111|EI2BD_RABIT	Translation initiation factor eIF-2B subunit delta OS=Oryctolagus cuniculus (Rabbit) GN=EIF2B4 PE=2 SV=2		Typical	1	2	2	2		0	0	0	0		0	0	0	0	Typical	1	1	1	1	Typical	1	1	1	1		0	0	0	0		0	0	0	0		0	0	0	0		0	0	0	0		0.666667
tr|G1TVY8|G1TVY8_RABIT	Protein pelota homolog OS=Oryctolagus cuniculus (Rabbit) GN=PELO PE=3 SV=1		Typical	1	1	1	1		0	0	0	0		0	0	0	0	Typical	1	1	1	1		0	0	0	0		0	0	0	0		0	0	0	0		0	0	0	0		0	0	0	0		0.333333
sp|P13490|LDHB_RABIT	L-lactate dehydrogenase B chain OS=Oryctolagus cuniculus (Rabbit) GN=LDHB PE=2 SV=1		Typical	1	1	1	1		0	0	0	0		0	0	0	0	Typical	1	1	1	1		0	0	0	0		0	0	0	0		0	0	0	0		0	0	0	0		0	0	0	0		0.333333
tr|G1SXA5|G1SXA5_RABIT	Uncharacterized protein OS=Oryctolagus cuniculus (Rabbit) GN=HNRNPUL2 PE=4 SV=1		Typical	1	1	1	1		0	0	0	0		0	0	0	0		0	0	0	0		0	0	0	0		0	0	0	0		0	0	0	0		0	0	0	0		0	0	0	0		0.333333
tr|G1SEI1|G1SEI1_RABIT	Uncharacterized protein OS=Oryctolagus cuniculus (Rabbit) GN=CLASP2 PE=4 SV=2			0	0	0	0		0	0	0	0		0	0	0	0	Typical	1	1	1	1		0	0	0	0		0	0	0	0	Typical	1	1	1	1	Typical	1	1	1	1		0	0	0	0		0
tr|G1TKX0|G1TKX0_RABIT	Uncharacterized protein OS=Oryctolagus cuniculus (Rabbit) PE=4 SV=1		Typical	1	2	2	2	Typical	1	1	1	1		0	0	0	0	Typical	1	1	1	1		0	0	0	0		0	0	0	0		0	0	0	0		0	0	0	0		0	0	0	0		1
tr|G1SWY0|G1SWY0_RABIT	Uncharacterized protein OS=Oryctolagus cuniculus (Rabbit) GN=RAB6A PE=3 SV=1		Typical	1	2	2	2	Typical	1	1	1	1		0	0	0	0	Typical	1	1	1	1		0	0	0	0		0	0	0	0		0	0	0	0		0	0	0	0		0	0	0	0		1
tr|G1SMA9|G1SMA9_RABIT	Uncharacterized protein OS=Oryctolagus cuniculus (Rabbit) GN=RAB15 PE=3 SV=1		Typical	1	2	2	2	Typical	1	1	1	1		0	0	0	0	Typical	1	1	1	1		0	0	0	0		0	0	0	0		0	0	0	0		0	0	0	0		0	0	0	0		1
tr|G1T6P5|G1T6P5_RABIT	Uncharacterized protein OS=Oryctolagus cuniculus (Rabbit) GN=ARL8B PE=4 SV=1		Typical	1	2	2	2		0	0	0	0		0	0	0	0		0	0	0	0		0	0	0	0		0	0	0	0		0	0	0	0		0	0	0	0		0	0	0	0		0.666667
tr|G1SRL2|G1SRL2_RABIT	Uncharacterized protein OS=Oryctolagus cuniculus (Rabbit) GN=NCBP2 PE=4 SV=1		Typical	1	2	2	2		0	0	0	0		0	0	0	0		0	0	0	0		0	0	0	0		0	0	0	0		0	0	0	0		0	0	0	0		0	0	0	0		0.666667
tr|G1U522|G1U522_RABIT	Uncharacterized protein OS=Oryctolagus cuniculus (Rabbit) GN=PRKAR2A PE=4 SV=2		Typical	1	1	1	1		0	0	0	0		0	0	0	0		0	0	0	0		0	0	0	0		0	0	0	0		0	0	0	0		0	0	0	0		0	0	0	0		0.333333
tr|G1TL92|G1TL92_RABIT	Uncharacterized protein OS=Oryctolagus cuniculus (Rabbit) PE=4 SV=2			0	0	0	0		0	0	0	0	Typical	1	1	1	1	Typical	1	1	1	1		0	0	0	0		0	0	0	0		0	0	0	0		0	0	0	0		0	0	0	0		0.333333
tr|G1TPN2|G1TPN2_RABIT	Uncharacterized protein OS=Oryctolagus cuniculus (Rabbit) GN=CDC37 PE=1 SV=1		Typical	1	1	1	1		0	0	0	0		0	0	0	0		0	0	0	0		0	0	0	0		0	0	0	0		0	0	0	0		0	0	0	0		0	0	0	0		0.333333
tr|G1STE3|G1STE3_RABIT	Uncharacterized protein OS=Oryctolagus cuniculus (Rabbit) GN=MBNL1 PE=4 SV=2		Typical	1	2	2	2		0	0	0	0		0	0	0	0		0	0	0	0		0	0	0	0		0	0	0	0		0	0	0	0		0	0	0	0		0	0	0	0		0.666667
sp|P81436|OGT1_RABIT	UDP-N-acetylglucosamine--peptide N-acetylglucosaminyltransferase 110 kDa subunit OS=Oryctolagus cuniculus (Rabbit) GN=OGT PE=1 SV=2			0	0	0	0		0	0	0	0	Typical	1	1	1	1		0	0	0	0	Typical	1	1	1	1		0	0	0	0		0	0	0	0	Typical	1	1	1	1		0	0	0	0		0.333333
tr|G1SXG6|G1SXG6_RABIT	Protein S100 OS=Oryctolagus cuniculus (Rabbit) GN=S100A8 PE=3 SV=1		Typical	1	1	1	1		0	0	0	0		0	0	0	0		0	0	0	0		0	0	0	0	Typical	1	1	1	1		0	0	0	0		0	0	0	0		0	0	0	0		0.333333
tr|G1SPB6|G1SPB6_RABIT	Uncharacterized protein OS=Oryctolagus cuniculus (Rabbit) GN=ACSL1 PE=4 SV=2			0	0	0	0		0	0	0	0	Typical	1	1	1	1	Typical	1	1	1	1		0	0	0	0	Typical	1	1	1	1		0	0	0	0		0	0	0	0		0	0	0	0		0.333333
tr|G1T647|G1T647_RABIT	Uncharacterized protein OS=Oryctolagus cuniculus (Rabbit) GN=GCLM PE=4 SV=2		Typical	1	2	2	2	Typical	1	3	3	3	Typical	1	3	3	3	Typical	1	3	3	3	Typical	1	3	3	3	Typical	1	2	2	2	Typical	1	4	4	4	Typical	1	3	3	3	Typical	1	3	3	3		2.66667
tr|G1STL1|G1STL1_RABIT	Uncharacterized protein OS=Oryctolagus cuniculus (Rabbit) GN=PPIL4 PE=4 SV=1		Typical	1	1	1	1		0	0	0	0		0	0	0	0		0	0	0	0		0	0	0	0		0	0	0	0		0	0	0	0		0	0	0	0		0	0	0	0		0.333333
tr|G1SGG2|G1SGG2_RABIT	Uncharacterized protein OS=Oryctolagus cuniculus (Rabbit) GN=ARHGEF2 PE=4 SV=1		Typical	1	2	2	2		0	0	0	0		0	0	0	0		0	0	0	0	Typical	1	1	1	1		0	0	0	0		0	0	0	0		0	0	0	0		0	0	0	0		0.666667
tr|G1SY84|G1SY84_RABIT	Uncharacterized protein OS=Oryctolagus cuniculus (Rabbit) GN=DYNC1I2 PE=4 SV=2			0	0	0	0		0	0	0	0	Typical	1	1	1	1		0	0	0	0	Typical	1	1	1	1		0	0	0	0		0	0	0	0		0	0	0	0		0	0	0	0		0.333333
tr|G1U115|G1U115_RABIT	Uncharacterized protein OS=Oryctolagus cuniculus (Rabbit) GN=PSMD6 PE=4 SV=1		Typical	1	1	1	1		0	0	0	0		0	0	0	0		0	0	0	0		0	0	0	0		0	0	0	0		0	0	0	0		0	0	0	0		0	0	0	0		0.333333
tr|G1TYV9|G1TYV9_RABIT	Uncharacterized protein OS=Oryctolagus cuniculus (Rabbit) GN=MPLKIP PE=4 SV=1		Typical	1	1	1	1		0	0	0	0		0	0	0	0		0	0	0	0		0	0	0	0		0	0	0	0		0	0	0	0		0	0	0	0		0	0	0	0		0.333333
tr|G1U152|G1U152_RABIT	Uncharacterized protein OS=Oryctolagus cuniculus (Rabbit) GN=ARHGEF12 PE=4 SV=1		Typical	1	1	1	1		0	0	0	0		0	0	0	0		0	0	0	0		0	0	0	0		0	0	0	0		0	0	0	0		0	0	0	0		0	0	0	0		0.333333
tr|G1SLD6|G1SLD6_RABIT	Uncharacterized protein OS=Oryctolagus cuniculus (Rabbit) GN=HARS PE=3 SV=1		Typical	1	3	3	3		0	0	0	0		0	0	0	0		0	0	0	0		0	0	0	0		0	0	0	0		0	0	0	0		0	0	0	0		0	0	0	0		1
tr|G1SIF7|G1SIF7_RABIT	Uncharacterized protein OS=Oryctolagus cuniculus (Rabbit) GN=DCAF11 PE=4 SV=1		Typical	1	1	1	1		0	0	0	0		0	0	0	0		0	0	0	0		0	0	0	0		0	0	0	0		0	0	0	0		0	0	0	0		0	0	0	0		0.333333
tr|G1U9Q1|G1U9Q1_RABIT	Uncharacterized protein OS=Oryctolagus cuniculus (Rabbit) GN=LSM5 PE=4 SV=1		Typical	1	1	1	1		0	0	0	0		0	0	0	0		0	0	0	0		0	0	0	0		0	0	0	0		0	0	0	0		0	0	0	0		0	0	0	0		0.333333
tr|G1SZ14|G1SZ14_RABIT	Uncharacterized protein OS=Oryctolagus cuniculus (Rabbit) GN=PSMA3 PE=4 SV=2		Typical	1	1	1	1		0	0	0	0		0	0	0	0		0	0	0	0		0	0	0	0		0	0	0	0		0	0	0	0		0	0	0	0		0	0	0	0		0.333333
tr|G1SW93|G1SW93_RABIT	Uncharacterized protein OS=Oryctolagus cuniculus (Rabbit) GN=CPEB4 PE=4 SV=2			0	0	0	0		0	0	0	0	Typical	1	2	2	2		0	0	0	0		0	0	0	0		0	0	0	0		0	0	0	0		0	0	0	0		0	0	0	0		0.666667
tr|G1U479|G1U479_RABIT	Uncharacterized protein OS=Oryctolagus cuniculus (Rabbit) GN=TRMT1 PE=4 SV=2		Typical	1	1	1	1		0	0	0	0		0	0	0	0		0	0	0	0		0	0	0	0		0	0	0	0		0	0	0	0		0	0	0	0		0	0	0	0		0.333333
tr|G1U4E6|G1U4E6_RABIT	Uncharacterized protein OS=Oryctolagus cuniculus (Rabbit) GN=ACTR3 PE=3 SV=1		Typical	1	1	1	1		0	0	0	0		0	0	0	0		0	0	0	0		0	0	0	0		0	0	0	0		0	0	0	0		0	0	0	0		0	0	0	0		0.333333
tr|G1SML9|G1SML9_RABIT	Uncharacterized protein OS=Oryctolagus cuniculus (Rabbit) GN=DNAJA1 PE=3 SV=1		Typical	1	1	1	1		0	0	0	0		0	0	0	0		0	0	0	0		0	0	0	0		0	0	0	0		0	0	0	0		0	0	0	0		0	0	0	0		0.333333
tr|G1T0F6|G1T0F6_RABIT	Signal recognition particle subunit SRP68 OS=Oryctolagus cuniculus (Rabbit) GN=SRP68 PE=3 SV=1			0	0	0	0		0	0	0	0		0	0	0	0		0	0	0	0		0	0	0	0		0	0	0	0		0	0	0	0	Typical	1	1	1	1		0	0	0	0		0
tr|G1TE17|G1TE17_RABIT	Uncharacterized protein OS=Oryctolagus cuniculus (Rabbit) GN=PTBP2 PE=4 SV=1		Typical	1	3	3	3	Typical	1	2	2	2	Typical	1	5	5	5	Typical	1	3	3	3	Typical	1	2	2	2	Typical	1	1	1	1	Typical	1	8	8	8	Typical	1	3	3	3		0	0	0	0		3.33333
tr|G1TRP6|G1TRP6_RABIT	Uncharacterized protein OS=Oryctolagus cuniculus (Rabbit) PE=4 SV=1		Typical	1	1	1	1		0	0	0	0		0	0	0	0		0	0	0	0		0	0	0	0		0	0	0	0		0	0	0	0		0	0	0	0		0	0	0	0		0.333333
tr|G1T3B8|G1T3B8_RABIT	Kinesin-like protein OS=Oryctolagus cuniculus (Rabbit) GN=KIF2C PE=3 SV=1		Typical	1	1	1	1		0	0	0	0		0	0	0	0		0	0	0	0		0	0	0	0		0	0	0	0		0	0	0	0		0	0	0	0		0	0	0	0		0.333333
tr|G1TBW9|G1TBW9_RABIT	Uncharacterized protein OS=Oryctolagus cuniculus (Rabbit) GN=DYNLL2 PE=4 SV=1			0	0	0	0		0	0	0	0	Typical	1	1	1	1		0	0	0	0		0	0	0	0		0	0	0	0		0	0	0	0		0	0	0	0		0	0	0	0		0.333333
tr|G1SUH4|G1SUH4_RABIT	Uncharacterized protein OS=Oryctolagus cuniculus (Rabbit) GN=MTSS1 PE=4 SV=2			0	0	0	0		0	0	0	0		0	0	0	0	Typical	1	1	1	1	Typical	1	1	1	1		0	0	0	0		0	0	0	0	Typical	1	1	1	1		0	0	0	0		0
sp|P03988|IGHM_RABIT	Ig mu chain C region secreted form OS=Oryctolagus cuniculus (Rabbit) PE=2 SV=1		Typical	1	1	1	1		0	0	0	0		0	0	0	0		0	0	0	0		0	0	0	0		0	0	0	0		0	0	0	0		0	0	0	0		0	0	0	0		0.333333
tr|G1SRB6|G1SRB6_RABIT	Uncharacterized protein OS=Oryctolagus cuniculus (Rabbit) GN=PPID PE=4 SV=1		Typical	1	1	1	1		0	0	0	0		0	0	0	0		0	0	0	0		0	0	0	0		0	0	0	0		0	0	0	0		0	0	0	0		0	0	0	0		0.333333
tr|G1TK23|G1TK23_RABIT	Uncharacterized protein OS=Oryctolagus cuniculus (Rabbit) GN=RNF113A PE=4 SV=1		Typical	1	1	1	1	Typical	1	1	1	1		0	0	0	0		0	0	0	0		0	0	0	0		0	0	0	0		0	0	0	0		0	0	0	0		0	0	0	0		0.666667
tr|G1TMW2|G1TMW2_RABIT	Uncharacterized protein OS=Oryctolagus cuniculus (Rabbit) GN=TOLLIP PE=4 SV=1			0	0	0	0		0	0	0	0		0	0	0	0	Typical	1	1	1	1		0	0	0	0		0	0	0	0		0	0	0	0		0	0	0	0		0	0	0	0		0
tr|G1TRW8|G1TRW8_RABIT	Uncharacterized protein OS=Oryctolagus cuniculus (Rabbit) GN=LCN2 PE=3 SV=1			0	0	0	0		0	0	0	0	Typical	1	2	2	2		0	0	0	0		0	0	0	0		0	0	0	0		0	0	0	0		0	0	0	0		0	0	0	0		0.666667
tr|G1TDT3|G1TDT3_RABIT	Uncharacterized protein OS=Oryctolagus cuniculus (Rabbit) GN=TBCE PE=4 SV=1		Typical	1	1	1	1		0	0	0	0		0	0	0	0		0	0	0	0		0	0	0	0		0	0	0	0		0	0	0	0		0	0	0	0		0	0	0	0		0.333333
tr|G1TA37|G1TA37_RABIT	Uncharacterized protein OS=Oryctolagus cuniculus (Rabbit) GN=BANF1 PE=4 SV=1			0	0	0	0		0	0	0	0		0	0	0	0		0	0	0	0		0	0	0	0		0	0	0	0	Typical	1	1	1	1		0	0	0	0		0	0	0	0		0
tr|G1SWI7|G1SWI7_RABIT	Proteasome subunit alpha type OS=Oryctolagus cuniculus (Rabbit) GN=PSMA8 PE=3 SV=2		Typical	1	1	1	1		0	0	0	0		0	0	0	0		0	0	0	0		0	0	0	0		0	0	0	0		0	0	0	0		0	0	0	0		0	0	0	0		0.333333
tr|G1SGB7|G1SGB7_RABIT	Uncharacterized protein OS=Oryctolagus cuniculus (Rabbit) GN=MAGOH PE=4 SV=1		Typical	1	1	1	1		0	0	0	0		0	0	0	0		0	0	0	0		0	0	0	0		0	0	0	0		0	0	0	0		0	0	0	0		0	0	0	0		0.333333
sp|P00511|PFKAM_RABIT	ATP-dependent 6-phosphofructokinase, muscle type OS=Oryctolagus cuniculus (Rabbit) GN=PFKM PE=1 SV=3			0	0	0	0		0	0	0	0	Typical	1	1	1	1	Typical	1	1	1	1		0	0	0	0		0	0	0	0		0	0	0	0		0	0	0	0		0	0	0	0		0.333333
tr|G1SLE6|G1SLE6_RABIT	Methionine aminopeptidase OS=Oryctolagus cuniculus (Rabbit) GN=METAP1 PE=3 SV=1		Typical	1	1	1	1		0	0	0	0		0	0	0	0		0	0	0	0		0	0	0	0		0	0	0	0		0	0	0	0		0	0	0	0		0	0	0	0		0.333333
tr|G1SH05|G1SH05_RABIT	Uncharacterized protein OS=Oryctolagus cuniculus (Rabbit) GN=TUBB PE=3 SV=1		Typical	1	1	1	1		0	0	0	0		0	0	0	0		0	0	0	0		0	0	0	0		0	0	0	0		0	0	0	0		0	0	0	0		0	0	0	0		0.333333
tr|G1SCI7|G1SCI7_RABIT			Typical	1	1	1	1		0	0	0	0	Typical	1	1	1	1	Typical	1	2	2	2		0	0	0	0	Typical	1	3	3	3		0	0	0	0	Typical	1	2	2	2		0	0	0	0		0.666667
tr|G1TCZ8|G1TCZ8_RABIT	Uncharacterized protein OS=Oryctolagus cuniculus (Rabbit) GN=PPP2R1A PE=4 SV=1		Typical	1	1	1	1		0	0	0	0		0	0	0	0		0	0	0	0		0	0	0	0		0	0	0	0		0	0	0	0		0	0	0	0		0	0	0	0		0.333333
tr|G1TFL3|G1TFL3_RABIT	Uncharacterized protein OS=Oryctolagus cuniculus (Rabbit) PE=4 SV=1			0	0	0	0		0	0	0	0		0	0	0	0		0	0	0	0		0	0	0	0		0	0	0	0	Typical	1	2	2	2		0	0	0	0		0	0	0	0		0
tr|G1TJM8|G1TJM8_RABIT	Enhancer of rudimentary homolog OS=Oryctolagus cuniculus (Rabbit) GN=LOC100358814 PE=3 SV=1			0	0	0	0		0	0	0	0	Typical	1	1	1	1		0	0	0	0		0	0	0	0		0	0	0	0		0	0	0	0		0	0	0	0		0	0	0	0		0.333333
tr|G1SK12|G1SK12_RABIT	Uncharacterized protein OS=Oryctolagus cuniculus (Rabbit) GN=PTPN6 PE=4 SV=1		Typical	1	1	1	1		0	0	0	0		0	0	0	0		0	0	0	0		0	0	0	0		0	0	0	0	Typical	1	1	1	1		0	0	0	0		0	0	0	0		0.333333
tr|G1SQJ2|G1SQJ2_RABIT	Uncharacterized protein OS=Oryctolagus cuniculus (Rabbit) GN=FOCAD PE=4 SV=2		Typical	1	1	1	1		0	0	0	0		0	0	0	0		0	0	0	0		0	0	0	0		0	0	0	0		0	0	0	0		0	0	0	0		0	0	0	0		0.333333
tr|G1SRE6|G1SRE6_RABIT	Uncharacterized protein OS=Oryctolagus cuniculus (Rabbit) GN=EPB41 PE=4 SV=2			0	0	0	0		0	0	0	0	Typical	1	1	1	1		0	0	0	0		0	0	0	0		0	0	0	0	Typical	1	1	1	1		0	0	0	0		0	0	0	0		0.333333
tr|G1T5Y3|G1T5Y3_RABIT	Uncharacterized protein OS=Oryctolagus cuniculus (Rabbit) GN=VPS26B PE=4 SV=2		Typical	1	1	1	1		0	0	0	0		0	0	0	0		0	0	0	0		0	0	0	0		0	0	0	0		0	0	0	0		0	0	0	0		0	0	0	0		0.333333
tr|G1SUW4|G1SUW4_RABIT	Uncharacterized protein OS=Oryctolagus cuniculus (Rabbit) GN=TUBGCP6 PE=4 SV=1		Typical	1	1	1	1		0	0	0	0		0	0	0	0		0	0	0	0		0	0	0	0		0	0	0	0		0	0	0	0		0	0	0	0		0	0	0	0		0.333333
tr|G1TI40|G1TI40_RABIT	Uncharacterized protein OS=Oryctolagus cuniculus (Rabbit) GN=SNRPD2 PE=4 SV=2			0	0	0	0		0	0	0	0	Typical	1	1	1	1		0	0	0	0		0	0	0	0		0	0	0	0		0	0	0	0		0	0	0	0		0	0	0	0		0.333333
tr|G1SYB4|G1SYB4_RABIT	Uncharacterized protein OS=Oryctolagus cuniculus (Rabbit) PE=3 SV=1		Typical	1	1	1	1		0	0	0	0		0	0	0	0		0	0	0	0	Typical	1	1	1	1	Typical	1	1	1	1		0	0	0	0		0	0	0	0		0	0	0	0		0.333333
tr|G1TST5|G1TST5_RABIT	Uncharacterized protein OS=Oryctolagus cuniculus (Rabbit) GN=LOC100340649 PE=4 SV=2		Typical	1	1	1	1		0	0	0	0		0	0	0	0	Typical	1	1	1	1		0	0	0	0		0	0	0	0		0	0	0	0		0	0	0	0		0	0	0	0		0.333333
tr|G1SXF7|G1SXF7_RABIT	Uncharacterized protein OS=Oryctolagus cuniculus (Rabbit) GN=AAK1 PE=4 SV=2			0	0	0	0		0	0	0	0		0	0	0	0		0	0	0	0	Typical	1	1	1	1		0	0	0	0		0	0	0	0		0	0	0	0		0	0	0	0		0
tr|G1SMI5|G1SMI5_RABIT	Uncharacterized protein OS=Oryctolagus cuniculus (Rabbit) GN=FAM175B PE=4 SV=1		Typical	1	1	1	1		0	0	0	0		0	0	0	0		0	0	0	0		0	0	0	0		0	0	0	0		0	0	0	0		0	0	0	0		0	0	0	0		0.333333
tr|G1SKK1|G1SKK1_RABIT	Uncharacterized protein OS=Oryctolagus cuniculus (Rabbit) GN=DUT PE=4 SV=2		Typical	1	1	1	1		0	0	0	0		0	0	0	0		0	0	0	0		0	0	0	0		0	0	0	0		0	0	0	0		0	0	0	0		0	0	0	0		0.333333
tr|G1T1P4|G1T1P4_RABIT	Uncharacterized protein OS=Oryctolagus cuniculus (Rabbit) GN=ANKRD17 PE=4 SV=2		Typical	1	1	1	1		0	0	0	0		0	0	0	0		0	0	0	0		0	0	0	0		0	0	0	0		0	0	0	0		0	0	0	0		0	0	0	0		0.333333
tr|G1T0Q4|G1T0Q4_RABIT	Phospholipase A2 OS=Oryctolagus cuniculus (Rabbit) GN=PLA2G4F PE=4 SV=1			0	0	0	0		0	0	0	0		0	0	0	0		0	0	0	0		0	0	0	0		0	0	0	0	Typical	1	1	1	1		0	0	0	0		0	0	0	0		0
tr|A0A0B4J1Q4|A0A0B4J1Q4_RABIT	Uncharacterized protein OS=Oryctolagus cuniculus (Rabbit) GN=TXLNA PE=4 SV=1		Typical	1	1	1	1		0	0	0	0	Typical	1	1	1	1		0	0	0	0		0	0	0	0		0	0	0	0		0	0	0	0		0	0	0	0		0	0	0	0		0.666667
tr|G1SMG5|G1SMG5_RABIT	Uncharacterized protein OS=Oryctolagus cuniculus (Rabbit) GN=GSPT1 PE=4 SV=1		Typical	1	1	1	1		0	0	0	0		0	0	0	0		0	0	0	0		0	0	0	0		0	0	0	0		0	0	0	0		0	0	0	0		0	0	0	0		0.333333
tr|B7NZS4|B7NZS4_RABIT			Typical	1	1	1	1		0	0	0	0		0	0	0	0		0	0	0	0		0	0	0	0		0	0	0	0		0	0	0	0		0	0	0	0		0	0	0	0		0.333333
tr|U3KNN8|U3KNN8_RABIT	Uncharacterized protein OS=Oryctolagus cuniculus (Rabbit) GN=DIS3L2 PE=4 SV=1		Typical	1	2	2	2		0	0	0	0		0	0	0	0		0	0	0	0		0	0	0	0		0	0	0	0		0	0	0	0		0	0	0	0		0	0	0	0		0.666667
tr|G1SGJ5|G1SGJ5_RABIT	Uncharacterized protein OS=Oryctolagus cuniculus (Rabbit) GN=RQCD1 PE=4 SV=1		Typical	1	1	1	1		0	0	0	0		0	0	0	0		0	0	0	0		0	0	0	0		0	0	0	0		0	0	0	0		0	0	0	0		0	0	0	0		0.333333
tr|G1SL62|G1SL62_RABIT	Annexin OS=Oryctolagus cuniculus (Rabbit) GN=ANXA2 PE=3 SV=2			0	0	0	0		0	0	0	0		0	0	0	0		0	0	0	0		0	0	0	0	Typical	1	2	2	2		0	0	0	0		0	0	0	0		0	0	0	0		0
sp|P07466|DEF6_RABIT	Neutrophil antibiotic peptide NP-5 OS=Oryctolagus cuniculus (Rabbit) PE=1 SV=2		Typical	1	2	2	2		0	0	0	0		0	0	0	0		0	0	0	0		0	0	0	0		0	0	0	0		0	0	0	0		0	0	0	0		0	0	0	0		0.666667
tr|G1THZ6|G1THZ6_RABIT	Uncharacterized protein OS=Oryctolagus cuniculus (Rabbit) PE=4 SV=2		Typical	1	1	1	1		0	0	0	0		0	0	0	0		0	0	0	0		0	0	0	0		0	0	0	0		0	0	0	0		0	0	0	0		0	0	0	0		0.333333
sp|P62493|RB11A_RABIT	Ras-related protein Rab-11A OS=Oryctolagus cuniculus (Rabbit) GN=RAB11A PE=2 SV=3		Typical	1	1	1	1		0	0	0	0		0	0	0	0		0	0	0	0		0	0	0	0		0	0	0	0		0	0	0	0		0	0	0	0		0	0	0	0		0.333333
tr|G1TLM5|G1TLM5_RABIT	Uncharacterized protein OS=Oryctolagus cuniculus (Rabbit) GN=PPP1R21 PE=4 SV=2		Typical	1	1	1	1		0	0	0	0		0	0	0	0		0	0	0	0		0	0	0	0		0	0	0	0		0	0	0	0		0	0	0	0		0	0	0	0		0.333333
tr|G1TG85|G1TG85_RABIT	Uncharacterized protein OS=Oryctolagus cuniculus (Rabbit) GN=ANK1 PE=4 SV=2		Typical	1	1	1	1		0	0	0	0		0	0	0	0		0	0	0	0		0	0	0	0		0	0	0	0		0	0	0	0		0	0	0	0		0	0	0	0		0.333333
tr|G1SU71|G1SU71_RABIT	Proteasome subunit beta type OS=Oryctolagus cuniculus (Rabbit) GN=PSMB1 PE=3 SV=1		Typical	1	1	1	1		0	0	0	0		0	0	0	0		0	0	0	0		0	0	0	0		0	0	0	0		0	0	0	0		0	0	0	0		0	0	0	0		0.333333
tr|G1SKZ3|G1SKZ3_RABIT	Proliferating cell nuclear antigen OS=Oryctolagus cuniculus (Rabbit) GN=PCNA PE=3 SV=1			0	0	0	0		0	0	0	0		0	0	0	0		0	0	0	0		0	0	0	0	Typical	1	1	1	1		0	0	0	0		0	0	0	0		0	0	0	0		0
tr|G1T2H5|G1T2H5_RABIT				0	0	0	0		0	0	0	0		0	0	0	0		0	0	0	0	Typical	1	1	1	1		0	0	0	0		0	0	0	0		0	0	0	0		0	0	0	0		0
tr|G1SJQ2|G1SJQ2_RABIT	Uncharacterized protein OS=Oryctolagus cuniculus (Rabbit) GN=GLG1 PE=4 SV=2			0	0	0	0		0	0	0	0	Typical	1	1	1	1		0	0	0	0		0	0	0	0		0	0	0	0		0	0	0	0		0	0	0	0		0	0	0	0		0.333333
tr|G1T286|G1T286_RABIT	Vacuolar protein sorting-associated protein 29 OS=Oryctolagus cuniculus (Rabbit) GN=VPS29 PE=3 SV=1		Typical	1	2	2	2		0	0	0	0		0	0	0	0		0	0	0	0		0	0	0	0		0	0	0	0		0	0	0	0		0	0	0	0		0	0	0	0		0.666667
tr|G1U430|G1U430_RABIT	Uncharacterized protein OS=Oryctolagus cuniculus (Rabbit) GN=TAF15 PE=4 SV=1		Typical	2	2	2	2		0	0	0	0		0	0	0	0		0	0	0	0		0	0	0	0		0	0	0	0		0	0	0	0		0	0	0	0		0	0	0	0		0.666667
tr|G1T3L2|G1T3L2_RABIT	Eukaryotic translation initiation factor 3 subunit K OS=Oryctolagus cuniculus (Rabbit) GN=EIF3K PE=1 SV=1		Typical	1	1	1	1		0	0	0	0		0	0	0	0		0	0	0	0		0	0	0	0		0	0	0	0		0	0	0	0		0	0	0	0		0	0	0	0		0.333333
tr|G1TDH4|G1TDH4_RABIT	Uncharacterized protein OS=Oryctolagus cuniculus (Rabbit) GN=PRDX3 PE=4 SV=1		Typical	1	1	1	1		0	0	0	0		0	0	0	0		0	0	0	0		0	0	0	0		0	0	0	0		0	0	0	0		0	0	0	0		0	0	0	0		0.333333
tr|G1SL46|G1SL46_RABIT	Uncharacterized protein OS=Oryctolagus cuniculus (Rabbit) GN=LOC100345290 PE=4 SV=1		Typical	1	1	1	1		0	0	0	0		0	0	0	0		0	0	0	0	Typical	1	1	1	1		0	0	0	0		0	0	0	0		0	0	0	0		0	0	0	0		0.333333
tr|G1SM50|G1SM50_RABIT	Uncharacterized protein OS=Oryctolagus cuniculus (Rabbit) GN=SF3B4 PE=4 SV=1			0	0	0	0		0	0	0	0		0	0	0	0		0	0	0	0		0	0	0	0		0	0	0	0	Typical	1	1	1	1		0	0	0	0		0	0	0	0		0
tr|G1SEJ4|G1SEJ4_RABIT	Uncharacterized protein OS=Oryctolagus cuniculus (Rabbit) GN=ATP6V1B2 PE=3 SV=1		Typical	1	1	1	1		0	0	0	0		0	0	0	0		0	0	0	0		0	0	0	0		0	0	0	0		0	0	0	0		0	0	0	0		0	0	0	0		0.333333
tr|G1U013|G1U013_RABIT	Uncharacterized protein OS=Oryctolagus cuniculus (Rabbit) GN=COPS3 PE=4 SV=1		Typical	1	1	1	1		0	0	0	0		0	0	0	0		0	0	0	0		0	0	0	0		0	0	0	0		0	0	0	0		0	0	0	0		0	0	0	0		0.333333
tr|G1SPL5|G1SPL5_RABIT	Uncharacterized protein OS=Oryctolagus cuniculus (Rabbit) GN=MIB1 PE=4 SV=1			0	0	0	0		0	0	0	0		0	0	0	0	Typical	1	1	1	1		0	0	0	0		0	0	0	0		0	0	0	0		0	0	0	0		0	0	0	0		0
sp|O46638|FKBP3_RABIT	Peptidyl-prolyl cis-trans isomerase FKBP3 OS=Oryctolagus cuniculus (Rabbit) GN=FKBP3 PE=2 SV=2		Typical	1	1	1	1		0	0	0	0		0	0	0	0		0	0	0	0		0	0	0	0		0	0	0	0		0	0	0	0		0	0	0	0		0	0	0	0		0.333333
tr|G1T495|G1T495_RABIT	Uncharacterized protein OS=Oryctolagus cuniculus (Rabbit) GN=HSPA14 PE=3 SV=1		Typical	1	1	1	1		0	0	0	0		0	0	0	0		0	0	0	0		0	0	0	0		0	0	0	0		0	0	0	0		0	0	0	0		0	0	0	0		0.333333
tr|G1SY68|G1SY68_RABIT	Uncharacterized protein OS=Oryctolagus cuniculus (Rabbit) GN=SF3B2 PE=4 SV=2			0	0	0	0		0	0	0	0		0	0	0	0		0	0	0	0		0	0	0	0		0	0	0	0	Typical	1	1	1	1		0	0	0	0		0	0	0	0		0
tr|G1SR41|G1SR41_RABIT	Stathmin OS=Oryctolagus cuniculus (Rabbit) GN=STMN1 PE=3 SV=1		Typical	1	1	1	1		0	0	0	0		0	0	0	0		0	0	0	0		0	0	0	0		0	0	0	0		0	0	0	0		0	0	0	0		0	0	0	0		0.333333
tr|G1TTM0|G1TTM0_RABIT	Stathmin OS=Oryctolagus cuniculus (Rabbit) GN=STMN2 PE=3 SV=2		Typical	1	1	1	1		0	0	0	0		0	0	0	0		0	0	0	0		0	0	0	0		0	0	0	0		0	0	0	0		0	0	0	0		0	0	0	0		0.333333
tr|G1SRX2|G1SRX2_RABIT	Uncharacterized protein OS=Oryctolagus cuniculus (Rabbit) GN=EFTUD2 PE=4 SV=1			0	0	0	0		0	0	0	0		0	0	0	0		0	0	0	0	Typical	1	2	2	2		0	0	0	0		0	0	0	0		0	0	0	0		0	0	0	0		0
tr|G1SXR1|G1SXR1_RABIT	Uncharacterized protein OS=Oryctolagus cuniculus (Rabbit) GN=PRELP PE=4 SV=1			0	0	0	0		0	0	0	0		0	0	0	0		0	0	0	0		0	0	0	0	Typical	1	1	1	1		0	0	0	0		0	0	0	0		0	0	0	0		0
tr|G1SIH3|G1SIH3_RABIT	Uncharacterized protein OS=Oryctolagus cuniculus (Rabbit) GN=BRAP PE=4 SV=2		Typical	1	1	1	1		0	0	0	0		0	0	0	0		0	0	0	0		0	0	0	0		0	0	0	0		0	0	0	0		0	0	0	0		0	0	0	0		0.333333
tr|G1TE83|G1TE83_RABIT	Uncharacterized protein OS=Oryctolagus cuniculus (Rabbit) GN=DCAF8 PE=4 SV=1		Typical	1	1	1	1		0	0	0	0		0	0	0	0		0	0	0	0		0	0	0	0		0	0	0	0		0	0	0	0		0	0	0	0		0	0	0	0		0.333333
tr|G1T387|G1T387_RABIT	Uncharacterized protein OS=Oryctolagus cuniculus (Rabbit) GN=CTTN PE=4 SV=2			0	0	0	0		0	0	0	0		0	0	0	0		0	0	0	0	Typical	1	1	1	1		0	0	0	0		0	0	0	0		0	0	0	0		0	0	0	0		0
tr|G1TB08|G1TB08_RABIT	Autophagy-related protein 13 OS=Oryctolagus cuniculus (Rabbit) GN=ATG13 PE=3 SV=2		Typical	1	1	1	1		0	0	0	0		0	0	0	0		0	0	0	0		0	0	0	0		0	0	0	0		0	0	0	0		0	0	0	0		0	0	0	0		0.333333
tr|G1STX7|G1STX7_RABIT	Uncharacterized protein OS=Oryctolagus cuniculus (Rabbit) GN=CCBL2 PE=4 SV=2		Typical	1	1	1	1		0	0	0	0		0	0	0	0		0	0	0	0		0	0	0	0		0	0	0	0		0	0	0	0		0	0	0	0		0	0	0	0		0.333333
tr|G1SEN3|G1SEN3_RABIT	Uncharacterized protein OS=Oryctolagus cuniculus (Rabbit) GN=PLEKHF2 PE=4 SV=1			0	0	0	0		0	0	0	0		0	0	0	0		0	0	0	0		0	0	0	0		0	0	0	0	Typical	1	2	2	2		0	0	0	0		0	0	0	0		0
tr|G1TLB8|G1TLB8_RABIT	Uncharacterized protein OS=Oryctolagus cuniculus (Rabbit) GN=OAS3 PE=4 SV=1		Typical	1	1	1	1		0	0	0	0		0	0	0	0		0	0	0	0		0	0	0	0		0	0	0	0		0	0	0	0		0	0	0	0		0	0	0	0		0.333333
tr|G1T7X6|G1T7X6_RABIT	Uncharacterized protein OS=Oryctolagus cuniculus (Rabbit) GN=LAMB1 PE=4 SV=2			0	0	0	0		0	0	0	0		0	0	0	0		0	0	0	0	Typical	1	1	1	1		0	0	0	0		0	0	0	0		0	0	0	0		0	0	0	0		0
tr|G1SCM9|G1SCM9_RABIT				0	0	0	0		0	0	0	0		0	0	0	0		0	0	0	0		0	0	0	0		0	0	0	0	Typical	1	1	1	1		0	0	0	0		0	0	0	0		0
tr|G1U5S4|G1U5S4_RABIT	Uncharacterized protein OS=Oryctolagus cuniculus (Rabbit) GN=TUBB3 PE=3 SV=1			0	0	0	0		0	0	0	0	Typical	3	3	3	3		0	0	0	0		0	0	0	0		0	0	0	0		0	0	0	0		0	0	0	0		0	0	0	0		1
[truncated: 18 more columns]

## Sheet: statistics Globin vs A3
nanoLC-MSMS RESULTS: proteins
Validation at FDR<1% (False-Discovery Rate)
LEGEND:	Score				Mascot Score: Mascot is the algorithm used for database searching (probability score: the higher it is, the more probable is the presence of a given protein in the sample)
	Proteins				Number of protein accessions that are identified for this set of peptide (sameset, subset). Samesets are accessions that share all the peptides identified. Subsets are accessions that share some peptides only
	is validated				TRUE= passes the False positive rate filter
	Peptides				Number of peptides identified for this protein. One sequence with and one sequence without modification count for 2 different peptides
	#peptide_matches				Spectral count
	Spectral Count				Number of fragmentation MS/MS spectra observed for a given protein (MS/MS spectra are those on which you can read the amino acids sequence of a given peptide)
					Needed for "Spectral Count" quantification: this method gives you an idea about how a given protein is abundant in your mixture (the higher the number of spectra is, the most abundant your protein is)
	#specific_peptide_matches				Number of spectra not shared with another protein from the database
	#sequences				a peptidic sequence : only the aminoacid sequence matters (One sequence with and one sequence without modification count for 1)
	# spectra (BASIC Spectral Count)				= 1 spectrum
	# spectra (BASIC Spectral Count)				= 2-5 spectra
	# spectra (BASIC Spectral Count)				= 6-10 spectra
	# spectra (BASIC Spectral Count)				= 11-30 spectra
	# spectra (BASIC Spectral Count)				>= 31 spectra
Total number of identified proteins:
			2018_S29
Sample			A3_1					A3_2					A3_3					A11_1					A11_2					A11_3					Globin_1					Globin_2					Globin_3
Total number of proteins identified by Mascot in Uniprot_RABIT and validated at FDR<1% by Proline (ProFI consortium)					550					369					406					409					375					550					352					331					281
Total number of spectra identified by Mascot in Uniprot_RABIT and validated at FDR<1% by Proline (ProFI consortium)					12176					10790					12591					12249					12114					12176					14375					12468					13737
contaminants
sp|P02769|ALBU_BOVIN	sp|P02769|ALBU_BOVIN		Typical	37	138	123	137.783	Typical	37	166	140	165.457	Typical	29	182	162	181.553	Typical	35	221	196	220.607	Typical	29	184	163	183.592	Typical	19	103	89	102.744	Typical	44	358	309	356.939	Typical	28	200	184	199.775	Typical	27	220	206	219.885
sp|P00761|TRYP_PIG	sp|P00761|TRYP_PIG		Typical	8	43	43	43	Typical	9	63	63	63	Typical	4	50	50	50	Typical	7	70	70	70	Typical	6	69	69	69	Typical	4	20	20	20	Typical	5	68	68	68	Typical	7	85	85	85	Typical	5	94	94	94
Proteins identified with FDR<1%:
			2018_S29
			Basic Spectral Counting																																														Average #spectra
Accession	Description		A3_1					A3_2					A3_3					A11_1					A11_2					A11_3					Globin_1					Globin_2					Globin_3						A3
Protein Set	Overview		Status F010344_a3_1_Rabbit	Peptides Count F010344_a3_1_Rabbit	Basic SC F010344_a3_1_Rabbit	Specific SC F010344_a3_1_Rabbit	Weighted SC F010344_a3_1_Rabbit	Status F010345_a3_2_Rabbit	Peptides Count F010345_a3_2_Rabbit	Basic SC F010345_a3_2_Rabbit	Specific SC F010345_a3_2_Rabbit	Weighted SC F010345_a3_2_Rabbit	Status F010346_a3_3_Rabbit	Peptides Count F010346_a3_3_Rabbit	Basic SC F010346_a3_3_Rabbit	Specific SC F010346_a3_3_Rabbit	Weighted SC F010346_a3_3_Rabbit	Status F010347_all_1_Rabbit	Peptides Count F010347_all_1_Rabbit	Basic SC F010347_all_1_Rabbit	Specific SC F010347_all_1_Rabbit	Weighted SC F010347_all_1_Rabbit	Status F010348_all_2_Rabbit	Peptides Count F010348_all_2_Rabbit	Basic SC F010348_all_2_Rabbit	Specific SC F010348_all_2_Rabbit	Weighted SC F010348_all_2_Rabbit	Status F010349_all_3_Rabbit	Peptides Count F010349_all_3_Rabbit	Basic SC F010349_all_3_Rabbit	Specific SC F010349_all_3_Rabbit	Weighted SC F010349_all_3_Rabbit	Status F010350_globin_1_Rabbit	Peptides Count F010350_globin_1_Rabbit	Basic SC F010350_globin_1_Rabbit	Specific SC F010350_globin_1_Rabbit	Weighted SC F010350_globin_1_Rabbit	Status F010351_globin_2_Rabbit	Peptides Count F010351_globin_2_Rabbit	Basic SC F010351_globin_2_Rabbit	Specific SC F010351_globin_2_Rabbit	Weighted SC F010351_globin_2_Rabbit	Status F010352_globin_3_Rabbit	Peptides Count F010352_globin_3_Rabbit	Basic SC F010352_globin_3_Rabbit	Specific SC F010352_globin_3_Rabbit	Weighted SC F010352_globin_3_Rabbit
tr|G1TMS5|G1TMS5_RABIT	Uncharacterized protein OS=Oryctolagus cuniculus (Rabbit) GN=CCT5 PE=3 SV=1		Typical	34	105	105	105	Typical	20	64	64	64	Typical	18	64	64	64	Typical	6	16	16	16	Typical	11	20	20	20	Typical	9	19	19	19	Typical	8	16	16	16	Typical	5	10	10	10	Typical	5	9	9	9		77.6667
sp|P0CL18|EIF2D_RABIT	Eukaryotic translation initiation factor 2D OS=Oryctolagus cuniculus (Rabbit) GN=EIF2D PE=1 SV=1		Typical	12	25	25	25	Typical	7	8	8	8	Typical	6	12	12	12	Typical	2	3	3	3	Typical	1	2	2	2		0	0	0	0		0	0	0	0		0	0	0	0		0	0	0	0		15
tr|G1SN68|G1SN68_RABIT	Uncharacterized protein OS=Oryctolagus cuniculus (Rabbit) GN=QARS PE=3 SV=1		Typical	12	19	19	19	Typical	6	8	8	8	Typical	10	13	13	13	Typical	4	4	4	4		0	0	0	0	Typical	3	3	3	3		0	0	0	0		0	0	0	0		0	0	0	0		13.3333
sp|P43348|TCTP_RABIT	Translationally-controlled tumor protein OS=Oryctolagus cuniculus (Rabbit) GN=TPT1 PE=2 SV=2		Typical	4	12	12	12	Typical	1	2	2	2	Typical	4	12	12	12	Typical	2	4	4	4	Typical	2	2	2	2	Typical	2	2	2	2		0	0	0	0		0	0	0	0		0	0	0	0		8.66667
tr|G1U9T8|G1U9T8_RABIT	T-complex protein 1 subunit delta OS=Oryctolagus cuniculus (Rabbit) GN=CCT4 PE=3 SV=1		Typical	37	97	97	97	Typical	26	60	60	60	Typical	24	66	66	66	Typical	15	31	31	31	Typical	15	35	35	35	Typical	9	15	15	15	Typical	8	13	13	13	Typical	7	16	16	16	Typical	9	21	21	21		74.3333
tr|G1T5U2|G1T5U2_RABIT	Uncharacterized protein OS=Oryctolagus cuniculus (Rabbit) GN=LOC100345822 PE=3 SV=1		Typical	4	17	0	0	Subset	3	11	0	0	Typical	4	13	0	0	Sameset	1	1	0	0		0	0	0	0	Sameset	2	2	0	0	Subset	1	2	0	0	Sameset	1	1	0	0		0	0	0	0		13.6667
tr|G1SCP8|G1SCP8_RABIT	Uncharacterized protein OS=Oryctolagus cuniculus (Rabbit) GN=MSN PE=4 SV=1		Typical	11	24	14	19.6044	Typical	3	6	3	4.68132	Typical	7	19	11	15.4835	Typical	6	12	7	9.8022	Typical	6	15	8	11.9231	Typical	5	10	8	9.12088	Sameset	1	3	0	1.68132		0	0	0	0		0	0	0	0		16.3333
tr|G1T4Z2|G1T4Z2_RABIT	ATP-citrate synthase OS=Oryctolagus cuniculus (Rabbit) GN=ACLY PE=3 SV=2		Typical	30	62	62	62	Typical	24	54	54	54	Typical	29	68	68	68	Typical	11	19	19	19	Typical	10	25	25	25	Typical	8	12	12	12	Typical	4	10	10	10	Typical	3	8	8	8	Typical	8	18	18	18		61.3333
tr|G1TI39|G1TI39_RABIT	Uncharacterized protein OS=Oryctolagus cuniculus (Rabbit) GN=RDX PE=4 SV=2		Typical	13	23	13	16.6264	Typical	5	7	4	5.08791	Typical	6	11	3	5.9011	Typical	7	10	5	6.81319	Typical	7	11	4	6.53846	Typical	5	6	4	4.72527	Sameset	1	3	0	1.08791		0	0	0	0		0	0	0	0		13.6667
tr|G1U6X4|G1U6X4_RABIT	Methionine aminopeptidase 2 OS=Oryctolagus cuniculus (Rabbit) GN=METAP2 PE=3 SV=1		Typical	4	16	16	16	Typical	1	6	6	6	Typical	2	10	10	10	Typical	1	10	10	10	Typical	2	10	10	10	Typical	1	7	7	7		0	0	0	0	Typical	1	2	2	2		0	0	0	0		10.6667
tr|G1SFS8|G1SFS8_RABIT	Uncharacterized protein OS=Oryctolagus cuniculus (Rabbit) GN=SND1 PE=4 SV=2		Typical	8	11	11	11	Typical	4	5	5	5	Typical	3	3	3	3	Typical	3	4	4	4		0	0	0	0	Typical	4	6	6	6		0	0	0	0		0	0	0	0		0	0	0	0		6.33333
tr|G1SMZ5|G1SMZ5_RABIT	Eukaryotic translation initiation factor 3 subunit A OS=Oryctolagus cuniculus (Rabbit) GN=EIF3A PE=1 SV=2		Typical	9	13	13	13	Typical	1	1	1	1	Typical	4	5	5	5	Typical	2	3	3	3	Typical	2	3	3	3		0	0	0	0		0	0	0	0		0	0	0	0		0	0	0	0		6.33333
sp|P47814|IF1A_RABIT	Eukaryotic translation initiation factor 1A OS=Oryctolagus cuniculus (Rabbit) GN=EIF1A PE=1 SV=2		Typical	4	16	1	9.5	Typical	4	12	1	10.5	Typical	4	14	4	10.5	Typical	1	1	0	1		0	0	0	0	Typical	2	2	0	1.5	Typical	2	4	2	3	Typical	1	1	0	0.5		0	0	0	0		14
tr|G1SEX6|G1SEX6_RABIT	Uncharacterized protein OS=Oryctolagus cuniculus (Rabbit) GN=DHX36 PE=4 SV=1		Typical	4	9	9	9	Typical	6	14	14	14	Typical	4	10	10	10	Typical	3	4	4	4	Typical	1	2	2	2	Typical	1	2	2	2	Typical	1	1	1	1	Typical	1	2	2	2		0	0	0	0		11
tr|G1TA15|G1TA15_RABIT	Uncharacterized protein OS=Oryctolagus cuniculus (Rabbit) GN=LARS PE=3 SV=2		Typical	10	14	14	14	Typical	3	5	5	5	Typical	5	8	8	8	Typical	1	1	1	1		0	0	0	0	Typical	1	1	1	1	Typical	2	2	2	2		0	0	0	0		0	0	0	0		9
tr|G1SJ37|G1SJ37_RABIT	Uncharacterized protein OS=Oryctolagus cuniculus (Rabbit) GN=GAPVD1 PE=4 SV=2		Typical	12	24	24	24	Typical	4	7	7	7	Typical	5	10	10	10	Typical	1	2	2	2	Typical	3	5	5	5	Typical	1	3	3	3	Typical	1	3	3	3	Typical	1	1	1	1	Typical	1	2	2	2		13.6667
tr|B6V9S8|B6V9S8_RABIT	Chaperonin-containing T-complex polypeptide eta subunit OS=Oryctolagus cuniculus (Rabbit) PE=2 SV=1		Typical	27	91	91	91	Typical	22	65	65	65	Typical	23	74	74	74	Typical	14	30	30	30	Typical	13	32	32	32	Typical	13	38	38	38	Typical	11	22	22	22	Typical	9	17	17	17	Typical	13	31	31	31		76.6667
sp|O77622|TCPZ_RABIT	T-complex protein 1 subunit zeta OS=Oryctolagus cuniculus (Rabbit) GN=CCT6 PE=1 SV=3		Typical	27	74	61	73.9531	Typical	19	57	51	56.9783	Typical	16	59	43	58.9422	Typical	10	28	26	27.9928	Typical	11	39	35	38.9856	Typical	5	15	11	14.9856	Typical	8	13	12	12.9964	Typical	6	16	16	16	Typical	9	26	21	25.9819		63.3333
sp|Q8HZQ5|EZRI_RABIT	Ezrin OS=Oryctolagus cuniculus (Rabbit) GN=EZR PE=1 SV=3		Typical	5	13	3	3.76923	Typical	3	5	2	2.23077	Typical	4	9	1	1.61538	Typical	4	6	1	1.38462	Subset	3	7	0	0.538462	Subset	1	2	0	0.153846	Typical	1	3	0	0.230769		0	0	0	0		0	0	0	0		9
tr|G1SU37|G1SU37_RABIT	Uncharacterized protein OS=Oryctolagus cuniculus (Rabbit) GN=USP10 PE=4 SV=1		Typical	11	18	18	18	Typical	4	7	7	7	Typical	6	9	9	9	Typical	4	5	5	5	Typical	3	5	5	5		0	0	0	0	Typical	1	3	3	3	Typical	1	2	2	2		0	0	0	0		11.3333
tr|G1TWP4|G1TWP4_RABIT	Uncharacterized protein OS=Oryctolagus cuniculus (Rabbit) GN=VARS PE=3 SV=1		Typical	10	13	13	13	Typical	7	12	12	12	Typical	9	19	19	19	Typical	5	13	13	13	Typical	4	9	9	9	Typical	5	10	10	10	Typical	3	5	5	5	Typical	1	3	3	3		0	0	0	0		14.6667
tr|G1SCN8|G1SCN8_RABIT	T-complex protein 1 subunit gamma OS=Oryctolagus cuniculus (Rabbit) GN=CCT3 PE=3 SV=2		Typical	32	108	66	107.225	Typical	27	82	57	81.5384	Typical	24	110	71	109.28	Typical	15	47	28	46.6492	Typical	15	59	41	58.6677	Typical	7	20	11	19.8338	Typical	10	37	13	36.5569	Typical	8	24	13	23.7969	Typical	10	39	19	38.6308		100
tr|G1SYS4|G1SYS4_RABIT	Uncharacterized protein OS=Oryctolagus cuniculus (Rabbit) GN=EIF1AX PE=3 SV=1		Subset	3	15	0	8.5	Typical	2	4	1	2.5	Typical	4	15	5	11.5		0	0	0	0		0	0	0	0	Subset	1	1	0	0.5	Typical	2	4	2	3	Sameset	1	1	0	0.5		0	0	0	0		11.3333
sp|P19134|TRFE_RABIT	Serotransferrin OS=Oryctolagus cuniculus (Rabbit) GN=TF PE=1 SV=4		Typical	20	51	41	50.8561	Typical	8	21	16	21	Typical	7	16	11	16	Typical	9	27	18	27	Typical	11	24	15	23.8561	Typical	7	14	12	14	Typical	4	6	4	5.92806	Typical	5	7	6	7	Typical	5	9	6	9		29.3333
tr|G1TIR1|G1TIR1_RABIT	Uncharacterized protein OS=Oryctolagus cuniculus (Rabbit) GN=TNRC6B PE=4 SV=2		Typical	6	8	8	8	Typical	3	5	5	5	Typical	1	3	3	3	Typical	1	2	2	2	Typical	1	1	1	1		0	0	0	0		0	0	0	0		0	0	0	0		0	0	0	0		5.33333
tr|G1U8F0|G1U8F0_RABIT	Uncharacterized protein OS=Oryctolagus cuniculus (Rabbit) GN=AP2A1 PE=4 SV=1		Typical	5	7	7	7	Typical	2	3	3	3	Typical	4	5	5	5	Typical	2	2	2	2	Typical	2	2	2	2	Typical	2	2	2	2		0	0	0	0		0	0	0	0		0	0	0	0		5
tr|G1T6I6|G1T6I6_RABIT	Uncharacterized protein OS=Oryctolagus cuniculus (Rabbit) GN=ILF3 PE=4 SV=1		Typical	6	10	10	10	Typical	2	3	3	3	Typical	2	3	3	3	Typical	1	2	2	2		0	0	0	0		0	0	0	0		0	0	0	0		0	0	0	0		0	0	0	0		5.33333
tr|G1U001|G1U001_RABIT	Uncharacterized protein OS=Oryctolagus cuniculus (Rabbit) GN=LOC100352574 PE=3 SV=1		Typical	1	4	4	4	Typical	1	3	3	3	Typical	1	7	7	7	Typical	1	5	5	5		0	0	0	0	Typical	1	7	7	7		0	0	0	0		0	0	0	0		0	0	0	0		4.66667
tr|G1T1M9|G1T1M9_RABIT	Uncharacterized protein OS=Oryctolagus cuniculus (Rabbit) GN=HBS1L PE=4 SV=1		Typical	5	8	8	8	Typical	3	4	4	4	Typical	2	2	2	2		0	0	0	0		0	0	0	0		0	0	0	0		0	0	0	0		0	0	0	0		0	0	0	0		4.66667
tr|G1U7I9|G1U7I9_RABIT	Uncharacterized protein OS=Oryctolagus cuniculus (Rabbit) GN=DDX39B PE=4 SV=1		Typical	4	6	6	6	Typical	1	2	2	2	Typical	2	4	4	4	Typical	1	1	1	1		0	0	0	0		0	0	0	0		0	0	0	0		0	0	0	0		0	0	0	0		4
tr|G1SUK5|G1SUK5_RABIT	Density-regulated protein OS=Oryctolagus cuniculus (Rabbit) GN=DENR PE=3 SV=2		Typical	4	4	4	4	Typical	2	3	3	3	Typical	2	3	3	3	Typical	1	1	1	1	Typical	1	1	1	1	Typical	1	1	1	1		0	0	0	0		0	0	0	0		0	0	0	0		3.33333
tr|G1SHI7|G1SHI7_RABIT	Uncharacterized protein OS=Oryctolagus cuniculus (Rabbit) GN=ASAP1 PE=4 SV=1		Typical	6	9	9	9	Typical	3	5	5	5	Typical	2	7	7	7	Typical	3	11	11	11	Typical	3	8	8	8	Typical	4	10	10	10		0	0	0	0	Typical	2	2	2	2		0	0	0	0		7
tr|G1TCT3|G1TCT3_RABIT	Uncharacterized protein OS=Oryctolagus cuniculus (Rabbit) GN=CAD PE=3 SV=2		Typical	2	3	3	3	Typical	2	3	3	3	Typical	3	4	4	4	Typical	1	1	1	1		0	0	0	0		0	0	0	0		0	0	0	0		0	0	0	0		0	0	0	0		3.33333
tr|G1U949|G1U949_RABIT	Uncharacterized protein OS=Oryctolagus cuniculus (Rabbit) GN=MAPRE1 PE=4 SV=1		Typical	4	8	8	8	Typical	1	3	3	3		0	0	0	0	Typical	2	6	6	6	Typical	1	3	3	3		0	0	0	0		0	0	0	0		0	0	0	0		0	0	0	0		3.66667
tr|G1SZW8|G1SZW8_RABIT	Uncharacterized protein OS=Oryctolagus cuniculus (Rabbit) GN=EPS15L1 PE=4 SV=1		Typical	5	6	6	6	Typical	2	2	2	2	Typical	1	1	1	1	Typical	1	1	1	1	Typical	1	1	1	1	Typical	1	1	1	1		0	0	0	0		0	0	0	0		0	0	0	0		3
sp|O18998|DNAS1_RABIT			Typical	1	4	4	4	Typical	1	4	4	4	Typical	1	7	7	7	Typical	1	6	6	6	Typical	2	8	8	8	Typical	1	9	9	9	Typical	2	18	18	18	Typical	2	15	15	15	Typical	2	16	16	16		5
tr|Q28698|Q28698_RABIT	Deadenylyl-beta-globin OS=Oryctolagus cuniculus (Rabbit) PE=3 SV=1		Subset	3	64	0	0.0226388	Subset	3	60	0	0.0212239	Typical	4	65	1	1.02264	Subset	3	103	0	0.0364344	Subset	3	128	0	0.0452777	Subset	3	134	0	0.0474001	Subset	3	99	0	0.0350195	Subset	3	143	0	0.0505837	Subset	3	157	0	0.0555359		63
tr|G1TPV0|G1TPV0_RABIT	60S ribosomal protein L13 OS=Oryctolagus cuniculus (Rabbit) GN=LOC100352571 PE=3 SV=1		Typical	12	46	46	46	Typical	11	56	56	56	Typical	13	68	68	68	Typical	15	84	84	84	Typical	14	79	79	79	Sameset	11	62	62	62	Typical	14	131	131	131	Typical	14	111	111	111	Typical	14	134	134	134		56.6667
tr|G1SVW5|G1SVW5_RABIT	Uncharacterized protein OS=Oryctolagus cuniculus (Rabbit) GN=RPL4 PE=1 SV=2		Typical	30	113	113	113	Typical	28	114	114	114	Typical	24	123	123	123	Typical	27	130	130	130	Typical	19	135	135	135	Typical	14	72	72	72	Typical	24	228	228	228	Typical	24	187	187	187	Typical	26	223	223	223		116.667
sp|O19049|HNRPK_RABIT	Heterogeneous nuclear ribonucleoprotein K OS=Oryctolagus cuniculus (Rabbit) GN=HNRNPK PE=2 SV=1		Typical	33	141	88	139.952	Typical	37	184	119	182.715	Typical	31	201	122	199.438	Typical	32	190	125	188.715	Typical	26	191	129	189.774	Typical	24	136	90	135.09	Typical	35	426	277	423.054	Typical	32	320	201	317.647	Typical	29	363	237	360.508		175.333
tr|G1U6T5|G1U6T5_RABIT	Uncharacterized protein OS=Oryctolagus cuniculus (Rabbit) GN=LOC100344653 PE=4 SV=1		Typical	15	54	1	2.04802	Typical	15	67	2	3.28531	Typical	14	80	1	2.56215	Typical	15	66	1	2.28531	Typical	13	64	2	3.22599	Typical	11	50	4	4.9096	Typical	17	153	4	6.94633	Typical	15	121	2	4.35311	Typical	14	137	11	13.4915		67
tr|G1SH66|G1SH66_RABIT	Uncharacterized protein OS=Oryctolagus cuniculus (Rabbit) GN=RBM3 PE=4 SV=1		Typical	2	10	10	10	Typical	3	9	9	9	Typical	2	12	12	12	Typical	2	15	15	15	Typical	2	20	20	20		0	0	0	0	Typical	2	33	33	33	Typical	3	19	19	19	Typical	2	18	18	18		10.3333
sp|P19943|RLA2_RABIT	60S acidic ribosomal protein P2 OS=Oryctolagus cuniculus (Rabbit) GN=RPLP2 PE=1 SV=1		Typical	4	14	14	14	Typical	4	12	12	12	Typical	4	18	18	18	Typical	5	17	17	17	Typical	4	17	17	17	Typical	3	11	11	11	Typical	3	28	28	28	Typical	4	27	27	27	Typical	4	34	34	34		14.6667
tr|U3KPD5|U3KPD5_RABIT	Ribosomal protein L37 OS=Oryctolagus cuniculus (Rabbit) GN=RPL37 PE=1 SV=1			0	0	0	0		0	0	0	0	Typical	2	2	2	2	Typical	1	3	3	3	Typical	1	3	3	3	Typical	2	5	5	5	Typical	1	4	4	4	Typical	1	5	5	5	Typical	1	5	5	5		0.666667
tr|G1T7T6|G1T7T6_RABIT	Uncharacterized protein OS=Oryctolagus cuniculus (Rabbit) GN=USO1 PE=4 SV=1			0	0	0	0		0	0	0	0		0	0	0	0		0	0	0	0		0	0	0	0	Typical	1	2	2	2	Typical	2	5	5	5	Typical	1	1	1	1		0	0	0	0		0
tr|G1T341|G1T341_RABIT	Uncharacterized protein OS=Oryctolagus cuniculus (Rabbit) GN=CCT6B PE=3 SV=2		Typical	6	14	1	1.04693	Subset	4	6	0	0.0216607	Subset	4	16	0	0.0577617	Subset	1	2	0	0.00722022	Subset	2	4	0	0.0144404	Subset	2	4	0	0.0144404	Subset	1	1	0	0.00361011		0	0	0	0	Subset	3	5	0	0.0180505		12
tr|G1SQV5|G1SQV5_RABIT	Eukaryotic translation initiation factor 3 subunit D OS=Oryctolagus cuniculus (Rabbit) GN=EIF3D PE=3 SV=1		Typical	8	12	12	12	Typical	1	2	2	2	Typical	5	5	5	5	Typical	2	4	4	4	Typical	1	2	2	2		0	0	0	0	Typical	1	1	1	1	Typical	1	1	1	1		0	0	0	0		6.33333
tr|B8K1C1|B8K1C1_RABIT	Intersectin 1 isoform ITSN-l (Predicted), 5 prime OS=Oryctolagus cuniculus (Rabbit) GN=ITSN1 PE=4 SV=1		Typical	6	12	12	12		0	0	0	0		0	0	0	0		0	0	0	0		0	0	0	0		0	0	0	0		0	0	0	0		0	0	0	0		0	0	0	0		4
tr|G1U383|G1U383_RABIT	Uncharacterized protein OS=Oryctolagus cuniculus (Rabbit) GN=DHX29 PE=4 SV=1		Typical	10	16	16	16	Typical	7	9	9	9	Typical	9	13	13	13	Typical	3	3	3	3	Typical	1	1	1	1	Typical	3	3	3	3	Typical	2	2	2	2	Typical	3	4	4	4	Typical	2	3	3	3		12.6667
tr|G1SCD7|G1SCD7_RABIT	Uncharacterized protein OS=Oryctolagus cuniculus (Rabbit) GN=LOC100356907 PE=4 SV=1		Typical	6	11	11	11	Typical	2	3	3	3	Typical	4	7	7	7	Typical	4	8	8	8	Typical	2	2	2	2	Typical	2	2	2	2	Typical	1	3	3	3		0	0	0	0		0	0	0	0		7
tr|B2ZDY6|B2ZDY6_RABIT	T-complex protein 1 subunit alpha OS=Oryctolagus cuniculus (Rabbit) PE=2 SV=1		Typical	33	84	84	84	Typical	24	65	65	65	Typical	22	72	72	72	Typical	8	34	34	34	Typical	11	32	32	32	Typical	8	23	23	23	Typical	6	22	22	22	Typical	8	22	22	22	Typical	13	37	37	37		73.6667
tr|G1SCJ6|G1SCJ6_RABIT	Uncharacterized protein OS=Oryctolagus cuniculus (Rabbit) GN=RPL17 PE=3 SV=1		Typical	9	44	44	44	Typical	12	51	51	51	Typical	9	38	38	38	Typical	9	30	30	30	Typical	7	16	16	16	Typical	5	34	34	34	Typical	4	10	10	10	Typical	6	14	14	14	Typical	6	20	20	20		44.3333
tr|G1TAW7|G1TAW7_RABIT	Eukaryotic translation initiation factor 2 subunit 1 OS=Oryctolagus cuniculus (Rabbit) GN=EIF2A PE=4 SV=1		Typical	8	16	16	16	Typical	4	6	6	6	Typical	6	11	11	11	Typical	3	8	8	8	Typical	3	6	6	6	Typical	3	4	4	4	Typical	3	5	5	5	Typical	1	2	2	2		0	0	0	0		11
tr|G1U6D0|G1U6D0_RABIT	Uncharacterized protein OS=Oryctolagus cuniculus (Rabbit) GN=GTPBP1 PE=4 SV=1		Typical	14	22	22	22	Sameset	2	2	2	2	Sameset	8	11	11	11	Sameset	1	1	1	1	Sameset	1	1	1	1	Sameset	5	6	6	6	Sameset	2	3	3	3	Sameset	1	2	2	2	Sameset	1	2	2	2		11.6667
tr|G1TGK9|G1TGK9_RABIT	Uncharacterized protein OS=Oryctolagus cuniculus (Rabbit) GN=DHX9 PE=4 SV=1		Typical	22	38	38	38	Typical	17	35	35	35	Typical	17	40	40	40	Typical	11	27	27	27	Typical	12	26	26	26	Typical	4	7	7	7	Typical	3	8	8	8	Typical	10	21	21	21	Typical	8	12	12	12		37.6667
tr|G1SGK1|G1SGK1_RABIT	Uncharacterized protein OS=Oryctolagus cuniculus (Rabbit) GN=GIGYF2 PE=4 SV=2		Typical	13	25	25	25	Typical	6	11	11	11	Typical	8	17	17	17	Typical	6	14	14	14	Typical	8	15	15	15	Typical	5	9	9	9	Typical	6	9	9	9	Typical	3	4	4	4	Typical	3	4	4	4		17.6667
tr|G1U636|G1U636_RABIT	Uncharacterized protein OS=Oryctolagus cuniculus (Rabbit) GN=CAPRIN1 PE=4 SV=1		Typical	9	19	19	19	Typical	5	7	7	7	Typical	7	12	12	12	Typical	7	10	10	10	Typical	4	5	5	5		0	0	0	0	Typical	4	7	7	7	Typical	3	3	3	3		0	0	0	0		12.6667
tr|G1T2I4|G1T2I4_RABIT	Uncharacterized protein OS=Oryctolagus cuniculus (Rabbit) GN=EPRS PE=3 SV=1		Typical	8	11	11	11	Typical	3	4	4	4	Typical	5	7	7	7	Typical	2	3	3	3	Typical	2	4	4	4	Typical	2	3	3	3	Typical	1	3	3	3	Typical	1	2	2	2		0	0	0	0		7.33333
tr|G1TUU3|G1TUU3_RABIT	Uncharacterized protein OS=Oryctolagus cuniculus (Rabbit) GN=ZNFX1 PE=4 SV=1		Typical	17	25	25	25	Typical	9	15	15	15	Typical	10	13	13	13	Typical	3	8	8	8	Typical	3	5	5	5	Typical	3	8	8	8	Typical	2	3	3	3	Typical	5	10	10	10	Typical	2	5	5	5		17.6667
tr|G1TCW1|G1TCW1_RABIT	Uncharacterized protein OS=Oryctolagus cuniculus (Rabbit) GN=TFRC PE=4 SV=2		Typical	15	27	27	27	Typical	2	3	3	3	Typical	1	1	1	1	Typical	5	8	8	8	Typical	5	9	9	9	Typical	3	4	4	4	Typical	1	1	1	1	Typical	1	2	2	2	Typical	1	2	2	2		10.3333
tr|G1SG29|G1SG29_RABIT	Uncharacterized protein OS=Oryctolagus cuniculus (Rabbit) GN=TCEB1 PE=4 SV=1		Typical	3	6	6	6		0	0	0	0	Typical	3	3	3	3	Typical	1	1	1	1		0	0	0	0		0	0	0	0		0	0	0	0		0	0	0	0		0	0	0	0		3
tr|G1SRQ7|G1SRQ7_RABIT	Uncharacterized protein OS=Oryctolagus cuniculus (Rabbit) GN=NCAPG PE=4 SV=2		Typical	3	3	3	3	Typical	2	2	2	2	Typical	3	3	3	3		0	0	0	0		0	0	0	0		0	0	0	0		0	0	0	0		0	0	0	0		0	0	0	0		2.66667
tr|G1T3Y8|G1T3Y8_RABIT	Uncharacterized protein OS=Oryctolagus cuniculus (Rabbit) GN=HSPD1 PE=3 SV=2		Typical	5	6	6	6	Typical	2	2	2	2		0	0	0	0	Typical	1	1	1	1	Typical	2	3	3	3	Typical	1	1	1	1		0	0	0	0		0	0	0	0		0	0	0	0		2.66667
sp|P00919|CAH2_RABIT	Carbonic anhydrase 2 OS=Oryctolagus cuniculus (Rabbit) GN=CA2 PE=1 SV=3		Typical	6	10	10	10		0	0	0	0		0	0	0	0	Typical	2	2	2	2	Typical	2	5	5	5	Typical	2	2	2	2		0	0	0	0		0	0	0	0		0	0	0	0		3.33333
tr|G1T5V3|G1T5V3_RABIT	Uncharacterized protein OS=Oryctolagus cuniculus (Rabbit) GN=RAB14 PE=3 SV=1		Typical	3	6	4	5.6	Sameset	1	1	0	0.8		0	0	0	0	Sameset	1	1	0	0.8		0	0	0	0		0	0	0	0		0	0	0	0		0	0	0	0		0	0	0	0		2.33333
tr|G1TAF8|G1TAF8_RABIT	Uncharacterized protein OS=Oryctolagus cuniculus (Rabbit) GN=STIP1 PE=4 SV=2		Typical	4	6	6	6		0	0	0	0	Typical	1	1	1	1	Typical	2	4	4	4	Typical	2	3	3	3	Typical	2	2	2	2		0	0	0	0		0	0	0	0		0	0	0	0		2.33333
tr|G1SUU7|G1SUU7_RABIT	tRNA-splicing ligase RtcB homolog OS=Oryctolagus cuniculus (Rabbit) GN=RTCB PE=3 SV=2		Typical	5	6	6	6	Typical	1	1	1	1		0	0	0	0		0	0	0	0		0	0	0	0		0	0	0	0		0	0	0	0		0	0	0	0		0	0	0	0		2.33333
tr|G1SNT1|G1SNT1_RABIT	Uncharacterized protein OS=Oryctolagus cuniculus (Rabbit) GN=EIF3J PE=3 SV=1		Typical	4	6	6	6		0	0	0	0	Typical	1	1	1	1	Typical	3	5	5	5	Typical	3	6	6	6	Typical	1	3	3	3		0	0	0	0		0	0	0	0		0	0	0	0		2.33333
tr|G1TBY5|G1TBY5_RABIT	Uncharacterized protein OS=Oryctolagus cuniculus (Rabbit) GN=GIT1 PE=4 SV=2		Typical	2	2	2	2	Typical	2	4	4	4		0	0	0	0	Typical	1	3	3	3		0	0	0	0		0	0	0	0		0	0	0	0		0	0	0	0		0	0	0	0		2
tr|G1TBQ5|G1TBQ5_RABIT	Uncharacterized protein OS=Oryctolagus cuniculus (Rabbit) GN=NUFIP2 PE=4 SV=1		Typical	2	3	3	3	Typical	1	1	1	1	Typical	2	2	2	2	Typical	2	2	2	2		0	0	0	0		0	0	0	0		0	0	0	0		0	0	0	0		0	0	0	0		2
tr|G1SQX9|G1SQX9_RABIT	Uncharacterized protein OS=Oryctolagus cuniculus (Rabbit) GN=SFN PE=3 SV=1		Typical	2	4	1	1.07389	Typical	2	2	1	1.02463		0	0	0	0	Typical	2	2	1	1.02463	Typical	2	2	1	1.02463	Typical	1	1	1	1		0	0	0	0		0	0	0	0		0	0	0	0		2
tr|G1T8S9|G1T8S9_RABIT	Uncharacterized protein OS=Oryctolagus cuniculus (Rabbit) GN=DBR1 PE=4 SV=2		Typical	4	5	5	5	Typical	1	1	1	1		0	0	0	0	Typical	1	1	1	1	Typical	1	1	1	1		0	0	0	0		0	0	0	0		0	0	0	0		0	0	0	0		2
sp|P62497|ERF1_RABIT	Eukaryotic peptide chain release factor subunit 1 OS=Oryctolagus cuniculus (Rabbit) GN=ETF1 PE=1 SV=3		Typical	3	5	5	5		0	0	0	0	Typical	1	1	1	1	Typical	1	1	1	1		0	0	0	0		0	0	0	0		0	0	0	0		0	0	0	0		0	0	0	0		2
tr|G1SHS8|G1SHS8_RABIT	Uncharacterized protein OS=Oryctolagus cuniculus (Rabbit) GN=VTA1 PE=4 SV=2		Typical	3	6	6	6		0	0	0	0		0	0	0	0		0	0	0	0		0	0	0	0		0	0	0	0		0	0	0	0		0	0	0	0		0	0	0	0		2
tr|G1T0T3|G1T0T3_RABIT	Uncharacterized protein OS=Oryctolagus cuniculus (Rabbit) GN=GEMIN5 PE=4 SV=1		Typical	1	1	1	1	Typical	1	2	2	2	Typical	1	2	2	2		0	0	0	0		0	0	0	0	Typical	1	1	1	1		0	0	0	0		0	0	0	0		0	0	0	0		1.66667
tr|G1T1L4|G1T1L4_RABIT	Uncharacterized protein OS=Oryctolagus cuniculus (Rabbit) GN=GRWD1 PE=4 SV=1		Typical	2	2	2	2	Typical	2	2	2	2	Typical	1	1	1	1		0	0	0	0		0	0	0	0		0	0	0	0		0	0	0	0		0	0	0	0		0	0	0	0		1.66667
sp|P00563|KCRM_RABIT	Creatine kinase M-type OS=Oryctolagus cuniculus (Rabbit) GN=CKM PE=1 SV=1		Typical	2	2	2	2	Typical	1	1	1	1	Typical	1	2	2	2		0	0	0	0		0	0	0	0		0	0	0	0		0	0	0	0		0	0	0	0		0	0	0	0		1.66667
tr|B7NZP3|B7NZP3_RABIT	N-acetyltransferase ARD1 (Predicted) OS=Oryctolagus cuniculus (Rabbit) GN=ARD1A PE=4 SV=1		Typical	3	3	3	3		0	0	0	0	Typical	2	2	2	2		0	0	0	0		0	0	0	0		0	0	0	0		0	0	0	0		0	0	0	0		0	0	0	0		1.66667
tr|G1SWD9|G1SWD9_RABIT	Uncharacterized protein OS=Oryctolagus cuniculus (Rabbit) GN=CARS PE=4 SV=1		Typical	2	3	3	3		0	0	0	0	Typical	2	2	2	2		0	0	0	0		0	0	0	0	Typical	1	1	1	1		0	0	0	0		0	0	0	0		0	0	0	0		1.66667
tr|G1T5Z3|G1T5Z3_RABIT	Malignant T-cell-amplified sequence OS=Oryctolagus cuniculus (Rabbit) GN=LOC100350608 PE=3 SV=1		Typical	3	4	4	4		0	0	0	0	Typical	1	1	1	1		0	0	0	0		0	0	0	0		0	0	0	0		0	0	0	0		0	0	0	0		0	0	0	0		1.66667
tr|G1TGW1|G1TGW1_RABIT	Uncharacterized protein OS=Oryctolagus cuniculus (Rabbit) GN=EIF5 PE=4 SV=1		Typical	3	4	4	4	Typical	1	1	1	1		0	0	0	0		0	0	0	0		0	0	0	0		0	0	0	0		0	0	0	0		0	0	0	0		0	0	0	0		1.66667
tr|G1SR03|G1SR03_RABIT	Uncharacterized protein OS=Oryctolagus cuniculus (Rabbit) GN=VCP PE=3 SV=1		Typical	5	9	9	9	Typical	1	1	1	1	Typical	3	4	4	4	Typical	3	4	4	4	Typical	3	3	3	3	Typical	1	1	1	1		0	0	0	0	Typical	2	2	2	2		0	0	0	0		4.66667
tr|G1STW7|G1STW7_RABIT	Uncharacterized protein OS=Oryctolagus cuniculus (Rabbit) GN=FARSB PE=4 SV=2		Typical	3	5	5	5		0	0	0	0		0	0	0	0		0	0	0	0		0	0	0	0		0	0	0	0		0	0	0	0		0	0	0	0		0	0	0	0		1.66667
tr|G1SLM1|G1SLM1_RABIT	Uncharacterized protein OS=Oryctolagus cuniculus (Rabbit) GN=CACYBP PE=4 SV=1		Typical	3	9	9	9	Typical	1	2	2	2	Typical	1	2	2	2	Typical	1	4	4	4	Typical	1	4	4	4	Typical	1	4	4	4		0	0	0	0	Typical	1	1	1	1	Typical	1	1	1	1		4.33333
tr|G1SVE6|G1SVE6_RABIT	Uncharacterized protein OS=Oryctolagus cuniculus (Rabbit) GN=LSM12 PE=4 SV=1		Typical	3	4	4	4	Typical	2	5	5	5	Typical	3	9	9	9	Typical	2	4	4	4	Typical	2	3	3	3	Typical	2	2	2	2		0	0	0	0	Typical	2	3	3	3	Typical	1	1	1	1		6
tr|G1SED9|G1SED9_RABIT	Uncharacterized protein OS=Oryctolagus cuniculus (Rabbit) GN=EIF3L PE=1 SV=1		Typical	5	6	6	6	Typical	1	1	1	1	Typical	2	2	2	2	Typical	1	1	1	1		0	0	0	0		0	0	0	0	Typical	1	1	1	1		0	0	0	0		0	0	0	0		3
tr|G1TCU1|G1TCU1_RABIT	Uncharacterized protein OS=Oryctolagus cuniculus (Rabbit) GN=ZC3H7A PE=4 SV=1		Typical	1	1	1	1	Typical	1	1	1	1	Typical	2	2	2	2	Typical	1	2	2	2		0	0	0	0		0	0	0	0		0	0	0	0		0	0	0	0		0	0	0	0		1.33333
tr|G1SME0|G1SME0_RABIT	Uncharacterized protein OS=Oryctolagus cuniculus (Rabbit) GN=C19orf66 PE=4 SV=2		Typical	1	2	2	2	Typical	1	2	2	2		0	0	0	0		0	0	0	0		0	0	0	0		0	0	0	0		0	0	0	0		0	0	0	0		0	0	0	0		1.33333
tr|G1SKS8|G1SKS8_RABIT	Microtubule-associated protein OS=Oryctolagus cuniculus (Rabbit) GN=MAP4 PE=4 SV=2		Typical	2	2	2	2		0	0	0	0	Typical	2	2	2	2		0	0	0	0	Typical	1	1	1	1		0	0	0	0		0	0	0	0		0	0	0	0		0	0	0	0		1.33333
tr|G1SDT7|G1SDT7_RABIT	Uncharacterized protein OS=Oryctolagus cuniculus (Rabbit) GN=GEMIN2 PE=4 SV=1		Typical	1	2	2	2	Typical	6	8	8	8	Typical	1	2	2	2	Typical	2	3	3	3	Typical	2	2	2	2	Typical	2	6	6	6	Typical	1	2	2	2		0	0	0	0		0	0	0	0		4
tr|U3KMP1|U3KMP1_RABIT	Uncharacterized protein OS=Oryctolagus cuniculus (Rabbit) GN=RAB10 PE=3 SV=1		Typical	2	3	1	1.4	Sameset	1	1	0	0.2		0	0	0	0	Sameset	1	1	0	0.2		0	0	0	0		0	0	0	0		0	0	0	0		0	0	0	0		0	0	0	0		1.33333
tr|G1TFX7|G1TFX7_RABIT	Uncharacterized protein OS=Oryctolagus cuniculus (Rabbit) GN=YTHDF2 PE=4 SV=1		Typical	3	3	3	3		0	0	0	0	Typical	1	1	1	1		0	0	0	0		0	0	0	0		0	0	0	0		0	0	0	0		0	0	0	0		0	0	0	0		1.33333
tr|G1T373|G1T373_RABIT	Uncharacterized protein OS=Oryctolagus cuniculus (Rabbit) GN=PRPS1 PE=3 SV=1		Typical	1	3	3	3		0	0	0	0	Typical	1	1	1	1		0	0	0	0		0	0	0	0		0	0	0	0		0	0	0	0		0	0	0	0		0	0	0	0		1.33333
sp|P00883|ALDOA_RABIT	Fructose-bisphosphate aldolase A OS=Oryctolagus cuniculus GN=ALDOA PE=1 SV=2		Typical	2	4	4	4		0	0	0	0		0	0	0	0	Typical	1	2	2	2	Typical	1	2	2	2	Typical	1	1	1	1		0	0	0	0		0	0	0	0		0	0	0	0		1.33333
tr|G1T3Z5|G1T3Z5_RABIT	Uncharacterized protein OS=Oryctolagus cuniculus (Rabbit) GN=CDV3 PE=4 SV=2		Typical	2	4	4	4		0	0	0	0		0	0	0	0	Typical	1	2	2	2	Typical	1	5	5	5		0	0	0	0		0	0	0	0		0	0	0	0		0	0	0	0		1.33333
tr|G1TAH7|G1TAH7_RABIT	Transketolase OS=Oryctolagus cuniculus (Rabbit) GN=TKT PE=3 SV=2		Typical	3	4	4	4		0	0	0	0		0	0	0	0		0	0	0	0		0	0	0	0		0	0	0	0		0	0	0	0		0	0	0	0		0	0	0	0		1.33333
sp|P07952|PMGE_RABIT	Bisphosphoglycerate mutase OS=Oryctolagus cuniculus (Rabbit) GN=BPGM PE=2 SV=2		Typical	2	4	4	4		0	0	0	0		0	0	0	0		0	0	0	0		0	0	0	0		0	0	0	0		0	0	0	0		0	0	0	0		0	0	0	0		1.33333
tr|G1SDC7|G1SDC7_RABIT	Uncharacterized protein OS=Oryctolagus cuniculus (Rabbit) GN=RPA3 PE=4 SV=1		Typical	5	15	15	15	Typical	6	16	16	16	Typical	5	19	19	19	Typical	5	21	21	21	Typical	5	20	20	20	Typical	2	10	10	10	Typical	5	27	27	27	Typical	5	33	33	33	Typical	5	39	39	39		16.6667
tr|G1TXF6|G1TXF6_RABIT	60S ribosomal protein L27 OS=Oryctolagus cuniculus (Rabbit) GN=LOC100356974 PE=1 SV=1		Typical	5	17	17	17	Typical	6	20	20	20	Typical	5	28	28	28	Typical	3	31	31	31	Typical	3	23	23	23	Typical	2	17	17	17	Typical	5	37	37	37	Typical	3	40	40	40	Typical	4	64	64	64		21.6667
tr|G1SKZ8|G1SKZ8_RABIT	Ribosomal protein OS=Oryctolagus cuniculus (Rabbit) GN=RPL10A PE=3 SV=2		Typical	10	51	51	51	Typical	11	41	41	41	Typical	9	76	76	76	Typical	10	57	57	57	Typical	8	51	51	51	Typical	4	22	22	22	Typical	10	100	100	100	Typical	9	82	82	82	Typical	11	157	157	157		56
tr|G1U945|G1U945_RABIT	Uncharacterized protein OS=Oryctolagus cuniculus (Rabbit) GN=LOC100354714 PE=1 SV=1		Typical	6	11	11	11	Typical	6	20	20	20	Typical	8	22	22	22	Typical	7	24	24	24	Typical	6	25	25	25	Typical	7	25	25	25	Typical	7	29	29	29	Typical	8	42	42	42	Typical	8	52	52	52		17.6667
tr|G1T9M9|G1T9M9_RABIT	Uncharacterized protein OS=Oryctolagus cuniculus (Rabbit) GN=HSPA8 PE=3 SV=1		Typical	50	326	235	323.822	Typical	46	359	258	356.701	Typical	43	464	346	461.35	Typical	48	473	343	470.08	Typical	43	534	385	531.065	Typical	30	251	190	249.025	Typical	37	834	606	829.632	Typical	44	619	458	615.826	Typical	35	615	453	612.036		383
tr|G1TH09|G1TH09_RABIT	Uncharacterized protein OS=Oryctolagus cuniculus (Rabbit) GN=LOC100341006 PE=4 SV=1		Typical	12	44	24	32.6248	Typical	9	44	18	29.2122	Typical	10	55	29	40.2122	Typical	11	52	25	36.6435	Typical	10	55	20	35.0934	Typical	9	47	22	32.781	Typical	10	76	44	57.7997	Typical	10	76	32	50.9745	Typical	11	95	40	63.7182		47.6667
tr|G1T1V9|G1T1V9_RABIT	Uncharacterized protein OS=Oryctolagus cuniculus (Rabbit) GN=HSPA2 PE=3 SV=1		Typical	18	92	5	5.46747	Typical	15	100	3	3.52179	Typical	17	113	3	3.59247	Typical	17	124	2	2.65695	Typical	15	143	1	1.76655	Subset	11	54	0	0.288013	Typical	15	207	3	4.10435	Typical	13	156	1	1.83642	Subset	12	158	0	0.853502		101.667
tr|G1STW0|G1STW0_RABIT	Uncharacterized protein OS=Oryctolagus cuniculus (Rabbit) PE=1 SV=1		Typical	12	52	32	43.3752	Typical	12	56	30	44.7878	Typical	11	54	28	42.7878	Typical	12	65	38	53.3565	Typical	10	65	30	49.9066	Typical	7	44	19	33.219	Typical	13	72	40	58.2003	Typical	12	94	50	75.0255	Typical	12	123	68	99.2818		54
tr|G1SGR6|G1SGR6_RABIT	Uncharacterized protein OS=Oryctolagus cuniculus (Rabbit) GN=RPL29 PE=1 SV=2		Typical	1	2	2	2	Typical	2	6	6	6	Typical	1	6	6	6	Typical	2	10	10	10	Typical	2	10	10	10	Typical	2	7	7	7	Typical	3	6	6	6	Typical	4	15	15	15	Typical	3	19	19	19		4.66667
tr|G1SFK3|G1SFK3_RABIT	Uncharacterized protein OS=Oryctolagus cuniculus (Rabbit) GN=RPA1 PE=4 SV=2		Typical	24	55	55	55	Typical	18	46	46	46	Typical	21	72	72	72	Typical	16	45	45	45	Typical	13	46	46	46	Typical	11	38	38	38	Typical	26	87	87	87	Typical	23	109	109	109	Typical	18	88	88	88		57.6667
tr|G1TDB3|G1TDB3_RABIT	Uncharacterized protein OS=Oryctolagus cuniculus (Rabbit) GN=RPS25 PE=1 SV=1		Typical	10	44	44	44	Typical	8	38	38	38	Typical	7	36	36	36	Typical	8	46	46	46	Typical	8	54	54	54	Typical	4	17	17	17	Typical	6	48	48	48	Typical	8	63	63	63	Typical	7	82	82	82		39.3333
tr|G1U3X3|G1U3X3_RABIT	Uncharacterized protein OS=Oryctolagus cuniculus (Rabbit) GN=LOC100342826 PE=4 SV=1		Typical	19	89	35	61.4417	Typical	18	84	34	58.289	Typical	19	124	52	87.3954	Typical	19	99	39	68.3564	Typical	18	107	35	70.3276	Typical	11	34	17	25.6097	Typical	20	176	95	134.909	Typical	17	139	52	94.2628	Typical	19	171	68	118.387		99
tr|G1SHQ2|G1SHQ2_RABIT	Uncharacterized protein OS=Oryctolagus cuniculus (Rabbit) GN=RPL21 PE=1 SV=1		Typical	7	34	34	34	Typical	7	32	32	32	Typical	6	49	49	49	Typical	7	51	51	51	Typical	4	45	45	45	Typical	4	14	14	14	Typical	5	64	64	64	Typical	5	50	50	50	Typical	8	94	94	94		38.3333
tr|Q0QEW4|Q0QEW4_RABIT	Ribosomal protein L18 OS=Oryctolagus cuniculus (Rabbit) GN=RPL18 PE=2 SV=1		Typical	11	55	32	52.4385	Typical	9	52	31	49.6613	Typical	8	39	29	37.8863	Typical	9	53	43	51.8863	Typical	7	54	43	52.7749	Typical	6	24	15	22.9977	Typical	6	51	34	49.1067	Typical	10	88	72	86.2181	Typical	10	108	84	105.327		48.6667
tr|G1SYJ6|G1SYJ6_RABIT	60S ribosomal protein L5 OS=Oryctolagus cuniculus (Rabbit) GN=RPL5 PE=1 SV=1		Typical	22	73	73	73	Typical	16	59	59	59	Typical	18	107	107	107	Typical	15	93	93	93	Typical	13	85	85	85	Typical	11	63	63	63	Typical	14	144	144	144	Typical	14	99	99	99	Typical	16	163	163	163		79.6667
tr|G1T040|G1T040_RABIT	Uncharacterized protein OS=Oryctolagus cuniculus (Rabbit) GN=RPL36A-HNRNPH2 PE=1 SV=1		Typical	2	5	5	5	Typical	3	8	8	8	Typical	2	9	9	9	Typical	1	13	13	13	Typical	2	13	13	13	Typical	1	10	10	10	Typical	2	15	15	15	Typical	2	12	12	12	Typical	2	17	17	17		7.33333
tr|G1U6N2|G1U6N2_RABIT	60S acidic ribosomal protein P0 OS=Oryctolagus cuniculus (Rabbit) GN=RPLP0 PE=1 SV=1		Typical	13	35	6	27.2195	Typical	12	45	6	34.5366	Typical	10	45	10	35.6098	Typical	12	38	8	29.9512	Typical	10	37	11	30.0244	Typical	6	24	5	18.9024	Typical	12	83	12	63.9512	Typical	13	62	17	49.9268	Typical	11	62	15	49.3902		41.6667
sp|P53787|EF1D_RABIT	Elongation factor 1-delta OS=Oryctolagus cuniculus (Rabbit) GN=EEF1D PE=2 SV=1		Typical	10	23	23	23	Typical	7	15	15	15	Typical	8	27	27	27	Typical	11	32	31	31.5731	Typical	9	31	29	30.1462	Typical	7	23	21	22.1462	Typical	7	53	49	51.2923	Typical	8	29	27	28.1462	Typical	6	27	25	26.1462		21.6667
tr|G1U2V6|G1U2V6_RABIT	Uncharacterized protein OS=Oryctolagus cuniculus (Rabbit) GN=PCBP2 PE=4 SV=1		Typical	23	147	33	55.9152	Typical	22	165	38	61.0335	Typical	16	147	34	53.3477	Typical	23	214	54	85.1097	Typical	17	197	36	65.5372	Typical	12	65	19	25.4811	Typical	14	167	77	99.1038	Typical	17	268	51	91.854	Typical	18	301	68	113.678		153
tr|G1TT27|G1TT27_RABIT	Uncharacterized protein OS=Oryctolagus cuniculus (Rabbit) GN=RPL8 PE=1 SV=1		Typical	13	54	54	54	Typical	13	78	78	78	Typical	11	87	87	87	Typical	11	90	90	90	Typical	10	87	87	87	Typical	9	58	58	58	Typical	12	128	128	128	Typical	12	110	110	110	Typical	13	134	134	134		73
tr|G1SE28|G1SE28_RABIT	Uncharacterized protein OS=Oryctolagus cuniculus (Rabbit) GN=RPL24 PE=4 SV=1		Typical	10	29	29	29	Typical	8	34	34	34	Typical	6	23	23	23	Typical	7	50	50	50	Typical	8	49	49	49	Typical	4	11	11	11	Typical	4	29	29	29	Typical	8	49	49	49	Typical	10	77	77	77		28.6667
tr|G1SZ12|G1SZ12_RABIT	Uncharacterized protein OS=Oryctolagus cuniculus (Rabbit) GN=RPL14 PE=4 SV=1		Typical	11	32	32	32	Typical	8	35	35	35	Typical	8	37	37	37	Typical	9	51	51	51	Typical	9	48	48	48	Typical	9	43	43	43	Typical	9	37	37	37	Typical	9	53	53	53	Typical	12	93	93	93		34.6667
tr|G1TUB1|G1TUB1_RABIT	Uncharacterized protein OS=Oryctolagus cuniculus (Rabbit) GN=RPL7 PE=4 SV=1		Subset	10	30	0	2.34043	Typical	12	33	1	3.49645	Typical	15	52	1	4.97872	Typical	8	41	1	4.12057	Typical	9	40	1	4.04255	Typical	7	37	2	4.7305	Typical	11	52	1	4.97872	Typical	8	62	1	5.75887	Typical	10	81	3	9.08511		38.3333
tr|G1TVS8|G1TVS8_RABIT	Uncharacterized protein OS=Oryctolagus cuniculus (Rabbit) GN=RPL13A PE=4 SV=1		Typical	12	39	34	38.9596	Typical	10	38	33	37.9596	Typical	8	32	31	31.9919	Typical	9	48	39	47.9272	Typical	8	46	38	45.9353	Typical	5	26	26	26	Typical	6	27	27	27	Typical	8	76	64	75.903	Typical	9	88	76	87.903		36.3333
tr|G1TFH0|G1TFH0_RABIT	Uncharacterized protein OS=Oryctolagus cuniculus (Rabbit) GN=R3HCC1 PE=4 SV=2		Typical	2	2	2	2	Typical	3	3	3	3	Typical	4	6	6	6		0	0	0	0	Typical	3	4	4	4	Typical	2	5	5	5	Typical	3	11	11	11	Typical	3	5	5	5	Typical	3	8	8	8		3.66667
tr|G1SV32|G1SV32_RABIT	Uncharacterized protein OS=Oryctolagus cuniculus (Rabbit) GN=RPL7 PE=3 SV=1		Typical	13	37	7	34.6596	Typical	13	43	11	40.5035	Typical	17	70	19	66.0213	Typical	9	52	12	48.8794	Typical	10	51	12	47.9574	Typical	7	43	8	40.2695	Typical	12	67	16	63.0213	Typical	9	80	19	75.2411	Typical	12	104	26	97.9149		50
tr|G1SHT6|G1SHT6_RABIT	Uncharacterized protein OS=Oryctolagus cuniculus (Rabbit) GN=LOC100356494 PE=4 SV=1		Typical	4	11	0	0	Typical	4	9	0	0	Typical	3	13	0	0	Typical	3	8	0	0	Typical	2	10	0	0	Subset	1	4	0	0	Typical	2	16	0	0	Typical	2	15	0	0	Typical	2	21	0	0		11
tr|G1TTY7|G1TTY7_RABIT	Uncharacterized protein OS=Oryctolagus cuniculus (Rabbit) GN=RPL18A PE=3 SV=1		Typical	8	19	19	19	Typical	7	36	36	36	Typical	8	57	57	57	Typical	9	47	47	47	Typical	6	41	41	41	Typical	5	18	18	18	Typical	8	52	52	52	Typical	8	56	56	56	Typical	9	105	105	105		37.3333
tr|G1SZZ2|G1SZZ2_RABIT	Signal recognition particle 9 kDa protein OS=Oryctolagus cuniculus (Rabbit) GN=SRP9 PE=3 SV=1		Typical	3	7	7	7	Typical	2	6	6	6	Typical	3	11	11	11	Typical	1	7	7	7	Typical	1	9	9	9		0	0	0	0	Typical	2	14	14	14	Typical	1	12	12	12	Typical	1	13	13	13		8
tr|G1T8P4|G1T8P4_RABIT	Uncharacterized protein OS=Oryctolagus cuniculus (Rabbit) GN=RPLP1 PE=3 SV=1		Typical	4	6	6	6	Typical	3	7	7	7	Typical	3	4	4	4	Typical	2	4	4	4	Typical	3	5	5	5	Typical	3	8	8	8	Typical	4	15	15	15	Typical	4	7	7	7	Typical	3	8	8	8		5.66667
sp|P29694|EF1G_RABIT	Elongation factor 1-gamma OS=Oryctolagus cuniculus (Rabbit) GN=EEF1G PE=2 SV=3		Typical	30	131	131	131	Typical	23	129	129	129	Typical	20	143	143	143	Typical	24	190	190	190	Typical	21	185	185	185	Typical	17	73	73	73	Typical	20	257	257	257	Typical	20	192	192	192	Typical	16	162	162	162		134.333
sp|O19048|PCBP1_RABIT	Poly(rC)-binding protein 1 OS=Oryctolagus cuniculus (Rabbit) GN=PCBP1 PE=2 SV=1		Typical	42	306	200	291.029	Typical	39	387	266	369.91	Typical	33	331	222	315.605	Typical	41	451	301	429.814	Typical	39	446	293	424.391	Typical	24	140	94	133.503	Typical	30	413	334	401.842	Typical	40	589	384	560.046	Typical	42	623	405	592.21		341.333
sp|P02057|HBB_RABIT	Hemoglobin subunit beta-1/2 OS=Oryctolagus cuniculus (Rabbit) GN=HBB1 PE=1 SV=2		Typical	24	471	407	470.977	Typical	22	329	269	328.979	Typical	19	258	194	257.977	Typical	21	490	387	489.964	Typical	20	560	432	559.955	Typical	17	324	190	323.953	Typical	16	374	275	373.965	Typical	19	490	347	489.949	Typical	18	482	325	481.944		352.667
tr|G1SLM0|G1SLM0_RABIT	Polyadenylate-binding protein OS=Oryctolagus cuniculus (Rabbit) GN=PABPC1 PE=3 SV=1		Typical	48	169	83	149.919	Typical	42	203	99	180.904	Typical	40	265	146	239.891	Typical	43	230	124	208.403	Typical	36	224	125	203.91	Typical	23	122	55	107.687	Typical	41	385	201	345.082	Typical	39	271	156	248.648	Typical	38	352	193	321.61		212.333
tr|G1SPK4|G1SPK4_RABIT	60S acidic ribosomal protein P0 OS=Oryctolagus cuniculus (Rabbit) GN=RPLP0 PE=3 SV=2		Typical	12	32	3	10.7805	Typical	11	42	3	13.4634	Typical	9	38	3	12.3902	Typical	10	33	3	11.0488	Typical	8	28	2	8.97561	Typical	6	23	4	9.09756	Typical	12	77	6	25.0488	Typical	11	49	4	16.0732	Typical	10	52	5	17.6098		37.3333
tr|G1TQR2|G1TQR2_RABIT	Uncharacterized protein OS=Oryctolagus cuniculus (Rabbit) GN=EEF1B2 PE=3 SV=1		Sameset	7	17	17	17	Sameset	5	13	13	13	Sameset	8	23	23	23	Typical	7	25	24	24.4269	Sameset	6	26	24	24.8538	Sameset	5	11	9	9.85383	Sameset	8	32	28	29.7077	Sameset	4	27	25	25.8538	Sameset	4	23	21	21.8538		17.6667
sp|P68105|EF1A1_RABIT	Elongation factor 1-alpha 1 OS=Oryctolagus cuniculus (Rabbit) GN=EEF1A1 PE=1 SV=1		Typical	23	135	135	135	Typical	21	97	97	97	Typical	23	187	187	187	Typical	22	136	136	136	Typical	21	139	139	139	Typical	20	133	133	133	Typical	23	308	308	308	Typical	22	168	168	168	Typical	23	176	176	176		139.667
tr|B6V9S9|B6V9S9_RABIT	Chaperonin-containing T-complex polypeptide beta subunit OS=Oryctolagus cuniculus (Rabbit) GN=CCT2 PE=2 SV=1		Typical	34	102	102	102	Typical	21	53	53	53	Typical	24	84	84	84	Typical	17	38	38	38	Typical	17	43	43	43	Typical	14	50	50	50	Typical	12	29	29	29	Typical	12	33	33	33	Typical	14	41	41	41		79.6667
tr|G1TL06|G1TL06_RABIT	Uncharacterized protein OS=Oryctolagus cuniculus (Rabbit) GN=RPL3 PE=1 SV=1		Typical	24	65	65	65	Typical	23	91	91	91	Typical	21	91	91	91	Typical	23	119	119	119	Typical	21	122	122	122	Typical	19	113	113	113	Typical	17	104	104	104	Typical	20	127	127	127	Typical	22	163	163	163		82.3333
tr|G1TBL6|G1TBL6_RABIT	Clathrin heavy chain OS=Oryctolagus cuniculus (Rabbit) GN=CLTC PE=3 SV=2		Typical	34	88	88	88	Typical	21	62	62	62	Typical	28	78	78	78	Typical	24	75	75	75	Typical	16	55	55	55	Typical	12	24	24	24	Typical	16	51	51	51	Typical	9	23	23	23	Typical	6	18	18	18		76
tr|G1T6D1|G1T6D1_RABIT	Uncharacterized protein OS=Oryctolagus cuniculus (Rabbit) GN=RPL23 PE=1 SV=1		Typical	9	23	23	23	Typical	7	30	30	30	Typical	7	33	33	33	Typical	7	49	49	49	Typical	5	45	45	45	Typical	3	7	7	7	Typical	6	37	37	37	Typical	6	41	41	41	Typical	7	56	56	56		28.6667
tr|G1U7L4|G1U7L4_RABIT	Uncharacterized protein OS=Oryctolagus cuniculus (Rabbit) GN=HSPA5 PE=3 SV=1		Typical	6	14	5	5.06933	Typical	4	14	3	3.0846	Typical	4	17	3	3.10771	Typical	3	15	1	1.10811	Subset	2	15	0	0.115945	Typical	3	8	2	2.04502	Typical	4	24	7	7.13042	Typical	4	19	2	2.13162	Typical	4	24	3	3.16216		15
tr|G1TRV4|G1TRV4_RABIT	Uncharacterized protein OS=Oryctolagus cuniculus (Rabbit) GN=RPS19 PE=4 SV=1		Typical	4	22	3	3.70984	Typical	5	21	2	2.70984	Typical	5	30	3	4.00872	Typical	5	41	2	3.45704	Typical	4	43	2	3.53176	Typical	3	7	5	5.07472	Typical	5	34	7	8.00872	Typical	6	35	2	3.23288	Typical	6	36	4	5.19552		24.3333
tr|G1SRE8|G1SRE8_RABIT	Uncharacterized protein OS=Oryctolagus cuniculus (Rabbit) GN=XRCC5 PE=4 SV=2			0	0	0	0		0	0	0	0		0	0	0	0		0	0	0	0	Typical	1	1	1	1		0	0	0	0		0	0	0	0	Typical	1	2	2	2	Typical	1	2	2	2		0
tr|G1SZ72|G1SZ72_RABIT	Uncharacterized protein OS=Oryctolagus cuniculus (Rabbit) GN=FXR2 PE=4 SV=2			0	0	0	0		0	0	0	0	Typical	2	3	3	3	Typical	2	4	4	4	Typical	2	3	1	2.71429	Typical	1	1	1	1	Typical	3	9	7	8.71429	Typical	3	4	2	3.71429		0	0	0	0		1
tr|G1SHW8|G1SHW8_RABIT	Uncharacterized protein OS=Oryctolagus cuniculus (Rabbit) GN=KRT85 PE=3 SV=1			0	0	0	0		0	0	0	0		0	0	0	0		0	0	0	0	Typical	6	22	0	0	Subset	1	1	0	0	Subset	1	3	0	0		0	0	0	0		0	0	0	0		0
tr|G1SS80|G1SS80_RABIT	Uncharacterized protein OS=Oryctolagus cuniculus (Rabbit) GN=DXO PE=4 SV=1		Typical	5	5	5	5	Typical	2	2	2	2	Typical	1	1	1	1	Typical	1	1	1	1	Typical	1	1	1	1	Typical	1	1	1	1	Typical	2	2	2	2	Typical	4	9	9	9	Typical	4	6	6	6		2.66667
tr|G1SLH7|G1SLH7_RABIT	Uncharacterized protein OS=Oryctolagus cuniculus (Rabbit) GN=EPS15 PE=4 SV=1		Typical	13	26	26	26	Typical	4	8	8	8	Typical	13	24	24	24	Typical	9	16	16	16	Typical	6	16	16	16	Typical	4	6	6	6	Typical	8	12	12	12	Typical	4	5	5	5	Typical	2	3	3	3		19.3333
tr|G1TKC4|G1TKC4_RABIT	Lysine--tRNA ligase OS=Oryctolagus cuniculus (Rabbit) GN=KARS PE=3 SV=2		Typical	9	15	15	15	Typical	4	7	7	7	Typical	3	12	12	12	Typical	5	6	6	6	Typical	2	4	4	4		0	0	0	0	Typical	1	4	4	4	Typical	2	5	5	5	Typical	1	3	3	3		11.3333
tr|G1SEQ2|G1SEQ2_RABIT	Uncharacterized protein OS=Oryctolagus cuniculus (Rabbit) GN=PBDC1 PE=4 SV=2		Typical	7	12	12	12	Typical	1	1	1	1	Typical	1	2	2	2	Typical	1	2	2	2	Typical	1	1	1	1		0	0	0	0	Typical	1	2	2	2		0	0	0	0	Typical	1	1	1	1		5
tr|B7NZM8|B7NZM8_RABIT	Tyrosine 3-monooxygenase/tryptophan 5-monooxygenase activation protein, eta polypeptide (Predicted) OS=Oryctolagus cuniculus (Rabbit) GN=YWHAH PE=3 SV=1		Typical	7	13	9	10.5381	Typical	7	11	9	9.84843	Typical	6	12	11	11.5036	Typical	7	12	10	10.8484	Typical	6	11	9	9.84843	Typical	5	10	9	9.5036	Typical	1	2	2	2	Typical	4	8	8	8	Typical	3	3	3	3		12
tr|G1SJS2|G1SJS2_RABIT	Uncharacterized protein OS=Oryctolagus cuniculus (Rabbit) GN=EIF2B1 PE=3 SV=1		Typical	7	11	11	11	Typical	3	5	5	5	Typical	6	11	11	11	Typical	4	6	6	6	Typical	2	4	4	4	Typical	2	5	5	5	Typical	3	6	6	6	Typical	1	2	2	2	Typical	1	2	2	2		9
sp|P29338|IF4E_RABIT	Eukaryotic translation initiation factor 4E OS=Oryctolagus cuniculus (Rabbit) GN=EIF4E PE=1 SV=1		Typical	4	12	12	12	Typical	3	8	8	8	Typical	5	20	20	20	Typical	2	6	6	6	Typical	1	1	1	1	Typical	1	5	5	5	Typical	2	12	12	12		0	0	0	0		0	0	0	0		13.3333
tr|G1SF64|G1SF64_RABIT	Uncharacterized protein OS=Oryctolagus cuniculus (Rabbit) GN=CELF1 PE=4 SV=1		Typical	5	13	13	13		0	0	0	0		0	0	0	0		0	0	0	0		0	0	0	0		0	0	0	0	Typical	1	3	3	3		0	0	0	0		0	0	0	0		4.33333
tr|U3KNL5|U3KNL5_RABIT	Eukaryotic translation initiation factor 3 subunit F OS=Oryctolagus cuniculus (Rabbit) GN=EIF3F PE=1 SV=1		Typical	7	8	8	8	Typical	2	4	4	4	Typical	3	5	5	5	Typical	1	2	2	2		0	0	0	0		0	0	0	0	Typical	2	4	4	4		0	0	0	0		0	0	0	0		5.66667
tr|G1TBJ8|G1TBJ8_RABIT	Uncharacterized protein OS=Oryctolagus cuniculus (Rabbit) GN=RB1CC1 PE=4 SV=2		Typical	3	4	4	4	Typical	1	2	2	2	Typical	1	2	2	2	Typical	1	1	1	1	Typical	1	2	2	2	Typical	2	2	2	2		0	0	0	0		0	0	0	0	Typical	1	1	1	1		2.66667
tr|U3KLT5|U3KLT5_RABIT	Uncharacterized protein OS=Oryctolagus cuniculus (Rabbit) GN=EIF5B PE=4 SV=1		Typical	4	7	7	7	Typical	1	2	2	2	Typical	2	2	2	2		0	0	0	0		0	0	0	0		0	0	0	0	Typical	1	2	2	2		0	0	0	0		0	0	0	0		3.66667
tr|G1T8X7|G1T8X7_RABIT	Uncharacterized protein OS=Oryctolagus cuniculus (Rabbit) GN=VCPIP1 PE=4 SV=1		Typical	6	9	9	9	Typical	4	6	6	6	Typical	5	8	8	8	Typical	3	3	3	3	Typical	1	2	2	2	Typical	3	5	5	5	Typical	2	3	3	3		0	0	0	0	Typical	2	4	4	4		7.66667
tr|G1SY38|G1SY38_RABIT	Condensin complex subunit 2 OS=Oryctolagus cuniculus (Rabbit) GN=NCAPH PE=3 SV=2		Typical	4	8	8	8	Typical	2	2	2	2	Typical	4	6	6	6		0	0	0	0	Typical	1	2	2	2		0	0	0	0	Typical	2	2	2	2		0	0	0	0	Typical	1	2	2	2		5.33333
tr|G1U5S4|G1U5S4_RABIT	Uncharacterized protein OS=Oryctolagus cuniculus (Rabbit) GN=TUBB3 PE=3 SV=1			0	0	0	0		0	0	0	0	Typical	3	3	3	3		0	0	0	0		0	0	0	0		0	0	0	0		0	0	0	0		0	0	0	0		0	0	0	0		1
tr|G1SCP0|G1SCP0_RABIT	Uncharacterized protein OS=Oryctolagus cuniculus (Rabbit) GN=AP3B1 PE=4 SV=1		Typical	1	1	1	1	Typical	1	2	2	2		0	0	0	0	Typical	1	3	3	3		0	0	0	0	Typical	1	2	2	2		0	0	0	0		0	0	0	0		0	0	0	0		1
tr|D7R608|D7R608_RABIT	ELAV-like protein OS=Oryctolagus cuniculus (Rabbit) GN=ELAVL1 PE=2 SV=1		Typical	1	1	1	1	Typical	1	1	1	1	Typical	1	1	1	1	Typical	1	1	1	1	Typical	1	1	1	1	Typical	1	1	1	1		0	0	0	0		0	0	0	0		0	0	0	0		1
tr|G1SG68|G1SG68_RABIT	Importin subunit alpha OS=Oryctolagus cuniculus (Rabbit) GN=KPNA4 PE=3 SV=1		Typical	1	1	1	1	Typical	1	1	1	1	Typical	1	1	1	1	Typical	1	1	1	1	Typical	1	1	1	1	Typical	1	1	1	1		0	0	0	0		0	0	0	0		0	0	0	0		1
tr|G1SS73|G1SS73_RABIT	Uncharacterized protein OS=Oryctolagus cuniculus (Rabbit) GN=DDX1 PE=4 SV=2		Typical	1	1	1	1	Typical	1	1	1	1	Typical	1	1	1	1		0	0	0	0		0	0	0	0	Typical	1	1	1	1		0	0	0	0		0	0	0	0		0	0	0	0		1
tr|G1T1Q5|G1T1Q5_RABIT	Uncharacterized protein OS=Oryctolagus cuniculus (Rabbit) GN=AKAP13 PE=4 SV=1		Typical	1	1	1	1		0	0	0	0	Typical	2	2	2	2	Typical	1	1	1	1		0	0	0	0		0	0	0	0		0	0	0	0		0	0	0	0		0	0	0	0		1
tr|G1SDA8|G1SDA8_RABIT	Uncharacterized protein OS=Oryctolagus cuniculus (Rabbit) GN=PSMA1 PE=4 SV=2		Typical	1	2	2	2	Typical	1	1	1	1		0	0	0	0	Typical	1	1	1	1	Typical	1	1	1	1	Typical	1	1	1	1		0	0	0	0		0	0	0	0		0	0	0	0		1
tr|G1SN73|G1SN73_RABIT	Uncharacterized protein OS=Oryctolagus cuniculus (Rabbit) GN=USP19 PE=4 SV=1		Typical	2	2	2	2	Typical	1	1	1	1		0	0	0	0		0	0	0	0	Typical	1	1	1	1		0	0	0	0		0	0	0	0		0	0	0	0		0	0	0	0		1
tr|G1SLT8|G1SLT8_RABIT	Uncharacterized protein OS=Oryctolagus cuniculus (Rabbit) GN=HNRNPH3 PE=4 SV=1		Typical	1	2	2	2	Typical	1	1	1	1		0	0	0	0		0	0	0	0		0	0	0	0		0	0	0	0		0	0	0	0		0	0	0	0		0	0	0	0		1
tr|G1TKX0|G1TKX0_RABIT	Uncharacterized protein OS=Oryctolagus cuniculus (Rabbit) PE=4 SV=1		Typical	1	2	2	2	Typical	1	1	1	1		0	0	0	0	Typical	1	1	1	1		0	0	0	0		0	0	0	0		0	0	0	0		0	0	0	0		0	0	0	0		1
tr|G1SWY0|G1SWY0_RABIT	Uncharacterized protein OS=Oryctolagus cuniculus (Rabbit) GN=RAB6A PE=3 SV=1		Typical	1	2	2	2	Typical	1	1	1	1		0	0	0	0	Typical	1	1	1	1		0	0	0	0		0	0	0	0		0	0	0	0		0	0	0	0		0	0	0	0		1
tr|G1SMA9|G1SMA9_RABIT	Uncharacterized protein OS=Oryctolagus cuniculus (Rabbit) GN=RAB15 PE=3 SV=1		Typical	1	2	2	2	Typical	1	1	1	1		0	0	0	0	Typical	1	1	1	1		0	0	0	0		0	0	0	0		0	0	0	0		0	0	0	0		0	0	0	0		1
tr|G1T8V4|G1T8V4_RABIT	Uncharacterized protein OS=Oryctolagus cuniculus (Rabbit) GN=DNAJB2 PE=4 SV=2		Typical	1	1	1	1	Typical	2	2	2	2	Typical	2	4	4	4	Typical	1	1	1	1	Typical	1	1	1	1	Typical	1	2	2	2	Typical	1	1	1	1		0	0	0	0		0	0	0	0		2.33333
tr|G1SHU5|G1SHU5_RABIT	Uncharacterized protein OS=Oryctolagus cuniculus (Rabbit) GN=UBAP2 PE=4 SV=1		Typical	2	2	2	2		0	0	0	0	Typical	1	1	1	1	Typical	1	1	1	1	Typical	1	1	1	1	Typical	2	2	2	2		0	0	0	0		0	0	0	0		0	0	0	0		1
tr|G1T5N2|G1T5N2_RABIT	Uncharacterized protein OS=Oryctolagus cuniculus (Rabbit) GN=CCDC9 PE=4 SV=2		Typical	2	2	2	2		0	0	0	0	Typical	1	1	1	1	Typical	1	1	1	1		0	0	0	0		0	0	0	0		0	0	0	0		0	0	0	0		0	0	0	0		1
sp|Q6Q6X0|1433T_RABIT	14-3-3 protein theta OS=Oryctolagus cuniculus (Rabbit) GN=YWHAQ PE=2 SV=1		Typical	5	10	6	6.39551	Typical	4	4	2	2.21817	Typical	3	4	1	1.80874	Typical	3	5	3	3.21817	Typical	4	5	2	2.55779	Subset	1	1	0	0.129496	Subset	1	1	0	0.339623	Typical	1	2	2	2	Typical	1	2	2	2		6
tr|G1TVD5|G1TVD5_RABIT	Uncharacterized protein OS=Oryctolagus cuniculus (Rabbit) PE=3 SV=1		Typical	3	6	1	2.65911	Typical	3	4	2	2.8197	Typical	3	5	1	2.75094	Sameset	2	2	0	0.819704	Sameset	3	4	0	1.69518	Sameset	1	2	0	1.6	Subset	1	1	0	0.0754717	Sameset	1	2	0	1.6	Sameset	1	1	0	0.8		5
tr|G1SHD9|G1SHD9_RABIT	Uncharacterized protein OS=Oryctolagus cuniculus (Rabbit) GN=IFRD2 PE=4 SV=1		Typical	3	4	4	4	Typical	2	2	2	2	Typical	2	4	4	4	Typical	2	3	3	3	Typical	3	5	5	5	Typical	1	1	1	1	Typical	1	2	2	2		0	0	0	0		0	0	0	0		3.33333
tr|B7NZM4|B7NZM4_RABIT	Developmentally regulated GTP binding protein 1 (Predicted) OS=Oryctolagus cuniculus (Rabbit) GN=DRG1 PE=4 SV=1		Typical	3	3	3	3		0	0	0	0		0	0	0	0		0	0	0	0		0	0	0	0		0	0	0	0		0	0	0	0		0	0	0	0		0	0	0	0		1
tr|G1SJW8|G1SJW8_RABIT	Ubiquitin carboxyl-terminal hydrolase OS=Oryctolagus cuniculus (Rabbit) GN=USP7 PE=4 SV=1		Typical	3	3	3	3		0	0	0	0		0	0	0	0		0	0	0	0		0	0	0	0		0	0	0	0		0	0	0	0		0	0	0	0		0	0	0	0		1
tr|G1TC48|G1TC48_RABIT	Uncharacterized protein OS=Oryctolagus cuniculus (Rabbit) GN=HNRNPUL1 PE=4 SV=1		Typical	2	3	3	3		0	0	0	0		0	0	0	0		0	0	0	0		0	0	0	0		0	0	0	0		0	0	0	0		0	0	0	0		0	0	0	0		1
tr|G1TEW4|G1TEW4_RABIT	Uncharacterized protein OS=Oryctolagus cuniculus (Rabbit) GN=USP9X PE=4 SV=1		Typical	2	3	3	3		0	0	0	0		0	0	0	0		0	0	0	0		0	0	0	0		0	0	0	0		0	0	0	0		0	0	0	0		0	0	0	0		1
tr|G1SZ94|G1SZ94_RABIT	Uncharacterized protein OS=Oryctolagus cuniculus (Rabbit) PE=4 SV=1		Typical	2	3	3	3		0	0	0	0		0	0	0	0	Typical	1	1	1	1	Typical	1	1	1	1		0	0	0	0		0	0	0	0		0	0	0	0		0	0	0	0		1
tr|G1SRL3|G1SRL3_RABIT	Glycylpeptide N-tetradecanoyltransferase OS=Oryctolagus cuniculus (Rabbit) GN=NMT1 PE=3 SV=2		Typical	2	3	3	3		0	0	0	0		0	0	0	0		0	0	0	0		0	0	0	0		0	0	0	0		0	0	0	0		0	0	0	0		0	0	0	0		1
tr|G1TCG0|G1TCG0_RABIT	Uncharacterized protein OS=Oryctolagus cuniculus (Rabbit) GN=PDCD4 PE=4 SV=1		Typical	2	3	3	3		0	0	0	0		0	0	0	0		0	0	0	0		0	0	0	0		0	0	0	0		0	0	0	0		0	0	0	0		0	0	0	0		1
tr|G1SR25|G1SR25_RABIT	Uncharacterized protein OS=Oryctolagus cuniculus (Rabbit) GN=NAA50 PE=4 SV=1		Typical	2	3	3	3		0	0	0	0		0	0	0	0		0	0	0	0		0	0	0	0		0	0	0	0		0	0	0	0		0	0	0	0		0	0	0	0		1
tr|Q6TU31|Q6TU31_RABIT	Nuclear ribonucleoprotein A OS=Oryctolagus cuniculus (Rabbit) PE=2 SV=1		Typical	1	3	3	3		0	0	0	0		0	0	0	0	Typical	1	1	1	1		0	0	0	0		0	0	0	0		0	0	0	0		0	0	0	0		0	0	0	0		1
tr|G1SLD6|G1SLD6_RABIT	Uncharacterized protein OS=Oryctolagus cuniculus (Rabbit) GN=HARS PE=3 SV=1		Typical	1	3	3	3		0	0	0	0		0	0	0	0		0	0	0	0		0	0	0	0		0	0	0	0		0	0	0	0		0	0	0	0		0	0	0	0		1
tr|G1SIW1|G1SIW1_RABIT	Uncharacterized protein OS=Oryctolagus cuniculus (Rabbit) GN=DHX15 PE=4 SV=1		Typical	7	7	7	7	Typical	2	2	2	2	Typical	3	4	4	4	Typical	1	2	2	2	Typical	1	1	1	1		0	0	0	0	Typical	2	3	3	3		0	0	0	0		0	0	0	0		4.33333
tr|G1SG72|G1SG72_RABIT	Uncharacterized protein OS=Oryctolagus cuniculus (Rabbit) GN=ABCE1 PE=1 SV=1		Typical	3	5	5	5		0	0	0	0	Typical	1	2	2	2	Typical	2	4	4	4	Typical	2	3	3	3		0	0	0	0		0	0	0	0	Typical	1	1	1	1		0	0	0	0		2.33333
tr|G1SS77|G1SS77_RABIT	Uncharacterized protein OS=Oryctolagus cuniculus (Rabbit) GN=SKIV2L PE=4 SV=1		Typical	4	5	5	5		0	0	0	0	Typical	4	5	5	5	Typical	4	4	4	4		0	0	0	0	Typical	2	2	2	2	Typical	1	2	2	2		0	0	0	0		0	0	0	0		3.33333
tr|G1TM29|G1TM29_RABIT	Uncharacterized protein OS=Oryctolagus cuniculus (Rabbit) GN=ALDH16A1 PE=4 SV=1		Typical	2	4	4	4	Typical	2	3	3	3	Typical	2	2	2	2	Typical	2	2	2	2	Typical	1	2	2	2		0	0	0	0	Typical	1	1	1	1	Typical	1	1	1	1		0	0	0	0		3
tr|G1T573|G1T573_RABIT	Eukaryotic translation initiation factor 4 gamma 2 OS=Oryctolagus cuniculus (Rabbit) GN=EIF4G2 PE=4 SV=1		Typical	5	7	7	7		0	0	0	0		0	0	0	0		0	0	0	0		0	0	0	0		0	0	0	0		0	0	0	0	Typical	1	1	1	1		0	0	0	0		2.33333
tr|G1SCV4|G1SCV4_RABIT	Uncharacterized protein OS=Oryctolagus cuniculus (Rabbit) GN=DNAJA4 PE=4 SV=1		Typical	1	2	2	2	Typical	1	2	2	2	Typical	2	2	2	2	Typical	1	1	1	1		0	0	0	0		0	0	0	0	Typical	1	1	1	1		0	0	0	0		0	0	0	0		2
tr|G1SDF2|G1SDF2_RABIT	Protein-L-isoaspartate O-methyltransferase OS=Oryctolagus cuniculus (Rabbit) GN=PCMT1 PE=3 SV=2		Typical	2	2	2	2	Typical	3	4	4	4		0	0	0	0	Typical	1	2	2	2	Typical	1	2	2	2		0	0	0	0		0	0	0	0		0	0	0	0	Typical	1	1	1	1		2
tr|G1SY91|G1SY91_RABIT	Uncharacterized protein OS=Oryctolagus cuniculus (Rabbit) GN=CNOT2 PE=4 SV=2		Typical	2	3	3	3	Typical	2	2	2	2	Typical	1	1	1	1	Typical	1	1	1	1	Typical	1	1	1	1		0	0	0	0		0	0	0	0	Typical	1	1	1	1		0	0	0	0		2
tr|G1T846|G1T846_RABIT	Uncharacterized protein OS=Oryctolagus cuniculus (Rabbit) GN=DARS PE=3 SV=2		Typical	6	7	7	7	Typical	1	1	1	1	Typical	3	6	6	6		0	0	0	0	Typical	1	1	1	1	Typical	1	1	1	1	Typical	2	3	3	3	Typical	1	1	1	1		0	0	0	0		4.66667
tr|G1T3H5|G1T3H5_RABIT	Uncharacterized protein OS=Oryctolagus cuniculus (Rabbit) GN=EIF2B3 PE=4 SV=1		Typical	3	4	4	4		0	0	0	0	Typical	2	2	2	2		0	0	0	0		0	0	0	0		0	0	0	0	Typical	1	1	1	1		0	0	0	0		0	0	0	0		2
tr|G1SPT2|G1SPT2_RABIT	Uncharacterized protein OS=Oryctolagus cuniculus (Rabbit) GN=DDX6 PE=3 SV=1			0	0	0	0		0	0	0	0	Typical	1	2	2	2		0	0	0	0		0	0	0	0		0	0	0	0		0	0	0	0		0	0	0	0		0	0	0	0		0.666667
tr|G1SW93|G1SW93_RABIT	Uncharacterized protein OS=Oryctolagus cuniculus (Rabbit) GN=CPEB4 PE=4 SV=2			0	0	0	0		0	0	0	0	Typical	1	2	2	2		0	0	0	0		0	0	0	0		0	0	0	0		0	0	0	0		0	0	0	0		0	0	0	0		0.666667
tr|G1TRW8|G1TRW8_RABIT	Uncharacterized protein OS=Oryctolagus cuniculus (Rabbit) GN=LCN2 PE=3 SV=1			0	0	0	0		0	0	0	0	Typical	1	2	2	2		0	0	0	0		0	0	0	0		0	0	0	0		0	0	0	0		0	0	0	0		0	0	0	0		0.666667
tr|G1U1Y9|G1U1Y9_RABIT	Uncharacterized protein OS=Oryctolagus cuniculus (Rabbit) GN=LOC100349589 PE=4 SV=1		Typical	1	1	1	1	Typical	1	1	1	1		0	0	0	0	Typical	1	1	1	1	Typical	1	1	1	1		0	0	0	0		0	0	0	0		0	0	0	0		0	0	0	0		0.666667
sp|P16973|LYSC_RABIT	Lysozyme C OS=Oryctolagus cuniculus (Rabbit) GN=LYZ PE=1 SV=1		Typical	1	1	1	1	Subset	1	1	0	0.5		0	0	0	0		0	0	0	0		0	0	0	0		0	0	0	0		0	0	0	0		0	0	0	0		0	0	0	0		0.666667
tr|G1TK23|G1TK23_RABIT	Uncharacterized protein OS=Oryctolagus cuniculus (Rabbit) GN=RNF113A PE=4 SV=1		Typical	1	1	1	1	Typical	1	1	1	1		0	0	0	0		0	0	0	0		0	0	0	0		0	0	0	0		0	0	0	0		0	0	0	0		0	0	0	0		0.666667
tr|G1TVT0|G1TVT0_RABIT	Uncharacterized protein OS=Oryctolagus cuniculus (Rabbit) GN=NCL PE=4 SV=1		Typical	1	1	1	1		0	0	0	0	Typical	1	1	1	1		0	0	0	0		0	0	0	0		0	0	0	0		0	0	0	0		0	0	0	0		0	0	0	0		0.666667
tr|G1TXP8|G1TXP8_RABIT	Uncharacterized protein OS=Oryctolagus cuniculus (Rabbit) GN=MICAL3 PE=4 SV=2		Typical	1	1	1	1		0	0	0	0	Typical	1	1	1	1		0	0	0	0		0	0	0	0		0	0	0	0		0	0	0	0		0	0	0	0		0	0	0	0		0.666667
tr|G1T7H0|G1T7H0_RABIT	Uncharacterized protein OS=Oryctolagus cuniculus (Rabbit) GN=HNRNPU PE=4 SV=2		Typical	1	1	1	1		0	0	0	0	Typical	1	1	1	1		0	0	0	0		0	0	0	0		0	0	0	0		0	0	0	0		0	0	0	0		0	0	0	0		0.666667
sp|Q28678|ICLN_RABIT	Methylosome subunit pICln OS=Oryctolagus cuniculus (Rabbit) GN=CLNS1A PE=2 SV=2		Typical	1	1	1	1		0	0	0	0	Typical	1	1	1	1		0	0	0	0		0	0	0	0		0	0	0	0		0	0	0	0		0	0	0	0		0	0	0	0		0.666667
tr|A0A0B4J1Q4|A0A0B4J1Q4_RABIT	Uncharacterized protein OS=Oryctolagus cuniculus (Rabbit) GN=TXLNA PE=4 SV=1		Typical	1	1	1	1		0	0	0	0	Typical	1	1	1	1		0	0	0	0		0	0	0	0		0	0	0	0		0	0	0	0		0	0	0	0		0	0	0	0		0.666667
tr|G1SCU8|G1SCU8_RABIT	Uncharacterized protein OS=Oryctolagus cuniculus (Rabbit) GN=OTUD6B PE=4 SV=1		Typical	1	2	2	2		0	0	0	0		0	0	0	0	Typical	2	2	2	2	Typical	1	1	1	1		0	0	0	0		0	0	0	0		0	0	0	0		0	0	0	0		0.666667
tr|G1TFI4|G1TFI4_RABIT			Typical	1	2	2	2		0	0	0	0		0	0	0	0	Typical	2	3	3	3	Typical	2	3	3	3		0	0	0	0		0	0	0	0		0	0	0	0		0	0	0	0		0.666667
tr|G1TWC5|G1TWC5_RABIT	Uncharacterized protein OS=Oryctolagus cuniculus (Rabbit) GN=LSM3 PE=4 SV=1		Typical	2	2	2	2		0	0	0	0		0	0	0	0		0	0	0	0		0	0	0	0		0	0	0	0		0	0	0	0		0	0	0	0		0	0	0	0		0.666667
tr|G1SEI4|G1SEI4_RABIT	Uncharacterized protein OS=Oryctolagus cuniculus (Rabbit) GN=NMI PE=4 SV=2		Typical	2	2	2	2		0	0	0	0		0	0	0	0		0	0	0	0		0	0	0	0		0	0	0	0		0	0	0	0		0	0	0	0		0	0	0	0		0.666667
sp|P01840|KAC4_RABIT	Ig kappa-b4 chain C region OS=Oryctolagus cuniculus (Rabbit) PE=1 SV=1		Typical	2	2	2	2		0	0	0	0		0	0	0	0	Typical	1	1	1	1		0	0	0	0		0	0	0	0		0	0	0	0		0	0	0	0		0	0	0	0		0.666667
sp|P40826|UBP14_RABIT	Ubiquitin carboxyl-terminal hydrolase 14 OS=Oryctolagus cuniculus (Rabbit) GN=USP14 PE=1 SV=3		Typical	1	2	2	2		0	0	0	0		0	0	0	0	Typical	1	1	1	1		0	0	0	0		0	0	0	0		0	0	0	0		0	0	0	0		0	0	0	0		0.666667
tr|G1ST44|G1ST44_RABIT	Uncharacterized protein OS=Oryctolagus cuniculus (Rabbit) GN=EXOSC8 PE=4 SV=1		Typical	2	2	2	2		0	0	0	0		0	0	0	0		0	0	0	0		0	0	0	0		0	0	0	0		0	0	0	0		0	0	0	0		0	0	0	0		0.666667
tr|G1SLI6|G1SLI6_RABIT	Uncharacterized protein OS=Oryctolagus cuniculus (Rabbit) GN=NECAP1 PE=4 SV=1		Typical	2	2	2	2		0	0	0	0		0	0	0	0		0	0	0	0		0	0	0	0		0	0	0	0		0	0	0	0		0	0	0	0		0	0	0	0		0.666667
tr|G1T8K2|G1T8K2_RABIT	Uncharacterized protein OS=Oryctolagus cuniculus (Rabbit) GN=PACSIN2 PE=4 SV=1		Typical	2	2	2	2		0	0	0	0		0	0	0	0		0	0	0	0		0	0	0	0		0	0	0	0		0	0	0	0		0	0	0	0		0	0	0	0		0.666667
tr|G1SSX5|G1SSX5_RABIT	Uncharacterized protein OS=Oryctolagus cuniculus (Rabbit) GN=MARS PE=3 SV=2		Typical	2	2	2	2		0	0	0	0		0	0	0	0		0	0	0	0		0	0	0	0		0	0	0	0		0	0	0	0		0	0	0	0		0	0	0	0		0.666667
tr|B7NZR0|B7NZR0_RABIT	Glucose-6-phosphate 1-dehydrogenase OS=Oryctolagus cuniculus (Rabbit) GN=G6PD PE=3 SV=1		Typical	2	2	2	2		0	0	0	0		0	0	0	0		0	0	0	0		0	0	0	0		0	0	0	0		0	0	0	0		0	0	0	0		0	0	0	0		0.666667
tr|G1SCY3|G1SCY3_RABIT	Uncharacterized protein OS=Oryctolagus cuniculus (Rabbit) GN=UBR4 PE=4 SV=1		Typical	2	2	2	2		0	0	0	0		0	0	0	0		0	0	0	0		0	0	0	0		0	0	0	0		0	0	0	0		0	0	0	0		0	0	0	0		0.666667
tr|G1T3K8|G1T3K8_RABIT	Uncharacterized protein OS=Oryctolagus cuniculus (Rabbit) GN=NFATC2 PE=4 SV=2		Typical	2	2	2	2		0	0	0	0		0	0	0	0		0	0	0	0		0	0	0	0		0	0	0	0		0	0	0	0		0	0	0	0		0	0	0	0		0.666667
tr|G1TUP1|G1TUP1_RABIT	Uncharacterized protein OS=Oryctolagus cuniculus (Rabbit) GN=PDCD6 PE=4 SV=1		Typical	2	2	2	2		0	0	0	0		0	0	0	0		0	0	0	0		0	0	0	0		0	0	0	0		0	0	0	0		0	0	0	0		0	0	0	0		0.666667
tr|G1TQG4|G1TQG4_RABIT	Uncharacterized protein OS=Oryctolagus cuniculus (Rabbit) GN=LOC100338350 PE=4 SV=1		Typical	2	2	2	2		0	0	0	0		0	0	0	0		0	0	0	0		0	0	0	0		0	0	0	0		0	0	0	0		0	0	0	0		0	0	0	0		0.666667
tr|B8K1B2|B8K1B2_RABIT	Synaptojanin 1 isoform a (Predicted) OS=Oryctolagus cuniculus (Rabbit) GN=SYNJ1 PE=4 SV=1		Typical	2	2	2	2		0	0	0	0		0	0	0	0		0	0	0	0		0	0	0	0		0	0	0	0		0	0	0	0		0	0	0	0		0	0	0	0		0.666667
tr|G1SSX2|G1SSX2_RABIT	Uncharacterized protein OS=Oryctolagus cuniculus (Rabbit) GN=HUWE1 PE=4 SV=1		Typical	2	2	2	2		0	0	0	0		0	0	0	0		0	0	0	0		0	0	0	0		0	0	0	0		0	0	0	0		0	0	0	0		0	0	0	0		0.666667
tr|G1TJG3|G1TJG3_RABIT	Uncharacterized protein OS=Oryctolagus cuniculus (Rabbit) GN=KHSRP PE=4 SV=1		Typical	2	2	1	1.5		0	0	0	0		0	0	0	0		0	0	0	0		0	0	0	0		0	0	0	0		0	0	0	0		0	0	0	0		0	0	0	0		0.666667
tr|G1SMI6|G1SMI6_RABIT	Uncharacterized protein OS=Oryctolagus cuniculus (Rabbit) GN=PRDX4 PE=4 SV=1		Typical	2	2	1	1.02778		0	0	0	0		0	0	0	0		0	0	0	0		0	0	0	0		0	0	0	0		0	0	0	0		0	0	0	0		0	0	0	0		0.666667
tr|B7NZD2|B7NZD2_RABIT	Proteasome 26S subunit, non-ATPase, 4 (Predicted) OS=Oryctolagus cuniculus (Rabbit) GN=PSMD4 PE=4 SV=1		Typical	2	2	2	2		0	0	0	0		0	0	0	0		0	0	0	0		0	0	0	0	Typical	1	1	1	1		0	0	0	0		0	0	0	0		0	0	0	0		0.666667
tr|G1T8V6|G1T8V6_RABIT	Uncharacterized protein OS=Oryctolagus cuniculus (Rabbit) GN=HMBS PE=3 SV=1		Typical	2	2	2	2		0	0	0	0		0	0	0	0		0	0	0	0		0	0	0	0		0	0	0	0		0	0	0	0		0	0	0	0		0	0	0	0		0.666667
sp|P00939|TPIS_RABIT	Triosephosphate isomerase OS=Oryctolagus cuniculus (Rabbit) GN=TPI1 PE=1 SV=1		Typical	2	2	2	2		0	0	0	0		0	0	0	0	Typical	1	1	1	1		0	0	0	0	Typical	1	1	1	1		0	0	0	0		0	0	0	0		0	0	0	0		0.666667
tr|G1SKP2|G1SKP2_RABIT	Uncharacterized protein OS=Oryctolagus cuniculus (Rabbit) GN=IPO5 PE=4 SV=1		Typical	1	2	2	2		0	0	0	0		0	0	0	0	Typical	1	1	1	1		0	0	0	0		0	0	0	0		0	0	0	0		0	0	0	0		0	0	0	0		0.666667
tr|G1T8I2|G1T8I2_RABIT	Uncharacterized protein OS=Oryctolagus cuniculus (Rabbit) GN=UNK PE=4 SV=2		Typical	2	2	2	2		0	0	0	0		0	0	0	0		0	0	0	0		0	0	0	0		0	0	0	0		0	0	0	0		0	0	0	0		0	0	0	0		0.666667
tr|G1SQI0|G1SQI0_RABIT	Uncharacterized protein OS=Oryctolagus cuniculus (Rabbit) GN=FUBP3 PE=4 SV=2		Typical	2	2	1	1.5		0	0	0	0		0	0	0	0		0	0	0	0		0	0	0	0		0	0	0	0		0	0	0	0		0	0	0	0		0	0	0	0		0.666667
tr|G1SJT0|G1SJT0_RABIT	Uncharacterized protein OS=Oryctolagus cuniculus (Rabbit) GN=EIF4EBP2 PE=4 SV=1		Typical	1	2	2	2		0	0	0	0		0	0	0	0		0	0	0	0		0	0	0	0		0	0	0	0		0	0	0	0		0	0	0	0		0	0	0	0		0.666667
tr|G1TD41|G1TD41_RABIT	Uncharacterized protein OS=Oryctolagus cuniculus (Rabbit) GN=HNRNPH1 PE=4 SV=1		Typical	1	2	2	2		0	0	0	0		0	0	0	0		0	0	0	0		0	0	0	0		0	0	0	0		0	0	0	0		0	0	0	0		0	0	0	0		0.666667
sp|P41111|EI2BD_RABIT	Translation initiation factor eIF-2B subunit delta OS=Oryctolagus cuniculus (Rabbit) GN=EIF2B4 PE=2 SV=2		Typical	1	2	2	2		0	0	0	0		0	0	0	0	Typical	1	1	1	1	Typical	1	1	1	1		0	0	0	0		0	0	0	0		0	0	0	0		0	0	0	0		0.666667
tr|G1T6P5|G1T6P5_RABIT	Uncharacterized protein OS=Oryctolagus cuniculus (Rabbit) GN=ARL8B PE=4 SV=1		Typical	1	2	2	2		0	0	0	0		0	0	0	0		0	0	0	0		0	0	0	0		0	0	0	0		0	0	0	0		0	0	0	0		0	0	0	0		0.666667
tr|G1SRL2|G1SRL2_RABIT	Uncharacterized protein OS=Oryctolagus cuniculus (Rabbit) GN=NCBP2 PE=4 SV=1		Typical	1	2	2	2		0	0	0	0		0	0	0	0		0	0	0	0		0	0	0	0		0	0	0	0		0	0	0	0		0	0	0	0		0	0	0	0		0.666667
tr|G1STE3|G1STE3_RABIT	Uncharacterized protein OS=Oryctolagus cuniculus (Rabbit) GN=MBNL1 PE=4 SV=2		Typical	1	2	2	2		0	0	0	0		0	0	0	0		0	0	0	0		0	0	0	0		0	0	0	0		0	0	0	0		0	0	0	0		0	0	0	0		0.666667
tr|G1SGG2|G1SGG2_RABIT	Uncharacterized protein OS=Oryctolagus cuniculus (Rabbit) GN=ARHGEF2 PE=4 SV=1		Typical	1	2	2	2		0	0	0	0		0	0	0	0		0	0	0	0	Typical	1	1	1	1		0	0	0	0		0	0	0	0		0	0	0	0		0	0	0	0		0.666667
tr|U3KNN8|U3KNN8_RABIT	Uncharacterized protein OS=Oryctolagus cuniculus (Rabbit) GN=DIS3L2 PE=4 SV=1		Typical	1	2	2	2		0	0	0	0		0	0	0	0		0	0	0	0		0	0	0	0		0	0	0	0		0	0	0	0		0	0	0	0		0	0	0	0		0.666667
sp|P07466|DEF6_RABIT	Neutrophil antibiotic peptide NP-5 OS=Oryctolagus cuniculus (Rabbit) PE=1 SV=2		Typical	1	2	2	2		0	0	0	0		0	0	0	0		0	0	0	0		0	0	0	0		0	0	0	0		0	0	0	0		0	0	0	0		0	0	0	0		0.666667
tr|G1T286|G1T286_RABIT	Vacuolar protein sorting-associated protein 29 OS=Oryctolagus cuniculus (Rabbit) GN=VPS29 PE=3 SV=1		Typical	1	2	2	2		0	0	0	0		0	0	0	0		0	0	0	0		0	0	0	0		0	0	0	0		0	0	0	0		0	0	0	0		0	0	0	0		0.666667
tr|G1U430|G1U430_RABIT	Uncharacterized protein OS=Oryctolagus cuniculus (Rabbit) GN=TAF15 PE=4 SV=1		Typical	2	2	2	2		0	0	0	0		0	0	0	0		0	0	0	0		0	0	0	0		0	0	0	0		0	0	0	0		0	0	0	0		0	0	0	0		0.666667
tr|G1T696|G1T696_RABIT	Uncharacterized protein OS=Oryctolagus cuniculus (Rabbit) GN=NCBP1 PE=4 SV=1		Typical	2	3	3	3	Typical	1	3	3	3	Typical	1	2	2	2	Typical	1	1	1	1		0	0	0	0		0	0	0	0	Typical	1	2	2	2		0	0	0	0		0	0	0	0		2.66667
tr|G1SYU7|G1SYU7_RABIT	Uncharacterized protein OS=Oryctolagus cuniculus (Rabbit) PE=1 SV=1			0	0	0	0	Typical	2	5	5	5		0	0	0	0	Typical	1	1	1	1	Typical	1	1	1	1	Typical	1	1	1	1		0	0	0	0	Typical	1	1	1	1		0	0	0	0		1.66667
tr|G1SDY5|G1SDY5_RABIT	Uncharacterized protein OS=Oryctolagus cuniculus (Rabbit) GN=YWHAZ PE=3 SV=1		Typical	3	6	1	1.41478	Subset	2	2	0	0.204926	Subset	2	4	0	0.437736	Typical	2	2	0	0.204926	Typical	3	4	0	0.423794	Typical	1	2	0	0.4	Subset	1	1	0	0.0188679	Typical	1	2	0	0.4	Typical	1	1	0	0.2		4
tr|G1SN31|G1SN31_RABIT	Carbonic anhydrase 1 OS=Oryctolagus cuniculus (Rabbit) GN=CA1 PE=4 SV=1		Typical	2	3	3	3	Typical	1	2	2	2		0	0	0	0	Typical	1	4	4	4	Typical	1	2	2	2		0	0	0	0		0	0	0	0	Typical	1	1	1	1		0	0	0	0		1.66667
sp|O62695|H2AV_RABIT	Histone H2A.V OS=Oryctolagus cuniculus (Rabbit) GN=H2AFV PE=2 SV=3			0	0	0	0	Typical	1	1	1	1		0	0	0	0	Typical	1	2	2	2	Typical	1	1	1	1		0	0	0	0		0	0	0	0		0	0	0	0		0	0	0	0		0.333333
tr|G1TNQ2|G1TNQ2_RABIT	Uncharacterized protein OS=Oryctolagus cuniculus (Rabbit) GN=CASC3 PE=4 SV=1			0	0	0	0		0	0	0	0	Typical	1	1	1	1	Typical	1	1	1	1	Typical	1	1	1	1	Typical	1	1	1	1		0	0	0	0		0	0	0	0		0	0	0	0		0.333333
tr|G1SQT2|G1SQT2_RABIT	Uncharacterized protein OS=Oryctolagus cuniculus (Rabbit) GN=EDC4 PE=4 SV=2			0	0	0	0		0	0	0	0	Typical	1	1	1	1		0	0	0	0	Typical	1	1	1	1		0	0	0	0		0	0	0	0		0	0	0	0		0	0	0	0		0.333333
tr|G1T695|G1T695_RABIT	Uncharacterized protein OS=Oryctolagus cuniculus (Rabbit) GN=NAP1L1 PE=3 SV=1			0	0	0	0		0	0	0	0	Typical	1	1	1	1	Typical	1	1	1	1		0	0	0	0		0	0	0	0		0	0	0	0		0	0	0	0		0	0	0	0		0.333333
sp|Q09YN4|CAZA2_RABIT	F-actin-capping protein subunit alpha-2 OS=Oryctolagus cuniculus (Rabbit) GN=CAPZA2 PE=3 SV=3			0	0	0	0		0	0	0	0	Typical	1	1	1	1		0	0	0	0		0	0	0	0		0	0	0	0		0	0	0	0		0	0	0	0		0	0	0	0		0.333333
tr|G1SMR3|G1SMR3_RABIT	Uncharacterized protein OS=Oryctolagus cuniculus (Rabbit) GN=TRMT1L PE=4 SV=2			0	0	0	0		0	0	0	0	Typical	1	1	1	1		0	0	0	0		0	0	0	0		0	0	0	0		0	0	0	0		0	0	0	0		0	0	0	0		0.333333
tr|G1TL92|G1TL92_RABIT	Uncharacterized protein OS=Oryctolagus cuniculus (Rabbit) PE=4 SV=2			0	0	0	0		0	0	0	0	Typical	1	1	1	1	Typical	1	1	1	1		0	0	0	0		0	0	0	0		0	0	0	0		0	0	0	0		0	0	0	0		0.333333
tr|G1SPB6|G1SPB6_RABIT	Uncharacterized protein OS=Oryctolagus cuniculus (Rabbit) GN=ACSL1 PE=4 SV=2			0	0	0	0		0	0	0	0	Typical	1	1	1	1	Typical	1	1	1	1		0	0	0	0	Typical	1	1	1	1		0	0	0	0		0	0	0	0		0	0	0	0		0.333333
tr|G1SY84|G1SY84_RABIT	Uncharacterized protein OS=Oryctolagus cuniculus (Rabbit) GN=DYNC1I2 PE=4 SV=2			0	0	0	0		0	0	0	0	Typical	1	1	1	1		0	0	0	0	Typical	1	1	1	1		0	0	0	0		0	0	0	0		0	0	0	0		0	0	0	0		0.333333
tr|G1TBW9|G1TBW9_RABIT	Uncharacterized protein OS=Oryctolagus cuniculus (Rabbit) GN=DYNLL2 PE=4 SV=1			0	0	0	0		0	0	0	0	Typical	1	1	1	1		0	0	0	0		0	0	0	0		0	0	0	0		0	0	0	0		0	0	0	0		0	0	0	0		0.333333
sp|P00511|PFKAM_RABIT	ATP-dependent 6-phosphofructokinase, muscle type OS=Oryctolagus cuniculus (Rabbit) GN=PFKM PE=1 SV=3			0	0	0	0		0	0	0	0	Typical	1	1	1	1	Typical	1	1	1	1		0	0	0	0		0	0	0	0		0	0	0	0		0	0	0	0		0	0	0	0		0.333333
tr|G1TJM8|G1TJM8_RABIT	Enhancer of rudimentary homolog OS=Oryctolagus cuniculus (Rabbit) GN=LOC100358814 PE=3 SV=1			0	0	0	0		0	0	0	0	Typical	1	1	1	1		0	0	0	0		0	0	0	0		0	0	0	0		0	0	0	0		0	0	0	0		0	0	0	0		0.333333
tr|G1TI40|G1TI40_RABIT	Uncharacterized protein OS=Oryctolagus cuniculus (Rabbit) GN=SNRPD2 PE=4 SV=2			0	0	0	0		0	0	0	0	Typical	1	1	1	1		0	0	0	0		0	0	0	0		0	0	0	0		0	0	0	0		0	0	0	0		0	0	0	0		0.333333
tr|G1SJQ2|G1SJQ2_RABIT	Uncharacterized protein OS=Oryctolagus cuniculus (Rabbit) GN=GLG1 PE=4 SV=2			0	0	0	0		0	0	0	0	Typical	1	1	1	1		0	0	0	0		0	0	0	0		0	0	0	0		0	0	0	0		0	0	0	0		0	0	0	0		0.333333
tr|G1SLL1|G1SLL1_RABIT	Uncharacterized protein OS=Oryctolagus cuniculus (Rabbit) GN=TJP1 PE=4 SV=1		Typical	1	1	1	1		0	0	0	0		0	0	0	0	Typical	1	1	1	1		0	0	0	0	Typical	1	2	2	2		0	0	0	0		0	0	0	0		0	0	0	0		0.333333
tr|G1TN20|G1TN20_RABIT	Uncharacterized protein OS=Oryctolagus cuniculus (Rabbit) GN=AQP1 PE=3 SV=2		Typical	1	1	1	1		0	0	0	0		0	0	0	0		0	0	0	0		0	0	0	0		0	0	0	0		0	0	0	0		0	0	0	0		0	0	0	0		0.333333
tr|G1SIH5|G1SIH5_RABIT	Uncharacterized protein OS=Oryctolagus cuniculus (Rabbit) GN=IFIH1 PE=4 SV=1		Typical	1	1	1	1		0	0	0	0		0	0	0	0		0	0	0	0		0	0	0	0	Typical	1	1	1	1		0	0	0	0		0	0	0	0		0	0	0	0		0.333333
tr|G1U7Q6|G1U7Q6_RABIT	Uncharacterized protein OS=Oryctolagus cuniculus (Rabbit) GN=TSN PE=4 SV=1		Typical	1	1	1	1		0	0	0	0		0	0	0	0		0	0	0	0		0	0	0	0		0	0	0	0		0	0	0	0		0	0	0	0		0	0	0	0		0.333333
tr|G1SES9|G1SES9_RABIT	Uncharacterized protein OS=Oryctolagus cuniculus (Rabbit) GN=ATIC PE=3 SV=1		Typical	1	1	1	1		0	0	0	0		0	0	0	0		0	0	0	0		0	0	0	0		0	0	0	0		0	0	0	0		0	0	0	0		0	0	0	0		0.333333
tr|G1SJZ4|G1SJZ4_RABIT	Obg-like ATPase 1 OS=Oryctolagus cuniculus (Rabbit) GN=OLA1 PE=3 SV=2		Typical	1	1	1	1		0	0	0	0		0	0	0	0	Typical	2	2	2	2		0	0	0	0		0	0	0	0		0	0	0	0		0	0	0	0		0	0	0	0		0.333333
sp|P47859|PFKAP_RABIT	ATP-dependent 6-phosphofructokinase, platelet type OS=Oryctolagus cuniculus (Rabbit) GN=PFKP PE=1 SV=1		Typical	1	1	1	1		0	0	0	0		0	0	0	0	Typical	1	1	1	1		0	0	0	0		0	0	0	0		0	0	0	0		0	0	0	0		0	0	0	0		0.333333
tr|G1SZE0|G1SZE0_RABIT	Uncharacterized protein OS=Oryctolagus cuniculus (Rabbit) GN=VPS35 PE=4 SV=1		Typical	1	1	1	1		0	0	0	0		0	0	0	0		0	0	0	0		0	0	0	0		0	0	0	0		0	0	0	0		0	0	0	0		0	0	0	0		0.333333
tr|G1TMU2|G1TMU2_RABIT	Uncharacterized protein OS=Oryctolagus cuniculus (Rabbit) GN=HNRNPF PE=4 SV=1		Typical	1	1	1	1		0	0	0	0		0	0	0	0		0	0	0	0		0	0	0	0		0	0	0	0		0	0	0	0		0	0	0	0		0	0	0	0		0.333333
tr|G1SZC6|G1SZC6_RABIT	Uncharacterized protein OS=Oryctolagus cuniculus (Rabbit) GN=FOXO3 PE=4 SV=1		Typical	1	1	1	1		0	0	0	0		0	0	0	0		0	0	0	0		0	0	0	0		0	0	0	0		0	0	0	0		0	0	0	0		0	0	0	0		0.333333
tr|G1T8W7|G1T8W7_RABIT	V-type proton ATPase subunit a OS=Oryctolagus cuniculus (Rabbit) GN=ATP6V0A1 PE=3 SV=2		Typical	1	1	1	1		0	0	0	0		0	0	0	0		0	0	0	0		0	0	0	0		0	0	0	0		0	0	0	0		0	0	0	0		0	0	0	0		0.333333
tr|G1TWG5|G1TWG5_RABIT	Uncharacterized protein OS=Oryctolagus cuniculus (Rabbit) GN=NAA30 PE=4 SV=2		Typical	1	1	1	1		0	0	0	0		0	0	0	0		0	0	0	0		0	0	0	0		0	0	0	0		0	0	0	0		0	0	0	0		0	0	0	0		0.333333
tr|G1SP44|G1SP44_RABIT	Uncharacterized protein OS=Oryctolagus cuniculus (Rabbit) GN=GTPBP2 PE=4 SV=1		Typical	1	1	1	1		0	0	0	0		0	0	0	0		0	0	0	0		0	0	0	0		0	0	0	0		0	0	0	0		0	0	0	0		0	0	0	0		0.333333
tr|G1T753|G1T753_RABIT	Uncharacterized protein OS=Oryctolagus cuniculus (Rabbit) GN=NLE1 PE=4 SV=2		Typical	1	1	1	1		0	0	0	0		0	0	0	0		0	0	0	0		0	0	0	0		0	0	0	0		0	0	0	0		0	0	0	0		0	0	0	0		0.333333
tr|G1SVP7|G1SVP7_RABIT	Uncharacterized protein OS=Oryctolagus cuniculus (Rabbit) GN=GSTO1 PE=4 SV=1		Typical	1	1	1	1		0	0	0	0		0	0	0	0		0	0	0	0		0	0	0	0		0	0	0	0		0	0	0	0		0	0	0	0		0	0	0	0		0.333333
tr|G1T7U4|G1T7U4_RABIT	Uncharacterized protein OS=Oryctolagus cuniculus (Rabbit) GN=USP15 PE=4 SV=1		Typical	1	1	1	1		0	0	0	0		0	0	0	0		0	0	0	0		0	0	0	0		0	0	0	0		0	0	0	0		0	0	0	0		0	0	0	0		0.333333
tr|G1SPL1|G1SPL1_RABIT	Uncharacterized protein OS=Oryctolagus cuniculus (Rabbit) GN=PHGDH PE=3 SV=1		Typical	1	1	1	1		0	0	0	0		0	0	0	0		0	0	0	0		0	0	0	0		0	0	0	0		0	0	0	0		0	0	0	0		0	0	0	0		0.333333
tr|G1T0D8|G1T0D8_RABIT	D-tyrosyl-tRNA(Tyr) deacylase OS=Oryctolagus cuniculus (Rabbit) GN=DTD1 PE=3 SV=1		Typical	1	1	1	1		0	0	0	0		0	0	0	0		0	0	0	0		0	0	0	0		0	0	0	0		0	0	0	0		0	0	0	0		0	0	0	0		0.333333
tr|G1SZP0|G1SZP0_RABIT	Uncharacterized protein OS=Oryctolagus cuniculus (Rabbit) GN=TOM1 PE=4 SV=1		Typical	1	1	1	1		0	0	0	0		0	0	0	0		0	0	0	0		0	0	0	0		0	0	0	0		0	0	0	0		0	0	0	0		0	0	0	0		0.333333
tr|G1SPZ7|G1SPZ7_RABIT	Glutathione peroxidase OS=Oryctolagus cuniculus (Rabbit) GN=GPX1 PE=3 SV=1		Typical	1	1	1	1		0	0	0	0		0	0	0	0		0	0	0	0	Typical	1	1	1	1		0	0	0	0		0	0	0	0		0	0	0	0		0	0	0	0		0.333333
tr|G1SD09|G1SD09_RABIT	Uncharacterized protein OS=Oryctolagus cuniculus (Rabbit) GN=CNPY4 PE=4 SV=1		Typical	1	1	1	1		0	0	0	0		0	0	0	0		0	0	0	0		0	0	0	0		0	0	0	0		0	0	0	0		0	0	0	0		0	0	0	0		0.333333
tr|G1SN26|G1SN26_RABIT	Peptidyl-prolyl cis-trans isomerase OS=Oryctolagus cuniculus (Rabbit) GN=FKBP15 PE=4 SV=1		Typical	1	1	1	1		0	0	0	0		0	0	0	0	Typical	1	1	1	1		0	0	0	0		0	0	0	0		0	0	0	0		0	0	0	0		0	0	0	0		0.333333
tr|G1T9T5|G1T9T5_RABIT	Uncharacterized protein OS=Oryctolagus cuniculus (Rabbit) GN=DLST PE=3 SV=1		Typical	1	1	1	1		0	0	0	0		0	0	0	0		0	0	0	0		0	0	0	0		0	0	0	0		0	0	0	0		0	0	0	0		0	0	0	0		0.333333
tr|G1TVY8|G1TVY8_RABIT	Protein pelota homolog OS=Oryctolagus cuniculus (Rabbit) GN=PELO PE=3 SV=1		Typical	1	1	1	1		0	0	0	0		0	0	0	0	Typical	1	1	1	1		0	0	0	0		0	0	0	0		0	0	0	0		0	0	0	0		0	0	0	0		0.333333
sp|P13490|LDHB_RABIT	L-lactate dehydrogenase B chain OS=Oryctolagus cuniculus (Rabbit) GN=LDHB PE=2 SV=1		Typical	1	1	1	1		0	0	0	0		0	0	0	0	Typical	1	1	1	1		0	0	0	0		0	0	0	0		0	0	0	0		0	0	0	0		0	0	0	0		0.333333
tr|G1SXA5|G1SXA5_RABIT	Uncharacterized protein OS=Oryctolagus cuniculus (Rabbit) GN=HNRNPUL2 PE=4 SV=1		Typical	1	1	1	1		0	0	0	0		0	0	0	0		0	0	0	0		0	0	0	0		0	0	0	0		0	0	0	0		0	0	0	0		0	0	0	0		0.333333
tr|G1U522|G1U522_RABIT	Uncharacterized protein OS=Oryctolagus cuniculus (Rabbit) GN=PRKAR2A PE=4 SV=2		Typical	1	1	1	1		0	0	0	0		0	0	0	0		0	0	0	0		0	0	0	0		0	0	0	0		0	0	0	0		0	0	0	0		0	0	0	0		0.333333
tr|G1TPN2|G1TPN2_RABIT	Uncharacterized protein OS=Oryctolagus cuniculus (Rabbit) GN=CDC37 PE=1 SV=1		Typical	1	1	1	1		0	0	0	0		0	0	0	0		0	0	0	0		0	0	0	0		0	0	0	0		0	0	0	0		0	0	0	0		0	0	0	0		0.333333
tr|G1SXG6|G1SXG6_RABIT	Protein S100 OS=Oryctolagus cuniculus (Rabbit) GN=S100A8 PE=3 SV=1		Typical	1	1	1	1		0	0	0	0		0	0	0	0		0	0	0	0		0	0	0	0	Typical	1	1	1	1		0	0	0	0		0	0	0	0		0	0	0	0		0.333333
tr|G1STL1|G1STL1_RABIT	Uncharacterized protein OS=Oryctolagus cuniculus (Rabbit) GN=PPIL4 PE=4 SV=1		Typical	1	1	1	1		0	0	0	0		0	0	0	0		0	0	0	0		0	0	0	0		0	0	0	0		0	0	0	0		0	0	0	0		0	0	0	0		0.333333
tr|G1U115|G1U115_RABIT	Uncharacterized protein OS=Oryctolagus cuniculus (Rabbit) GN=PSMD6 PE=4 SV=1		Typical	1	1	1	1		0	0	0	0		0	0	0	0		0	0	0	0		0	0	0	0		0	0	0	0		0	0	0	0		0	0	0	0		0	0	0	0		0.333333
tr|G1TYV9|G1TYV9_RABIT	Uncharacterized protein OS=Oryctolagus cuniculus (Rabbit) GN=MPLKIP PE=4 SV=1		Typical	1	1	1	1		0	0	0	0		0	0	0	0		0	0	0	0		0	0	0	0		0	0	0	0		0	0	0	0		0	0	0	0		0	0	0	0		0.333333
tr|G1U152|G1U152_RABIT	Uncharacterized protein OS=Oryctolagus cuniculus (Rabbit) GN=ARHGEF12 PE=4 SV=1		Typical	1	1	1	1		0	0	0	0		0	0	0	0		0	0	0	0		0	0	0	0		0	0	0	0		0	0	0	0		0	0	0	0		0	0	0	0		0.333333
tr|G1SIF7|G1SIF7_RABIT	Uncharacterized protein OS=Oryctolagus cuniculus (Rabbit) GN=DCAF11 PE=4 SV=1		Typical	1	1	1	1		0	0	0	0		0	0	0	0		0	0	0	0		0	0	0	0		0	0	0	0		0	0	0	0		0	0	0	0		0	0	0	0		0.333333
tr|G1U9Q1|G1U9Q1_RABIT	Uncharacterized protein OS=Oryctolagus cuniculus (Rabbit) GN=LSM5 PE=4 SV=1		Typical	1	1	1	1		0	0	0	0		0	0	0	0		0	0	0	0		0	0	0	0		0	0	0	0		0	0	0	0		0	0	0	0		0	0	0	0		0.333333
tr|G1SZ14|G1SZ14_RABIT	Uncharacterized protein OS=Oryctolagus cuniculus (Rabbit) GN=PSMA3 PE=4 SV=2		Typical	1	1	1	1		0	0	0	0		0	0	0	0		0	0	0	0		0	0	0	0		0	0	0	0		0	0	0	0		0	0	0	0		0	0	0	0		0.333333
tr|G1U479|G1U479_RABIT	Uncharacterized protein OS=Oryctolagus cuniculus (Rabbit) GN=TRMT1 PE=4 SV=2		Typical	1	1	1	1		0	0	0	0		0	0	0	0		0	0	0	0		0	0	0	0		0	0	0	0		0	0	0	0		0	0	0	0		0	0	0	0		0.333333
tr|G1U4E6|G1U4E6_RABIT	Uncharacterized protein OS=Oryctolagus cuniculus (Rabbit) GN=ACTR3 PE=3 SV=1		Typical	1	1	1	1		0	0	0	0		0	0	0	0		0	0	0	0		0	0	0	0		0	0	0	0		0	0	0	0		0	0	0	0		0	0	0	0		0.333333
tr|G1SML9|G1SML9_RABIT	Uncharacterized protein OS=Oryctolagus cuniculus (Rabbit) GN=DNAJA1 PE=3 SV=1		Typical	1	1	1	1		0	0	0	0		0	0	0	0		0	0	0	0		0	0	0	0		0	0	0	0		0	0	0	0		0	0	0	0		0	0	0	0		0.333333
tr|G1TRP6|G1TRP6_RABIT	Uncharacterized protein OS=Oryctolagus cuniculus (Rabbit) PE=4 SV=1		Typical	1	1	1	1		0	0	0	0		0	0	0	0		0	0	0	0		0	0	0	0		0	0	0	0		0	0	0	0		0	0	0	0		0	0	0	0		0.333333
tr|G1T3B8|G1T3B8_RABIT	Kinesin-like protein OS=Oryctolagus cuniculus (Rabbit) GN=KIF2C PE=3 SV=1		Typical	1	1	1	1		0	0	0	0		0	0	0	0		0	0	0	0		0	0	0	0		0	0	0	0		0	0	0	0		0	0	0	0		0	0	0	0		0.333333
sp|P03988|IGHM_RABIT	Ig mu chain C region secreted form OS=Oryctolagus cuniculus (Rabbit) PE=2 SV=1		Typical	1	1	1	1		0	0	0	0		0	0	0	0		0	0	0	0		0	0	0	0		0	0	0	0		0	0	0	0		0	0	0	0		0	0	0	0		0.333333
tr|G1SRB6|G1SRB6_RABIT	Uncharacterized protein OS=Oryctolagus cuniculus (Rabbit) GN=PPID PE=4 SV=1		Typical	1	1	1	1		0	0	0	0		0	0	0	0		0	0	0	0		0	0	0	0		0	0	0	0		0	0	0	0		0	0	0	0		0	0	0	0		0.333333
tr|G1TDT3|G1TDT3_RABIT	Uncharacterized protein OS=Oryctolagus cuniculus (Rabbit) GN=TBCE PE=4 SV=1		Typical	1	1	1	1		0	0	0	0		0	0	0	0		0	0	0	0		0	0	0	0		0	0	0	0		0	0	0	0		0	0	0	0		0	0	0	0		0.333333
tr|G1SWI7|G1SWI7_RABIT	Proteasome subunit alpha type OS=Oryctolagus cuniculus (Rabbit) GN=PSMA8 PE=3 SV=2		Typical	1	1	1	1		0	0	0	0		0	0	0	0		0	0	0	0		0	0	0	0		0	0	0	0		0	0	0	0		0	0	0	0		0	0	0	0		0.333333
tr|G1SGB7|G1SGB7_RABIT	Uncharacterized protein OS=Oryctolagus cuniculus (Rabbit) GN=MAGOH PE=4 SV=1		Typical	1	1	1	1		0	0	0	0		0	0	0	0		0	0	0	0		0	0	0	0		0	0	0	0		0	0	0	0		0	0	0	0		0	0	0	0		0.333333
tr|G1SLE6|G1SLE6_RABIT	Methionine aminopeptidase OS=Oryctolagus cuniculus (Rabbit) GN=METAP1 PE=3 SV=1		Typical	1	1	1	1		0	0	0	0		0	0	0	0		0	0	0	0		0	0	0	0		0	0	0	0		0	0	0	0		0	0	0	0		0	0	0	0		0.333333
tr|G1SH05|G1SH05_RABIT	Uncharacterized protein OS=Oryctolagus cuniculus (Rabbit) GN=TUBB PE=3 SV=1		Typical	1	1	1	1		0	0	0	0		0	0	0	0		0	0	0	0		0	0	0	0		0	0	0	0		0	0	0	0		0	0	0	0		0	0	0	0		0.333333
tr|G1TCZ8|G1TCZ8_RABIT	Uncharacterized protein OS=Oryctolagus cuniculus (Rabbit) GN=PPP2R1A PE=4 SV=1		Typical	1	1	1	1		0	0	0	0		0	0	0	0		0	0	0	0		0	0	0	0		0	0	0	0		0	0	0	0		0	0	0	0		0	0	0	0		0.333333
tr|G1SQJ2|G1SQJ2_RABIT	Uncharacterized protein OS=Oryctolagus cuniculus (Rabbit) GN=FOCAD PE=4 SV=2		Typical	1	1	1	1		0	0	0	0		0	0	0	0		0	0	0	0		0	0	0	0		0	0	0	0		0	0	0	0		0	0	0	0		0	0	0	0		0.333333
tr|G1T5Y3|G1T5Y3_RABIT	Uncharacterized protein OS=Oryctolagus cuniculus (Rabbit) GN=VPS26B PE=4 SV=2		Typical	1	1	1	1		0	0	0	0		0	0	0	0		0	0	0	0		0	0	0	0		0	0	0	0		0	0	0	0		0	0	0	0		0	0	0	0		0.333333
tr|G1SUW4|G1SUW4_RABIT	Uncharacterized protein OS=Oryctolagus cuniculus (Rabbit) GN=TUBGCP6 PE=4 SV=1		Typical	1	1	1	1		0	0	0	0		0	0	0	0		0	0	0	0		0	0	0	0		0	0	0	0		0	0	0	0		0	0	0	0		0	0	0	0		0.333333
tr|G1SYB4|G1SYB4_RABIT	Uncharacterized protein OS=Oryctolagus cuniculus (Rabbit) PE=3 SV=1		Typical	1	1	1	1		0	0	0	0		0	0	0	0		0	0	0	0	Typical	1	1	1	1	Typical	1	1	1	1		0	0	0	0		0	0	0	0		0	0	0	0		0.333333
tr|G1TST5|G1TST5_RABIT	Uncharacterized protein OS=Oryctolagus cuniculus (Rabbit) GN=LOC100340649 PE=4 SV=2		Typical	1	1	1	1		0	0	0	0		0	0	0	0	Typical	1	1	1	1		0	0	0	0		0	0	0	0		0	0	0	0		0	0	0	0		0	0	0	0		0.333333
tr|G1SMI5|G1SMI5_RABIT	Uncharacterized protein OS=Oryctolagus cuniculus (Rabbit) GN=FAM175B PE=4 SV=1		Typical	1	1	1	1		0	0	0	0		0	0	0	0		0	0	0	0		0	0	0	0		0	0	0	0		0	0	0	0		0	0	0	0		0	0	0	0		0.333333
tr|G1SKK1|G1SKK1_RABIT	Uncharacterized protein OS=Oryctolagus cuniculus (Rabbit) GN=DUT PE=4 SV=2		Typical	1	1	1	1		0	0	0	0		0	0	0	0		0	0	0	0		0	0	0	0		0	0	0	0		0	0	0	0		0	0	0	0		0	0	0	0		0.333333
tr|G1T1P4|G1T1P4_RABIT	Uncharacterized protein OS=Oryctolagus cuniculus (Rabbit) GN=ANKRD17 PE=4 SV=2		Typical	1	1	1	1		0	0	0	0		0	0	0	0		0	0	0	0		0	0	0	0		0	0	0	0		0	0	0	0		0	0	0	0		0	0	0	0		0.333333
tr|G1SMG5|G1SMG5_RABIT	Uncharacterized protein OS=Oryctolagus cuniculus (Rabbit) GN=GSPT1 PE=4 SV=1		Typical	1	1	1	1		0	0	0	0		0	0	0	0		0	0	0	0		0	0	0	0		0	0	0	0		0	0	0	0		0	0	0	0		0	0	0	0		0.333333
tr|B7NZS4|B7NZS4_RABIT			Typical	1	1	1	1		0	0	0	0		0	0	0	0		0	0	0	0		0	0	0	0		0	0	0	0		0	0	0	0		0	0	0	0		0	0	0	0		0.333333
tr|G1SGJ5|G1SGJ5_RABIT	Uncharacterized protein OS=Oryctolagus cuniculus (Rabbit) GN=RQCD1 PE=4 SV=1		Typical	1	1	1	1		0	0	0	0		0	0	0	0		0	0	0	0		0	0	0	0		0	0	0	0		0	0	0	0		0	0	0	0		0	0	0	0		0.333333
tr|G1THZ6|G1THZ6_RABIT	Uncharacterized protein OS=Oryctolagus cuniculus (Rabbit) PE=4 SV=2		Typical	1	1	1	1		0	0	0	0		0	0	0	0		0	0	0	0		0	0	0	0		0	0	0	0		0	0	0	0		0	0	0	0		0	0	0	0		0.333333
sp|P62493|RB11A_RABIT	Ras-related protein Rab-11A OS=Oryctolagus cuniculus (Rabbit) GN=RAB11A PE=2 SV=3		Typical	1	1	1	1		0	0	0	0		0	0	0	0		0	0	0	0		0	0	0	0		0	0	0	0		0	0	0	0		0	0	0	0		0	0	0	0		0.333333
tr|G1TLM5|G1TLM5_RABIT	Uncharacterized protein OS=Oryctolagus cuniculus (Rabbit) GN=PPP1R21 PE=4 SV=2		Typical	1	1	1	1		0	0	0	0		0	0	0	0		0	0	0	0		0	0	0	0		0	0	0	0		0	0	0	0		0	0	0	0		0	0	0	0		0.333333
tr|G1TG85|G1TG85_RABIT	Uncharacterized protein OS=Oryctolagus cuniculus (Rabbit) GN=ANK1 PE=4 SV=2		Typical	1	1	1	1		0	0	0	0		0	0	0	0		0	0	0	0		0	0	0	0		0	0	0	0		0	0	0	0		0	0	0	0		0	0	0	0		0.333333
tr|G1SU71|G1SU71_RABIT	Proteasome subunit beta type OS=Oryctolagus cuniculus (Rabbit) GN=PSMB1 PE=3 SV=1		Typical	1	1	1	1		0	0	0	0		0	0	0	0		0	0	0	0		0	0	0	0		0	0	0	0		0	0	0	0		0	0	0	0		0	0	0	0		0.333333
tr|G1T3L2|G1T3L2_RABIT	Eukaryotic translation initiation factor 3 subunit K OS=Oryctolagus cuniculus (Rabbit) GN=EIF3K PE=1 SV=1		Typical	1	1	1	1		0	0	0	0		0	0	0	0		0	0	0	0		0	0	0	0		0	0	0	0		0	0	0	0		0	0	0	0		0	0	0	0		0.333333
tr|G1TDH4|G1TDH4_RABIT	Uncharacterized protein OS=Oryctolagus cuniculus (Rabbit) GN=PRDX3 PE=4 SV=1		Typical	1	1	1	1		0	0	0	0		0	0	0	0		0	0	0	0		0	0	0	0		0	0	0	0		0	0	0	0		0	0	0	0		0	0	0	0		0.333333
tr|G1SL46|G1SL46_RABIT	Uncharacterized protein OS=Oryctolagus cuniculus (Rabbit) GN=LOC100345290 PE=4 SV=1		Typical	1	1	1	1		0	0	0	0		0	0	0	0		0	0	0	0	Typical	1	1	1	1		0	0	0	0		0	0	0	0		0	0	0	0		0	0	0	0		0.333333
tr|G1SEJ4|G1SEJ4_RABIT	Uncharacterized protein OS=Oryctolagus cuniculus (Rabbit) GN=ATP6V1B2 PE=3 SV=1		Typical	1	1	1	1		0	0	0	0		0	0	0	0		0	0	0	0		0	0	0	0		0	0	0	0		0	0	0	0		0	0	0	0		0	0	0	0		0.333333
tr|G1U013|G1U013_RABIT	Uncharacterized protein OS=Oryctolagus cuniculus (Rabbit) GN=COPS3 PE=4 SV=1		Typical	1	1	1	1		0	0	0	0		0	0	0	0		0	0	0	0		0	0	0	0		0	0	0	0		0	0	0	0		0	0	0	0		0	0	0	0		0.333333
sp|O46638|FKBP3_RABIT	Peptidyl-prolyl cis-trans isomerase FKBP3 OS=Oryctolagus cuniculus (Rabbit) GN=FKBP3 PE=2 SV=2		Typical	1	1	1	1		0	0	0	0		0	0	0	0		0	0	0	0		0	0	0	0		0	0	0	0		0	0	0	0		0	0	0	0		0	0	0	0		0.333333
tr|G1T495|G1T495_RABIT	Uncharacterized protein OS=Oryctolagus cuniculus (Rabbit) GN=HSPA14 PE=3 SV=1		Typical	1	1	1	1		0	0	0	0		0	0	0	0		0	0	0	0		0	0	0	0		0	0	0	0		0	0	0	0		0	0	0	0		0	0	0	0		0.333333
tr|G1SR41|G1SR41_RABIT	Stathmin OS=Oryctolagus cuniculus (Rabbit) GN=STMN1 PE=3 SV=1		Typical	1	1	1	1		0	0	0	0		0	0	0	0		0	0	0	0		0	0	0	0		0	0	0	0		0	0	0	0		0	0	0	0		0	0	0	0		0.333333
tr|G1TTM0|G1TTM0_RABIT	Stathmin OS=Oryctolagus cuniculus (Rabbit) GN=STMN2 PE=3 SV=2		Typical	1	1	1	1		0	0	0	0		0	0	0	0		0	0	0	0		0	0	0	0		0	0	0	0		0	0	0	0		0	0	0	0		0	0	0	0		0.333333
tr|G1SIH3|G1SIH3_RABIT	Uncharacterized protein OS=Oryctolagus cuniculus (Rabbit) GN=BRAP PE=4 SV=2		Typical	1	1	1	1		0	0	0	0		0	0	0	0		0	0	0	0		0	0	0	0		0	0	0	0		0	0	0	0		0	0	0	0		0	0	0	0		0.333333
tr|G1TE83|G1TE83_RABIT	Uncharacterized protein OS=Oryctolagus cuniculus (Rabbit) GN=DCAF8 PE=4 SV=1		Typical	1	1	1	1		0	0	0	0		0	0	0	0		0	0	0	0		0	0	0	0		0	0	0	0		0	0	0	0		0	0	0	0		0	0	0	0		0.333333
tr|G1TB08|G1TB08_RABIT	Autophagy-related protein 13 OS=Oryctolagus cuniculus (Rabbit) GN=ATG13 PE=3 SV=2		Typical	1	1	1	1		0	0	0	0		0	0	0	0		0	0	0	0		0	0	0	0		0	0	0	0		0	0	0	0		0	0	0	0		0	0	0	0		0.333333
tr|G1STX7|G1STX7_RABIT	Uncharacterized protein OS=Oryctolagus cuniculus (Rabbit) GN=CCBL2 PE=4 SV=2		Typical	1	1	1	1		0	0	0	0		0	0	0	0		0	0	0	0		0	0	0	0		0	0	0	0		0	0	0	0		0	0	0	0		0	0	0	0		0.333333
tr|G1TLB8|G1TLB8_RABIT	Uncharacterized protein OS=Oryctolagus cuniculus (Rabbit) GN=OAS3 PE=4 SV=1		Typical	1	1	1	1		0	0	0	0		0	0	0	0		0	0	0	0		0	0	0	0		0	0	0	0		0	0	0	0		0	0	0	0		0	0	0	0		0.333333
tr|G1T1R9|G1T1R9_RABIT	Uncharacterized protein OS=Oryctolagus cuniculus (Rabbit) GN=EXOC4 PE=4 SV=1		Typical	1	1	1	1		0	0	0	0	Typical	2	3	3	3	Typical	1	1	1	1		0	0	0	0	Typical	1	1	1	1	Typical	1	1	1	1		0	0	0	0		0	0	0	0		1.33333
sp|P47823|EI2BE_RABIT	Translation initiation factor eIF-2B subunit epsilon OS=Oryctolagus cuniculus (Rabbit) GN=EIF2B5 PE=1 SV=1		Typical	2	2	2	2		0	0	0	0	Typical	1	2	2	2		0	0	0	0	Typical	2	2	2	2		0	0	0	0		0	0	0	0	Typical	1	1	1	1		0	0	0	0		1.33333
tr|G1TKK9|G1TKK9_RABIT	Uncharacterized protein OS=Oryctolagus cuniculus (Rabbit) GN=ISG15 PE=4 SV=1		Typical	1	2	2	2		0	0	0	0	Typical	1	2	2	2	Typical	1	1	1	1	Typical	1	1	1	1		0	0	0	0	Typical	1	1	1	1		0	0	0	0		0	0	0	0		1.33333
sp|P41035|IF2B_RABIT	Eukaryotic translation initiation factor 2 subunit 2 OS=Oryctolagus cuniculus (Rabbit) GN=EIF2S2 PE=1 SV=1		Typical	2	3	3	3		0	0	0	0	Typical	1	1	1	1		0	0	0	0		0	0	0	0	Typical	1	1	1	1		0	0	0	0	Typical	1	1	1	1		0	0	0	0		1.33333
tr|G1TLJ2|G1TLJ2_RABIT	Uncharacterized protein OS=Oryctolagus cuniculus (Rabbit) GN=LOC100345459 PE=3 SV=1		Typical	2	2	1	1.5	Sameset	1	2	0	1	Sameset	1	2	0	1	Sameset	1	3	0	1.5	Sameset	1	2	0	1	Sameset	1	2	0	1	Sameset	1	1	0	0.5		0	0	0	0	Sameset	1	1	0	0.5		2
[truncated: 270 more rows]
[truncated: 10 more columns]

## Sheet: statistics Globin vs A11
nanoLC-MSMS RESULTS: proteins
Validation at FDR<1% (False-Discovery Rate)
[truncated: 640 more rows]
[truncated: 10 more columns]

## Sheet: statistics A11 vs A3
nanoLC-MSMS RESULTS: proteins
Validation at FDR<1% (False-Discovery Rate)
[truncated: 640 more rows]
[truncated: 10 more columns]

## Sheet: COMPARE OLD
nanoLC-MSMS RESULTS: proteins
[truncated: 848 more rows]

## Sheet: Feuil1
accession	description	protein_set_score	is_validated	selection_level	#sameset_protein_matches	#subset_protein_matches	coverage	MW	#sequences	#specific_sequences	#peptides	#specific_peptides	#peptide_matches	#specific_peptide_matches	Mass	Gene names
[truncated: 512 more rows]

[truncated: 2 more sheets: Feuil2, Feuil3]
